# Supplementary material for: Paramutation at the maize pl1 locus is associated with RdDM activity at distal tandem repeats
Source: PLoS Genet. 2024 May 30;20(5):e1011296. doi: 10.1371/journal.pgen.1011296 (PMC11166354; doi:10.1371/journal.pgen.1011296)
Supplement: S3 Table — (XLSX) [file pgen.1011296.s011.xlsx]

## Sheet: Sheet1
Supplemental Table 3. Library statistics for 4C datasets
								Clean reads mapped to the B73 AGPv4 genome			Clean reads excluding genome multi-mapped reads mapped to the Pl1-Rh haplotype
Library	Tissue	Raw Reads	No DpnI site	Incorrect DpnI location:	Insert < 8bp	Low quality	Clean reads	Unmapped	Uniquely-mapped	Multi-mapped	Unmapped	Uniquely-mapped	Multi-mapped
maize_1_9	Inner husk leaves	13450724	12287033	84725	371944	174622	697045	103508	206534	387003	167369	30470	112203
maize_2_9	Inner husk leaves	23069207	22311609	22272	350931	105671	424075	34606	207972	181497	214251	4309	24018
maize_3_9	Inner husk leaves	382861	366780	917	9617	5851	5946
maize_1_10	Inner seedling leaves	11191217	8927501	85410	1502183	370005	1479557	180175	464230	835152	323225	201418	119762
maize_2_10	Inner seedling leaves	24203380	22582763	22889	814405	156249	1138768	149578	346370	642820	268506	136992	90450
maize_3_10	Inner seedling leaves	785254	517364	4026	60420	33815	93538
