# Supplementary material for: Paramutation at the maize pl1 locus is associated with RdDM activity at distal tandem repeats
Source: PLoS Genet. 2024 May 30;20(5):e1011296. doi: 10.1371/journal.pgen.1011296 (PMC11166354; doi:10.1371/journal.pgen.1011296)
Supplement: S4 Table — (XLSX) [file pgen.1011296.s012.xlsx]

## Sheet: 4C tags (rpm)
Supplemental Table 4. 4C tag abundances (all). Purple: located within the penta-repeat. Yellow: ranked within the top 5 hits.
Position	Husk_1	Husk_2	Seedling_1	Seedling_2	Avg overall	Avg Husk	Avg Seedling	Overall Rank	Husk rank	Seedling rank
45	0	0	4.05527	0.878142	1.23335	0	2.4667	640	854	512
151	0	0	34.4698	14.9284	12.3495	0	24.6991	340	740	295
1409	0	0	12.8417	11.4158	6.06438	0	12.1288	412	766	349
2145	84.643	0	22.304	24.588	32.8837	42.3215	23.446	242	144	300
2148	22.954	44.8034	18.2487	17.5628	25.8922	33.8787	17.9058	267	149	319
2694	0	0	0.675878	0	0.168969	0	0.337939	1156	1156	959
3247	0	0	0.675878	0	0.168969	0	0.337939	1157	1157	960
3250	0	2.35807	16.2211	14.0503	8.15735	1.17904	15.1357	385	448	330
3563	0	0	0.675878	0	0.168969	0	0.337939	1158	1158	961
3754	0	0	0	1.75628	0.439071	0	0.878142	879	974	696
3757	10.0424	0	42.5803	38.6382	22.8152	5.0212	40.6093	277	274	241
4159	0	0	0.675878	0	0.168969	0	0.337939	1159	1159	962
4235	1.43463	0	1.35176	0.878142	0.916131	0.717314	1.11495	723	543	654
4238	1.43463	0	4.05527	5.26885	2.68969	0.717314	4.66206	509	514	429
4327	5.73851	0	7.43466	9.65956	5.70818	2.86926	8.54711	421	326	375
4342	1.43463	0	0	0	0.358657	0.717314	0	931	579	1322
4357	2.86926	0	1.35176	11.4158	3.90921	1.43463	6.3838	456	403	398
4601	0	0	0.675878	0.878142	0.388505	0	0.77701	898	993	728
4791	2.86926	0	2.70351	1.75628	1.83226	1.43463	2.2299	567	407	533
4792	0	0	0.675878	0	0.168969	0	0.337939	1160	1160	963
4813	0	0	3.37939	6.14699	2.3816	0	4.76319	532	812	427
4814	0	0	0	0.878142	0.219535	0	0.439071	1086	1086	851
5026	1.43463	0	4.05527	0.878142	1.59201	0.717314	2.4667	590	524	510
5416	1.43463	11.7904	4.05527	4.39071	5.41774	6.6125	4.22299	425	255	438
5567	0	0	0	0.878142	0.219535	0	0.439071	1087	1087	852
5729	0	0	0.675878	0.878142	0.388505	0	0.77701	899	994	729
5808	0	0	3.37939	0.878142	1.06438	0	2.12877	683	875	546
5861	0	2.35807	125.037	140.503	66.9746	1.17904	132.77	166	443	126
5862	0	0	0.675878	0	0.168969	0	0.337939	1161	1161	964
5929	34.4311	0	41.2286	28.1005	25.94	17.2155	34.6646	266	195	264
5953	0	0	0	0.878142	0.219535	0	0.439071	1088	1088	853
5962	0	0	4.05527	3.51257	1.89196	0	3.78392	561	826	456
6283	2.86926	0	1.35176	0	1.05525	1.43463	0.675878	687	417	767
6286	0	0	0	1.75628	0.439071	0	0.878142	880	975	697
6342	0	0	1.35176	0	0.337939	0	0.675878	1026	1026	782
6348	374.438	0	268.324	350.379	248.285	187.219	309.351	49	59	52
6351	0	0	0.675878	0	0.168969	0	0.337939	1162	1162	965
6378	0	0	0.675878	0	0.168969	0	0.337939	1163	1163	966
6388	0	0	0.675878	0	0.168969	0	0.337939	1164	1164	967
6445	0	0	53.3944	56.2011	27.3989	0	54.7977	261	715	222
6446	0	0	0.675878	0	0.168969	0	0.337939	1165	1165	968
6447	1.43463	0	0	0	0.358657	0.717314	0	932	580	1323
6448	639.844	0	21.6281	14.0503	168.881	319.922	17.8392	81	43	320
6522	0	2.35807	2.02763	1.75628	1.5355	1.17904	1.89196	596	451	568
6755	1.43463	0	0	0	0.358657	0.717314	0	933	581	1324
6862	0	0	0.675878	0	0.168969	0	0.337939	1166	1166	969
6874	0	0	1.35176	0	0.337939	0	0.675878	1027	1027	783
6875	44.4735	0	0.675878	0	11.2873	22.2367	0.337939	353	181	923
7036	38.7349	0	138.555	106.255	70.8863	19.3675	122.405	161	186	140
7037	0	0	0.675878	0	0.168969	0	0.337939	1167	1167	970
7109	0	0	0	0.878142	0.219535	0	0.439071	1089	1089	854
7110	1.43463	0	0	0	0.358657	0.717314	0	934	582	1325
7312	0	2.35807	0.675878	7.02514	2.51477	1.17904	3.85051	521	449	451
7315	0	0	0	0.878142	0.219535	0	0.439071	1090	1090	855
7470	4.30388	0	0	0	1.07597	2.15194	0	675	374	1281
7511	0	0	0.675878	0	0.168969	0	0.337939	1168	1168	971
7743	0	0	0.675878	0	0.168969	0	0.337939	1169	1169	972
7788	0	0	2.02763	0.878142	0.726444	0	1.45289	760	914	608
7791	0	0	4.05527	12.294	4.08731	0	8.17463	452	784	380
8014	57.3851	249.956	58.8014	73.7639	109.977	153.67	66.2827	115	70	210
8017	123.378	0	2.70351	3.51257	32.3985	61.689	3.10804	244	117	477
8163	0	0	0	0.878142	0.219535	0	0.439071	1091	1091	856
8329	0	0	0.675878	0	0.168969	0	0.337939	1170	1170	973
8440	0	0	1.35176	2.63443	0.996545	0	1.99309	702	885	562
8443	0	0	2.02763	0.878142	0.726444	0	1.45289	761	915	609
8482	17.2155	9.43229	2.70351	6.14699	8.87458	13.3239	4.42525	372	206	433
8529	5.73851	0	0	0	1.43463	2.86926	0	610	334	1266
8590	1.43463	0	1.35176	0	0.696596	0.717314	0.675878	783	551	774
8591	279.752	0	250.075	212.51	185.584	139.876	231.293	76	77	74
8642	0	0	19.6005	16.6847	9.07129	0	18.1426	370	750	318
8821	0	0	41.9044	34.2475	19.038	0	38.076	298	724	253
8989	2.86926	2.35807	8.78641	2.63443	4.16204	2.61366	5.71042	448	343	407
8992	0	0	0	0.878142	0.219535	0	0.439071	1092	1092	857
9774	0	2.35807	0	0	0.589518	1.17904	0	813	467	1306
10452	90.3815	0	83.133	83.4235	64.2345	45.1908	83.2782	169	139	182
10453	1.43463	0	0	0	0.358657	0.717314	0	935	583	1326
10455	0	0	76.3742	75.5202	37.9736	0	75.9472	227	704	192
10527	1.43463	0	0	0	0.358657	0.717314	0	936	584	1327
10685	0	0	0.675878	0	0.168969	0	0.337939	1171	1171	974
10872	1.43463	0	0.675878	0	0.527626	0.717314	0.337939	852	565	945
11046	0	0	0	0.878142	0.219535	0	0.439071	1093	1093	858
11066	0	0	0.675878	0	0.168969	0	0.337939	1172	1172	975
11067	0	0	29.0628	20.1973	12.315	0	24.63	341	741	296
11210	0	0	0	0.878142	0.219535	0	0.439071	1094	1094	859
11213	0	0	37.1733	35.1257	18.0747	0	36.1495	301	725	258
11325	0	0	18.2487	5.26885	5.87939	0	11.7588	416	768	351
12459	1.43463	0	0	0	0.358657	0.717314	0	937	585	1328
12460	55.9505	0	50.6908	50.9322	39.3934	27.9752	50.8115	222	162	226
12490	0	0	0	0.878142	0.219535	0	0.439071	1095	1095	860
12873	0	0	2.02763	0	0.506908	0	1.01382	866	961	678
13012	0	0	0.675878	0	0.168969	0	0.337939	1173	1173	976
13078	1.43463	0	0	0.878142	0.578192	0.717314	0.439071	829	559	845
13079	0	0	0	0.878142	0.219535	0	0.439071	1096	1096	861
13171	0	0	0.675878	0	0.168969	0	0.337939	1174	1174	977
13172	4.30388	0	105.437	105.377	53.7795	2.15194	105.407	195	361	161
13182	5.73851	0	0	0	1.43463	2.86926	0	611	335	1267
13588	0	0	1.35176	2.63443	0.996545	0	1.99309	703	886	563
13858	0	0	0.675878	3.51257	1.04711	0	2.09422	692	879	550
14055	0	0	0.675878	0	0.168969	0	0.337939	1175	1175	978
14477	0	0	0.675878	0	0.168969	0	0.337939	1176	1176	979
14480	0	0	0.675878	0	0.168969	0	0.337939	1177	1177	980
14485	1.43463	0	0	0	0.358657	0.717314	0	938	586	1329
14546	1.43463	4.71615	0.675878	0	1.70666	3.07539	0.337939	577	321	930
14585	0	0	22.304	17.5628	9.9667	0	19.9334	361	747	310
14603	0	0	0	0.878142	0.219535	0	0.439071	1097	1097	862
14606	1.43463	0	3.37939	4.39071	2.30118	0.717314	3.88505	536	519	449
15299	0	0	20.9522	26.3443	11.8241	0	23.6482	347	743	298
15300	0	0	2.02763	0	0.506908	0	1.01382	867	962	679
15301	0	0	1.35176	1.75628	0.77701	0	1.55402	746	905	595
15302	22.954	0	41.9044	30.735	23.8984	11.477	36.3197	273	212	257
15412	0	0	10.1382	7.90328	4.51036	0	9.02072	443	779	369
15533	8.60777	2.35807	2.02763	2.63443	3.90697	5.48292	2.33103	457	271	525
15626	0	0	4.73115	2.63443	1.84139	0	3.68279	565	829	459
15816	0	0	0.675878	0	0.168969	0	0.337939	1178	1178	981
15817	0	0	32.4421	28.9787	15.3552	0	30.7104	318	731	272
16160	0	0	2.02763	0.878142	0.726444	0	1.45289	762	916	610
16161	0	0	180.459	48.2978	57.1893	0	114.379	185	693	151
16338	55.9505	150.917	369.029	347.744	230.91	103.434	358.387	56	91	43
16339	1.43463	0	4.73115	0	1.54144	0.717314	2.36557	594	527	522
16340	0	0	1.35176	0	0.337939	0	0.675878	1028	1028	784
16344	0	0	0.675878	0	0.168969	0	0.337939	1179	1179	982
17292	0	0	0.675878	0	0.168969	0	0.337939	1180	1180	983
17871	0	0	2.70351	0	0.675878	0	1.35176	791	922	622
18100	0	0	0	0.878142	0.219535	0	0.439071	1098	1098	863
18401	0	0	0.675878	0	0.168969	0	0.337939	1181	1181	984
18652	180.763	2.35807	1.35176	9.65956	48.5331	91.5606	5.50566	203	95	411
18653	1.43463	0	0	0	0.358657	0.717314	0	939	587	1330
18656	213.76	617.815	0	0	207.894	415.787	0	63	34	1220
19652	0	0	0	2.63443	0.658606	0	1.31721	801	932	632
19655	0	0	1.35176	7.90328	2.31376	0	4.62752	535	814	430
19661	0	0	0.675878	0	0.168969	0	0.337939	1182	1182	985
19756	0	0	0.675878	0.878142	0.388505	0	0.77701	900	995	730
19759	344.311	25.9388	112.196	148.406	157.713	185.125	130.301	88	61	131
19886	8.60777	4.71615	4.05527	1.75628	4.78387	6.66196	2.90578	438	254	484
20019	0	0	10.814	0	2.70351	0	5.40702	508	805	415
20116	0	0	0.675878	0	0.168969	0	0.337939	1183	1183	986
20117	1.43463	0	0.675878	4.39071	1.6253	0.717314	2.53329	584	523	508
20136	1.43463	0	1.35176	1.75628	1.13567	0.717314	1.55402	664	536	594
20139	0	0	0	2.63443	0.658606	0	1.31721	802	933	633
20424	0	0	0	0.878142	0.219535	0	0.439071	1099	1099	864
20483	0	0	0.675878	5.26885	1.48618	0	2.97236	599	839	483
20485	0	0	1.35176	0	0.337939	0	0.675878	1029	1029	785
20486	1.43463	0	81.1054	84.3016	41.7104	0.717314	82.7035	215	488	183
20511	0	0	0.675878	0	0.168969	0	0.337939	1184	1184	987
20514	0	0	0.675878	0.878142	0.388505	0	0.77701	901	996	731
21181	0	0	0.675878	0	0.168969	0	0.337939	1185	1185	988
23362	0	0	0.675878	0	0.168969	0	0.337939	1186	1186	989
23406	0	0	9.46229	10.5377	5	0	10	432	775	364
23518	0	0	2.02763	2.63443	1.16551	0	2.33103	658	862	527
23536	0	0	0.675878	0.878142	0.388505	0	0.77701	902	997	732
23539	0	0	1.35176	0	0.337939	0	0.675878	1030	1030	786
23552	0	0	1.35176	0	0.337939	0	0.675878	1031	1031	787
24176	1.43463	0	33.7939	45.6634	20.223	0.717314	39.7286	291	498	245
24177	1.43463	0	0	0.878142	0.578192	0.717314	0.439071	830	560	846
24179	0	0	0	0.878142	0.219535	0	0.439071	1100	1100	865
24650	0	0	0.675878	0	0.168969	0	0.337939	1187	1187	990
24680	4.30388	0	31.7663	28.1005	16.0427	2.15194	29.9334	311	363	275
24683	0	0	0	10.5377	2.63443	0	5.26885	513	807	418
25365	83.2084	40.0872	52.7185	43.029	54.7608	61.6478	47.8737	190	118	231
25376	2.86926	0	358.215	372.332	183.354	1.43463	365.274	77	392	42
25379	0	0	0.675878	0.878142	0.388505	0	0.77701	903	998	733
26048	2.86926	0	0	229.195	58.0161	1.43463	114.598	184	394	150
26670	294.099	9.43229	539.351	608.552	362.858	151.765	573.952	39	72	20
26673	216.629	2.35807	298.062	288.031	201.27	109.493	293.046	68	88	54
26745	0	0	78.4018	84.3016	40.6759	0	81.3517	217	700	184
26746	0	0	0	0.878142	0.219535	0	0.439071	1101	1101	866
26747	0	0	0.675878	0	0.168969	0	0.337939	1188	1188	991
26748	0	0	62.8567	58.8355	30.423	0	60.8461	248	711	216
26868	2.86926	0	0	73.7639	19.1583	1.43463	36.882	295	399	255
26922	0	0	0.675878	0	0.168969	0	0.337939	1189	1189	992
26923	0	0	48.6632	35.1257	20.9472	0	41.8944	285	720	239
27495	1.43463	0	60.829	40.3945	25.6645	0.717314	50.6118	268	495	229
27497	0	0	2.02763	0.878142	0.726444	0	1.45289	763	917	611
27498	24.3887	0	125.713	104.499	63.6502	12.1943	115.106	172	207	149
27608	0	0	6.0829	1.75628	1.9598	0	3.91959	555	821	447
27824	0	0	4.05527	0	1.01382	0	2.02763	698	881	554
27825	110.466	2.35807	504.205	143.137	190.042	56.4122	323.671	71	125	51
28012	0	0	0.675878	0	0.168969	0	0.337939	1190	1190	993
28015	0	0	13.5176	21.9535	8.86778	0	17.7356	373	751	321
28149	1.43463	0	0.675878	0	0.527626	0.717314	0.337939	853	566	946
28358	0	0	0.675878	0.878142	0.388505	0	0.77701	904	999	734
28359	7.17314	0	30.4145	20.1973	14.4462	3.58657	25.3059	324	305	291
28404	367.265	7.07422	517.047	530.398	355.446	187.169	523.722	42	60	24
28405	0	0	3.37939	0.878142	1.06438	0	2.12877	684	876	547
28407	0	0	0.675878	0	0.168969	0	0.337939	1191	1191	994
28509	0	0	2.02763	0	0.506908	0	1.01382	868	963	680
28538	0	0	0.675878	0	0.168969	0	0.337939	1192	1192	995
28539	20.0848	0	28.3869	25.4661	18.4844	10.0424	26.9265	300	225	286
28749	0	0	0	1.75628	0.439071	0	0.878142	881	976	698
28788	0	0	0.675878	0	0.168969	0	0.337939	1193	1193	996
28875	0	0	1.35176	0	0.337939	0	0.675878	1032	1032	788
30164	0	2.35807	53.3944	0	13.9381	1.17904	26.6972	332	446	287
30707	0	0	0	0.878142	0.219535	0	0.439071	1102	1102	867
31035	0	4.71615	1.35176	9.65956	3.93187	2.35807	5.50566	455	352	412
31084	0	0	0	3.51257	0.878142	0	1.75628	734	898	580
31584	0	0	18.9246	14.9284	8.46325	0	16.9265	382	753	324
31812	1.43463	0	0	0	0.358657	0.717314	0	940	588	1331
31966	0	0	0.675878	0	0.168969	0	0.337939	1194	1194	997
32046	0	2.35807	0.675878	0.878142	0.978023	1.17904	0.77701	707	456	722
32216	0	0	1.35176	1.75628	0.77701	0	1.55402	747	906	596
32218	1.43463	0	0	0	0.358657	0.717314	0	941	589	1332
32219	215.194	4.71615	308.2	446.096	243.552	109.955	377.148	52	87	36
32610	0	0	2.70351	1.75628	1.11495	0	2.2299	665	867	537
32756	1.43463	0	18.2487	9.65956	7.33572	0.717314	13.9541	395	511	335
32842	0	0	0.675878	0.878142	0.388505	0	0.77701	905	1000	735
33149	0	0	36.4974	34.2475	17.6862	0	35.3725	304	727	262
33621	0	0	20.9522	19.3191	10.0678	0	20.1357	359	746	309
33740	1.43463	0	0	0	0.358657	0.717314	0	942	590	1333
34441	1.43463	0	15.5452	18.441	8.8552	0.717314	16.9931	374	509	323
34444	2.86926	2.35807	1.35176	1.75628	2.08384	2.61366	1.55402	545	345	593
34745	0	0	0.675878	0	0.168969	0	0.337939	1195	1195	998
34748	51.6466	0	5.40702	0.878142	14.4829	25.8233	3.14258	323	167	475
34888	1.43463	0	0	0	0.358657	0.717314	0	943	591	1334
34961	1.43463	0	0	0	0.358657	0.717314	0	944	592	1335
36758	11.477	0	375.788	367.941	188.802	5.73851	371.865	73	264	39
36759	0	0	2.02763	2.63443	1.16551	0	2.33103	659	863	528
36760	1.43463	0	4.05527	0.878142	1.59201	0.717314	2.4667	591	525	511
36761	1.43463	9.43229	222.364	199.338	108.142	5.43346	210.851	118	272	81
36870	0	0	1.35176	0.878142	0.557474	0	1.11495	835	944	656
37054	0	0	1.35176	0	0.337939	0	0.675878	1033	1033	789
37057	0	0	3.37939	0.878142	1.06438	0	2.12877	685	877	548
37113	1.43463	0	0.675878	0	0.527626	0.717314	0.337939	854	567	947
37116	0	0	54.0702	57.9574	28.0069	0	56.0138	258	714	221
37163	1.43463	0	0	8.78142	2.55401	0.717314	4.39071	517	516	434
37166	0	0	11.4899	3.51257	3.75062	0	7.50125	463	789	386
37442	1778.94	768.732	2589.96	2601.93	1934.89	1273.84	2595.95	8	13	5
37443	18.6502	2.35807	17.5728	2.63443	10.3039	10.5041	10.1036	358	222	363
37444	0	0	6.75878	0	1.68969	0	3.37939	580	833	470
37445	5.73851	0	0.675878	0	1.6036	2.86926	0.337939	589	333	932
37447	1.43463	0	0	0	0.358657	0.717314	0	945	593	1336
38049	77.4699	1023.4	1630.89	113.28	711.262	550.437	872.087	19	24	13
38050	1.43463	2.35807	6.0829	0.878142	2.68844	1.89635	3.48052	510	384	466
38051	0	0	0.675878	0	0.168969	0	0.337939	1196	1196	999
38052	0	0	7.43466	2.63443	2.51727	0	5.03454	520	810	423
38053	101.859	0	0	0	25.4646	50.9293	0	269	132	1230
38054	1.43463	0	0	0	0.358657	0.717314	0	946	594	1337
38092	0	0	0.675878	0	0.168969	0	0.337939	1197	1197	1000
38151	328.53	2.35807	236.557	278.371	211.454	165.444	257.464	60	67	60
38152	5.73851	2.35807	4.73115	0	3.20693	4.04829	2.36557	482	299	520
38153	34.4311	9.43229	20.2763	4.39071	17.1326	21.9317	12.3335	306	182	344
38154	3751.55	1935.98	1927.6	1933.67	2387.2	2843.76	1930.64	5	6	6
38250	0	0	8.11054	11.4158	4.8816	0	9.76319	435	777	367
38251	0	0	0.675878	0	0.168969	0	0.337939	1198	1198	1001
38253	0	0	14.1934	7.90328	5.52418	0	11.0484	424	770	353
38336	0	0	0	0.878142	0.219535	0	0.439071	1103	1103	868
38446	1.43463	0	0	0	0.358657	0.717314	0	947	595	1338
38477	0	4.71615	0	0	1.17904	2.35807	0	650	353	1273
38478	45.9081	0	947.581	15.8066	252.324	22.954	481.694	48	177	26
38479	0	0	8.11054	0.878142	2.24717	0	4.49434	538	815	432
38480	0	0	4.05527	0	1.01382	0	2.02763	699	882	555
38481	8.60777	44.8034	222.364	4.39071	70.0414	26.7056	113.377	162	165	152
38607	0	0	0.675878	0	0.168969	0	0.337939	1199	1199	1002
38812	0	0	0.675878	0	0.168969	0	0.337939	1200	1200	1003
38971	1.43463	0	0	0	0.358657	0.717314	0	948	596	1339
38972	1.43463	0	0	0	0.358657	0.717314	0	949	597	1340
38973	1.43463	0	27.0351	35.1257	15.8989	0.717314	31.0804	313	500	271
38974	4.30388	0	8.11054	1.75628	3.54268	2.15194	4.93341	468	365	424
38975	21.5194	14.1484	20.2763	4.39071	15.0837	17.8339	12.3335	319	191	345
38976	2600.98	2190.65	3138.78	3269.32	2799.93	2395.82	3204.05	4	8	3
39053	0	0	86.5124	66.7388	38.3128	0	76.6256	225	703	191
39054	0	0	1.35176	0	0.337939	0	0.675878	1034	1034	790
39056	0	0	5.40702	9.65956	3.76665	0	7.53329	461	788	385
39105	17.2155	0	155.452	139.625	78.073	8.60777	147.538	147	237	113
39106	0	0	2.70351	0	0.675878	0	1.35176	792	923	623
39107	0	0	1.35176	0	0.337939	0	0.675878	1035	1035	791
39108	0	0	107.465	113.28	55.1862	0	110.372	189	694	155
39174	0	2.35807	0	0	0.589518	1.17904	0	814	468	1307
39192	1.43463	0	61.5049	45.6634	27.1507	0.717314	53.5841	262	494	223
39193	0	0	1.35176	0	0.337939	0	0.675878	1036	1036	792
39194	0	0	0.675878	0	0.168969	0	0.337939	1201	1201	1004
39195	0	0	106.113	101.864	51.9943	0	103.989	197	697	163
39273	1.43463	0	0	0	0.358657	0.717314	0	950	598	1341
39305	0	0	0.675878	0	0.168969	0	0.337939	1202	1202	1005
39760	2.86926	0	0	0	0.717314	1.43463	0	768	428	1291
39804	20.0848	0	0	0	5.0212	10.0424	0	431	226	1246
39805	0	2.35807	1.35176	0	0.927457	1.17904	0.675878	721	461	772
39806	0	0	1.35176	0	0.337939	0	0.675878	1037	1037	793
39807	0	0	1.35176	1.75628	0.77701	0	1.55402	748	907	597
39808	90.3815	0	402.823	334.572	206.944	45.1908	368.698	64	138	40
40116	0	0	0.675878	0	0.168969	0	0.337939	1203	1203	1006
40293	0	0	0.675878	0.878142	0.388505	0	0.77701	906	1001	736
40294	0	0	0.675878	0	0.168969	0	0.337939	1204	1204	1007
40295	0	0	0.675878	0	0.168969	0	0.337939	1205	1205	1008
40296	205.152	1506.81	1397.72	1477.03	1146.68	855.98	1437.38	11	17	8
40646	0	0	0	0.878142	0.219535	0	0.439071	1104	1104	869
40654	63.1236	0	0	0	15.7809	31.5618	0	314	157	1234
41072	0	0	0.675878	0	0.168969	0	0.337939	1206	1206	1009
41575	1.43463	0	0	0	0.358657	0.717314	0	951	599	1342
41983	0	0	1.35176	0	0.337939	0	0.675878	1038	1038	794
41992	2.86926	0	0	0	0.717314	1.43463	0	769	429	1292
42003	0	0	2.70351	0	0.675878	0	1.35176	793	924	624
42149	86.0777	0	16.2211	21.0754	30.8435	43.0388	18.6482	247	142	316
42241	0	0	10.814	6.14699	4.24026	0	8.48052	446	781	377
42243	0	0	0.675878	0	0.168969	0	0.337939	1207	1207	1010
42244	0	0	2.02763	3.51257	1.38505	0	2.7701	618	846	495
42286	0	0	13.5176	10.5377	6.01382	0	12.0276	414	767	350
42289	0	4.71615	214.929	15.8066	58.863	2.35807	115.368	182	349	148
42334	0	0	0.675878	0	0.168969	0	0.337939	1208	1208	1011
42384	0	0	0.675878	0	0.168969	0	0.337939	1209	1209	1012
42452	0	0	1.35176	0	0.337939	0	0.675878	1039	1039	795
42454	1.43463	0	2.02763	0	0.865565	0.717314	1.01382	736	545	675
42455	70.2968	0	198.032	205.485	118.454	35.1484	201.759	109	148	87
42700	18.6502	0	0	0	4.66254	9.32508	0	440	233	1248
42860	0	0	0.675878	1.75628	0.60804	0	1.21608	805	936	641
42863	1.43463	0	2.02763	0	0.865565	0.717314	1.01382	737	546	676
42980	0	0	5.40702	1.75628	1.79083	0	3.58165	572	830	461
42982	1.43463	0	0	0	0.358657	0.717314	0	952	600	1343
42983	0	0	4.05527	0.878142	1.23335	0	2.4667	641	855	513
43003	0	0	112.872	105.377	54.5622	0	109.124	192	696	157
43006	0	0	3.37939	6.14699	2.3816	0	4.76319	533	813	428
44387	0	0	0	0.878142	0.219535	0	0.439071	1105	1105	870
44534	185.067	0	0	0	46.2667	92.5335	0	208	93	1225
44535	1.43463	0	0	0	0.358657	0.717314	0	953	601	1344
44537	0	0	1.35176	0.878142	0.557474	0	1.11495	836	945	657
44612	0	0	0.675878	0	0.168969	0	0.337939	1210	1210	1013
44884	0	0	0.675878	0	0.168969	0	0.337939	1211	1211	1014
45094	11.477	7.07422	6.75878	0.878142	6.54704	9.27562	3.81846	404	234	453
45717	0	0	0.675878	0	0.168969	0	0.337939	1212	1212	1015
45722	1.43463	0	0	0	0.358657	0.717314	0	954	602	1345
45747	0	0	0	0.878142	0.219535	0	0.439071	1106	1106	871
45748	0	0	1.35176	3.51257	1.21608	0	2.43216	646	858	517
45752	5.73851	0	0.675878	0.878142	1.82313	2.86926	0.77701	568	332	717
45756	0	2.35807	72.9948	0.878142	19.0578	1.17904	36.9365	296	445	254
45757	0	0	0.675878	0	0.168969	0	0.337939	1213	1213	1016
46206	0	2.35807	0	0	0.589518	1.17904	0	815	469	1308
46207	1.43463	4.71615	1.35176	0	1.87563	3.07539	0.675878	563	320	765
46208	200.848	1372.4	131.796	165.969	467.753	786.623	148.883	27	18	111
46348	0	0	0.675878	0	0.168969	0	0.337939	1214	1214	1017
46363	0	0	0.675878	0	0.168969	0	0.337939	1215	1215	1018
46769	0	0	2.02763	1.75628	0.945979	0	1.89196	716	890	570
46772	0	0	4.73115	0.878142	1.40232	0	2.80464	616	844	492
47087	8.60777	0	204.791	203.729	104.282	4.30388	204.26	120	282	84
47089	0	0	0.675878	0	0.168969	0	0.337939	1216	1216	1019
47090	129.116	0	62.1808	75.5202	66.7044	64.5582	68.8505	167	113	206
47251	0	0	1.35176	7.02514	2.09422	0	4.18845	544	817	439
47252	0	0	0.675878	0	0.168969	0	0.337939	1217	1217	1020
47254	0	2.35807	39.8768	39.5164	20.4378	1.17904	39.6966	289	444	246
48627	18.6502	0	17.5728	20.1973	14.1051	9.32508	18.885	328	230	314
48629	0	0	0.675878	0	0.168969	0	0.337939	1218	1218	1021
48630	18.6502	0	12.1658	8.78142	9.89935	9.32508	10.4736	363	231	358
48729	1.43463	0	0	0	0.358657	0.717314	0	955	603	1346
49019	0	0	0.675878	0	0.168969	0	0.337939	1219	1219	1022
49117	0	23.5807	0	0	5.89518	11.7904	0	415	211	1242
49118	0	0	10.1382	9.65956	4.94943	0	9.89887	434	776	365
49121	464.819	4.71615	115.575	143.137	182.062	234.768	129.356	78	53	132
49373	2.86926	0	66.9119	71.1295	35.2277	1.43463	69.0207	235	398	205
49374	0	0	0.675878	0	0.168969	0	0.337939	1220	1220	1023
49376	294.099	0	38.525	25.4661	89.5225	147.049	31.9956	134	74	268
49761	1.43463	0	0	0	0.358657	0.717314	0	956	604	1347
49889	0	0	0.675878	0	0.168969	0	0.337939	1221	1221	1024
49890	0	0	2.02763	0	0.506908	0	1.01382	869	964	681
49891	14.3463	0	16.8969	2.63443	8.46941	7.17314	9.76569	381	250	366
49893	0	0	2.70351	2.63443	1.33448	0	2.66897	624	849	503
50061	0	2.35807	0	0	0.589518	1.17904	0	816	470	1309
50063	1.43463	0	0	0	0.358657	0.717314	0	957	605	1348
50064	144.897	318.34	0	0	115.809	231.619	0	110	54	1221
50130	0	0	0.675878	0.878142	0.388505	0	0.77701	907	1002	737
50156	4.30388	0	0	0	1.07597	2.15194	0	676	375	1282
50273	2.86926	2.35807	2.02763	0.878142	2.03328	2.61366	1.45289	548	346	604
50276	0	0	22.304	17.5628	9.9667	0	19.9334	362	748	311
50507	1.43463	0	0	0	0.358657	0.717314	0	958	606	1349
50607	0	0	5.40702	5.26885	2.66897	0	5.33794	512	806	417
50669	15760.8	12445.9	5054.89	6741.5	10000.8	14103.4	5898.19	1	2	1
50670	219.498	75.4584	40.5527	31.6131	91.7805	147.478	36.0829	127	73	259
50671	0	0	0.675878	0	0.168969	0	0.337939	1222	1222	1025
50733	4.30388	14.1484	0	0	4.61308	9.22616	0	441	235	1249
50734	2.86926	2.35807	0	0	1.30683	2.61366	0	630	348	1272
51011	0	0	0.675878	0	0.168969	0	0.337939	1223	1223	1026
51012	126.247	0	118.955	107.133	88.0838	63.1236	113.044	136	114	153
51172	0	0	2.70351	0.878142	0.895413	0	1.79083	725	894	575
51175	1.43463	0	0	1.75628	0.797728	0.717314	0.878142	744	548	694
51262	1.43463	0	0	0	0.358657	0.717314	0	959	607	1350
51289	0	0	0.675878	0	0.168969	0	0.337939	1224	1224	1027
51701	2.86926	0	1.35176	8.78142	3.25061	1.43463	5.06659	478	404	422
51703	0	0	0.675878	0	0.168969	0	0.337939	1225	1225	1028
51704	1.43463	0	26.3592	29.8568	14.4127	0.717314	28.108	325	502	283
51810	1.43463	7.07422	1.35176	13.1721	5.75818	4.25442	7.26194	418	295	389
51812	0	0	0.675878	0	0.168969	0	0.337939	1226	1226	1029
51813	0	4.71615	103.409	119.427	56.8882	2.35807	111.418	187	350	154
51867	1.43463	0	0	0	0.358657	0.717314	0	960	608	1351
51902	0	2.35807	0	0	0.589518	1.17904	0	817	471	1310
52129	0	0	0.675878	0	0.168969	0	0.337939	1227	1227	1030
52132	0	0	2.70351	1.75628	1.11495	0	2.2299	666	868	538
52318	0	0	0.675878	0.878142	0.388505	0	0.77701	908	1003	738
52321	0	0	2.02763	0	0.506908	0	1.01382	870	965	682
52379	0	4.71615	0	0	1.17904	2.35807	0	651	354	1274
52385	0	0	3.37939	1.75628	1.28392	0	2.56784	633	851	506
52387	0	0	0.675878	0	0.168969	0	0.337939	1228	1228	1031
52388	0	0	1.35176	0	0.337939	0	0.675878	1040	1040	796
52891	0	0	8.78641	5.26885	3.51382	0	7.02763	469	792	392
53294	0	0	5.40702	133.478	34.7212	0	69.4423	236	708	204
53296	0	264.104	0	0	66.0261	132.052	0	168	78	1223
53459	1.43463	0	0	0	0.358657	0.717314	0	961	609	1352
53795	2.86926	2.35807	40.5527	37.7601	20.885	2.61366	39.1564	286	341	249
53798	40.1696	0	89.2159	68.4951	49.4701	20.0848	78.8555	201	185	187
53886	0	0	0	0.878142	0.219535	0	0.439071	1107	1107	872
54021	1.43463	0	0.675878	0	0.527626	0.717314	0.337939	855	568	948
54173	116.205	0	0	0	29.0512	58.1024	0	254	123	1229
54178	0	0	1.35176	5.26885	1.65515	0	3.3103	582	834	471
54387	0	0	0	1.75628	0.439071	0	0.878142	882	977	699
54712	0	0	0	0.878142	0.219535	0	0.439071	1108	1108	873
54731	0	2.35807	0	0	0.589518	1.17904	0	818	472	1311
55281	7.17314	0	0	0	1.79328	3.58657	0	569	310	1261
55284	1.43463	0	0	0	0.358657	0.717314	0	962	610	1353
55788	1.43463	0	12.1658	13.1721	6.69314	0.717314	12.669	401	512	343
55791	0	0	2.02763	3.51257	1.38505	0	2.7701	619	847	496
56330	4.30388	4.71615	1.35176	2.63443	3.25155	4.51001	1.99309	477	281	558
56356	0	0	25.6834	31.6131	14.3241	0	28.6482	326	734	281
56359	0	14.1484	1.35176	0.878142	4.09458	7.07422	1.11495	451	252	649
56460	0	0	0.675878	0	0.168969	0	0.337939	1229	1229	1032
56684	0	0	0	0.878142	0.219535	0	0.439071	1109	1109	874
56862	120.509	0	0	0	30.1272	60.2544	0	250	119	1228
57230	1.43463	0	0	0	0.358657	0.717314	0	963	611	1354
57849	0	0	0	0.878142	0.219535	0	0.439071	1110	1110	875
58219	0	0	1.35176	0	0.337939	0	0.675878	1041	1041	797
58222	0	0	10.814	15.8066	6.65515	0	13.3103	402	762	340
58559	0	0	0.675878	0	0.168969	0	0.337939	1230	1230	1033
58574	0	0	140.583	180.019	80.1504	0	160.301	142	682	104
58577	1.43463	0	0	0	0.358657	0.717314	0	964	612	1355
58854	2.86926	16.5065	0	0	4.84394	9.68788	0	436	227	1247
58882	94.6854	0	127.741	144.015	91.6104	47.3427	135.878	128	134	122
58944	21.5194	0	29.0628	31.6131	20.5488	10.7597	30.3379	288	219	274
58945	0	0	0	0.878142	0.219535	0	0.439071	1111	1111	876
58947	1.43463	0	0.675878	0	0.527626	0.717314	0.337939	856	569	949
58948	8.60777	0	0	0	2.15194	4.30388	0	541	293	1259
59358	0	0	0	0.878142	0.219535	0	0.439071	1112	1112	877
59361	0	0	1.35176	0.878142	0.557474	0	1.11495	837	946	658
59422	1.43463	0	0	0	0.358657	0.717314	0	965	613	1356
60184	0	0	0	0.878142	0.219535	0	0.439071	1113	1113	878
60187	7.17314	0	9.46229	7.90328	6.13468	3.58657	8.68278	410	306	374
60296	276.883	4.71615	335.911	359.16	244.168	140.8	347.536	51	75	46
60299	21.5194	25.9388	8.11054	12.294	16.9657	23.7291	10.2023	307	174	361
60375	189.371	3702.18	110.168	142.259	1035.99	1945.77	126.214	13	9	133
60376	2.86926	18.8646	2.02763	2.63443	6.59898	10.8669	2.33103	403	217	524
60377	0	0	0.675878	0	0.168969	0	0.337939	1231	1231	1034
60378	17.2155	0	0	7.02514	6.06017	8.60777	3.51257	413	240	464
60724	0	0	12.8417	14.0503	6.72299	0	13.446	400	761	339
60725	0	0	0.675878	0	0.168969	0	0.337939	1232	1232	1035
60727	0	0	74.3466	72.0076	36.5886	0	73.1771	230	706	197
60977	1.43463	0	23.6557	22.8317	11.9805	0.717314	23.2437	345	503	301
60978	0	0	0.675878	0	0.168969	0	0.337939	1233	1233	1036
60980	2.86926	0	3.37939	3.51257	2.4403	1.43463	3.44598	527	406	469
61071	0	0	0	1.75628	0.439071	0	0.878142	883	978	700
61316	0	0	0.675878	0.878142	0.388505	0	0.77701	909	1004	739
61319	0	0	0.675878	0	0.168969	0	0.337939	1234	1234	1037
61487	0	0	1.35176	0	0.337939	0	0.675878	1042	1042	798
61490	1.43463	0	0	3.51257	1.2368	0.717314	1.75628	639	535	579
61524	0	4.71615	0	0	1.17904	2.35807	0	652	355	1275
61569	1.43463	0	0	0	0.358657	0.717314	0	966	614	1357
61571	0	2.35807	0.675878	0	0.758488	1.17904	0.337939	755	463	941
61572	117.639	341.921	86.5124	86.0579	158.033	229.78	86.2851	87	55	180
62006	2.86926	0	0	0	0.717314	1.43463	0	770	430	1293
62141	1.43463	0	0	0	0.358657	0.717314	0	967	615	1358
62332	1.43463	0	1.35176	0	0.696596	0.717314	0.675878	784	552	775
62442	0	0	0.675878	0.878142	0.388505	0	0.77701	910	1005	740
62705	91.8162	0	0	0	22.954	45.9081	0	276	137	1231
62959	0	0	0.675878	0	0.168969	0	0.337939	1235	1235	1038
62965	0	0	2.70351	1.75628	1.11495	0	2.2299	667	869	539
62968	0	0	4.05527	6.14699	2.55057	0	5.10113	518	809	421
63003	0	0	0	0.878142	0.219535	0	0.439071	1114	1114	879
63195	1.43463	0	1.35176	0	0.696596	0.717314	0.675878	785	553	776
63362	0	0	0	0.878142	0.219535	0	0.439071	1115	1115	880
63530	0	0	1.35176	0	0.337939	0	0.675878	1043	1043	799
63930	1.43463	0	0	0	0.358657	0.717314	0	968	616	1359
64002	1.43463	0	0	0	0.358657	0.717314	0	969	617	1360
64339	0	0	0.675878	0	0.168969	0	0.337939	1236	1236	1039
64342	0	4.71615	7.43466	10.5377	5.67213	2.35807	8.98618	422	351	370
64989	0	0	2.70351	1.75628	1.11495	0	2.2299	668	870	540
64996	1.43463	0	45.9597	33.3694	20.1909	0.717314	39.6645	292	499	247
64999	0	0	0.675878	0	0.168969	0	0.337939	1237	1237	1040
65173	0	2.35807	0.675878	0	0.758488	1.17904	0.337939	756	464	942
65504	0	0	0.675878	0.878142	0.388505	0	0.77701	911	1006	741
65507	0	0	2.02763	3.51257	1.38505	0	2.7701	620	848	497
65584	2.86926	0	0	0	0.717314	1.43463	0	771	431	1294
65710	0	0	0.675878	0	0.168969	0	0.337939	1238	1238	1041
65759	0	0	0.675878	3.51257	1.04711	0	2.09422	693	880	551
65762	0	0	16.2211	12.294	7.12876	0	14.2575	397	758	334
65868	2.86926	0	0	1.75628	1.15638	1.43463	0.878142	663	415	692
65893	0	0	1.35176	0	0.337939	0	0.675878	1044	1044	800
65896	0	0	1.35176	0	0.337939	0	0.675878	1045	1045	801
65942	0	0	0.675878	0	0.168969	0	0.337939	1239	1239	1042
66319	4.30388	0	2.70351	2.63443	2.41046	2.15194	2.66897	529	368	500
66322	0	0	15.5452	16.6847	8.05747	0	16.1149	389	756	328
66728	5.73851	0	2.70351	1.75628	2.54958	2.86926	2.2299	519	329	532
66729	0	0	0.675878	0	0.168969	0	0.337939	1240	1240	1043
66730	8.60777	0	1.35176	0.878142	2.70942	4.30388	1.11495	506	290	650
66731	375.872	0	199.384	185.288	190.136	187.936	192.336	70	58	92
67581	34.4311	0	0	0.878142	8.8273	17.2155	0.439071	376	196	842
67754	0	2.35807	0	0	0.589518	1.17904	0	819	473	1312
67755	2.86926	9.43229	0.675878	0	3.24436	6.15077	0.337939	479	261	926
68393	0	0	0.675878	0	0.168969	0	0.337939	1241	1241	1044
68497	0	0	4.73115	0.878142	1.40232	0	2.80464	617	845	493
68541	1.43463	0	0	0	0.358657	0.717314	0	970	618	1361
68557	2.86926	0	0.675878	1.75628	1.32535	1.43463	1.21608	626	411	637
68560	157.809	0	0.675878	0	39.6212	78.9045	0.337939	221	105	921
68724	1.43463	0	0	0	0.358657	0.717314	0	971	619	1362
68726	0	0	52.7185	2.63443	13.8382	0	27.6765	333	737	285
68727	0	0	0.675878	0	0.168969	0	0.337939	1242	1242	1045
68728	1.43463	0	2.02763	0.878142	1.0851	0.717314	1.45289	674	537	607
68729	331.399	37.7292	204.115	264.321	209.391	184.564	234.218	62	62	71
68732	0	0	0.675878	0	0.168969	0	0.337939	1243	1243	1046
68792	0	0	0.675878	0	0.168969	0	0.337939	1244	1244	1047
68873	380.176	874.845	448.107	560.255	565.846	627.511	504.181	21	20	25
68874	1.43463	0	1.35176	0.878142	0.916131	0.717314	1.11495	724	544	655
68875	1.43463	0	1.35176	0	0.696596	0.717314	0.675878	786	554	777
68876	0	0	127.065	172.116	74.7952	0	149.59	155	685	110
68930	1.43463	0	0	0	0.358657	0.717314	0	972	620	1363
68933	1.43463	0	0	0	0.358657	0.717314	0	973	621	1364
68934	63.1236	0	1.35176	11.4158	18.9728	31.5618	6.3838	299	156	397
69014	0	0	47.3115	45.6634	23.2437	0	46.4874	275	717	234
69015	0	0	1.35176	0.878142	0.557474	0	1.11495	838	947	659
69016	1.43463	4.71615	0.675878	0	1.70666	3.07539	0.337939	578	322	931
69017	213.76	775.806	262.241	290.665	385.618	494.783	276.453	37	27	56
69062	0	0	7.43466	7.90328	3.83448	0	7.66897	460	787	384
69064	1.43463	0	0	0	0.358657	0.717314	0	974	622	1365
69065	5.73851	0	24.3316	22.8317	13.2255	2.86926	23.5816	334	325	299
69254	2.86926	2.35807	43.9321	50.9322	25.0229	2.61366	47.4322	271	340	233
69255	0	0	0.675878	0	0.168969	0	0.337939	1245	1245	1048
69257	21.5194	7.07422	139.231	156.309	81.0334	14.2968	147.77	141	204	112
69587	0	0	0.675878	2.63443	0.827576	0	1.65515	742	903	589
69590	0	0	2.02763	2.63443	1.16551	0	2.33103	660	864	529
69702	0	0	0.675878	1.75628	0.60804	0	1.21608	806	937	642
69705	27.2579	0	0.675878	1.75628	7.42252	13.629	1.21608	393	205	636
69818	0	0	1.35176	2.63443	0.996545	0	1.99309	704	887	564
69881	1.43463	0	2.70351	1.75628	1.47361	0.717314	2.2299	601	529	534
69884	0	0	1.35176	3.51257	1.21608	0	2.43216	647	859	518
70281	0	0	1.35176	0	0.337939	0	0.675878	1046	1046	802
70292	0	0	0.675878	0	0.168969	0	0.337939	1246	1246	1049
70295	0	0	0	0.878142	0.219535	0	0.439071	1116	1116	881
70633	0	0	1.35176	0	0.337939	0	0.675878	1047	1047	803
70635	0	0	0.675878	0	0.168969	0	0.337939	1247	1247	1050
70636	14.3463	0	18.9246	18.441	12.928	7.17314	18.6828	336	249	315
70735	0	0	2.70351	0	0.675878	0	1.35176	794	925	625
70737	0	0	0.675878	0	0.168969	0	0.337939	1248	1248	1051
70738	0	0	6.0829	5.26885	2.83794	0	5.67588	501	802	409
70845	0	0	0.675878	0	0.168969	0	0.337939	1249	1249	1052
70881	0	0	0.675878	0	0.168969	0	0.337939	1250	1250	1053
71072	0	0	0	11.4158	2.85396	0	5.70792	499	801	408
71073	1.43463	0	0.675878	0	0.527626	0.717314	0.337939	857	570	950
71074	5.73851	4.71615	4.05527	0	3.62748	5.22733	2.02763	465	273	552
71075	965.504	1853.45	1051.67	1028.3	1224.73	1409.48	1039.99	10	12	11
71087	1.43463	2.35807	1.35176	0	1.28611	1.89635	0.675878	632	389	766
71199	0	0	0.675878	0.878142	0.388505	0	0.77701	912	1007	742
71200	0	0	2.02763	0.878142	0.726444	0	1.45289	764	918	612
71634	0	0	0.675878	0	0.168969	0	0.337939	1251	1251	1054
71744	2.86926	0	0	0	0.717314	1.43463	0	772	432	1295
71814	0	0	0.675878	0	0.168969	0	0.337939	1252	1252	1055
71817	0	0	2.02763	0.878142	0.726444	0	1.45289	765	919	613
71849	0	0	1.35176	0	0.337939	0	0.675878	1048	1048	804
71886	0	0	0	0.878142	0.219535	0	0.439071	1117	1117	882
72050	1.43463	0	17.5728	21.0754	10.0207	0.717314	19.3241	360	508	313
72053	63.1236	0	189.922	200.216	113.315	31.5618	195.069	112	155	91
72701	11.477	0	0.675878	0.878142	3.25776	5.73851	0.77701	475	267	715
72702	1.43463	0	0	0	0.358657	0.717314	0	975	623	1366
72704	0	0	0.675878	1.75628	0.60804	0	1.21608	807	938	643
72951	0	0	0.675878	1.75628	0.60804	0	1.21608	808	939	644
73377	0	0	0.675878	0	0.168969	0	0.337939	1253	1253	1056
73380	40.1696	117.904	101.382	99.23	89.6712	79.0366	100.306	132	104	165
73778	0	0	0	0.878142	0.219535	0	0.439071	1118	1118	883
74020	0	0	2.70351	0	0.675878	0	1.35176	795	926	626
74045	0	0	0.675878	0	0.168969	0	0.337939	1254	1254	1057
74048	2.86926	0	0.675878	0.878142	1.10582	1.43463	0.77701	672	416	721
74185	48.7773	0	0	0	12.1943	24.3887	0	343	171	1236
74478	0	0	0.675878	0	0.168969	0	0.337939	1255	1255	1058
74725	2.86926	0	3.37939	0.878142	1.7817	1.43463	2.12877	573	408	545
74884	0	0	0.675878	0	0.168969	0	0.337939	1256	1256	1059
74887	0	0	0	1.75628	0.439071	0	0.878142	884	979	701
74981	0	0	0.675878	0	0.168969	0	0.337939	1257	1257	1060
75291	5.73851	0	39.2009	43.9071	22.2116	2.86926	41.554	279	324	240
75292	0	0	0.675878	0	0.168969	0	0.337939	1258	1258	1061
75395	1.43463	0	0	0	0.358657	0.717314	0	976	624	1367
75498	0	0	100.706	117.671	54.5942	0	109.188	191	695	156
75501	0	0	9.46229	7.02514	4.12186	0	8.24371	450	783	379
75696	0	0	150.721	156.309	76.7575	0	153.515	150	684	108
75699	0	0	0.675878	0.878142	0.388505	0	0.77701	913	1008	743
75893	1.43463	7.07422	3.37939	3.51257	3.8502	4.25442	3.44598	459	296	468
75896	0	0	3.37939	1.75628	1.28392	0	2.56784	634	852	507
76327	4.30388	0	2.70351	2.63443	2.41046	2.15194	2.66897	530	369	501
76330	93.2508	0	87.8641	86.9361	67.0127	46.6254	87.4001	164	136	178
76337	0	0	0	0.878142	0.219535	0	0.439071	1119	1119	884
76386	176.459	0	239.937	246.758	165.788	88.2296	243.347	83	97	68
76522	57.3851	0	87.8641	71.1295	54.0947	28.6926	79.4968	193	159	186
77686	0	0	4.05527	1.75628	1.45289	0	2.90578	606	840	486
77712	0	0	0.675878	0	0.168969	0	0.337939	1259	1259	1062
78250	0	0	50.015	36.882	21.7242	0	43.4485	282	719	238
78253	0	0	0	0.878142	0.219535	0	0.439071	1120	1120	885
78280	11.477	0	3.37939	1.75628	4.15317	5.73851	2.56784	449	266	505
78283	14.3463	0	102.733	40.3945	39.3686	7.17314	71.564	223	247	198
78298	325.66	0	0	136.112	115.443	162.83	68.056	111	68	208
78299	1.43463	0	0	0	0.358657	0.717314	0	977	625	1368
78301	0	0	0.675878	0	0.168969	0	0.337939	1260	1260	1063
78446	4.30388	0	0.675878	0.878142	1.46448	2.15194	0.77701	604	370	718
78447	149.201	2.35807	164.914	179.141	123.904	75.7797	172.028	105	107	99
78494	0	0	1.35176	0.878142	0.557474	0	1.11495	839	948	660
78559	0	0	0	0.878142	0.219535	0	0.439071	1121	1121	886
78862	21.5194	0	0	0	5.37985	10.7597	0	426	221	1245
79693	0	0	18.9246	23.7098	10.6586	0	21.3172	356	744	306
79723	332.834	0	94.6229	81.6672	127.281	166.417	88.1451	100	66	177
79724	2.86926	0	1.35176	0	1.05525	1.43463	0.675878	688	418	768
79725	0	0	0.675878	0	0.168969	0	0.337939	1261	1261	1064
79726	0	0	0	25.4661	6.36653	0	12.7331	408	764	342
79750	0	0	0	1.75628	0.439071	0	0.878142	885	980	702
79966	170.721	0	148.017	131.721	112.615	85.3603	139.869	113	99	120
79967	0	0	1.35176	0	0.337939	0	0.675878	1049	1049	805
79969	54.5158	0	1.35176	0	13.9669	27.2579	0.675878	331	164	761
80098	86.0777	0	0	0	21.5194	43.0388	0	283	143	1232
80101	0	0	12.8417	14.9284	6.94252	0	13.885	399	760	337
80106	0	0	117.603	132.599	62.5506	0	125.101	174	688	135
80406	0	0	1.35176	0	0.337939	0	0.675878	1050	1050	806
80407	0	0	15.5452	12.294	6.9598	0	13.9196	398	759	336
80448	7.17314	0	0	0.878142	2.01282	3.58657	0.439071	549	308	843
80450	4.30388	2.35807	1.35176	0	2.00343	3.33098	0.675878	550	317	764
80482	1.43463	7.07422	2.02763	3.51257	3.51226	4.25442	2.7701	471	297	494
80485	0	0	1.35176	5.26885	1.65515	0	3.3103	583	835	472
80515	0	0	0	7.02514	1.75628	0	3.51257	575	831	465
81090	17.2155	0	2.02763	301.203	80.1115	8.60777	151.615	143	236	109
81091	0	0	0	0.878142	0.219535	0	0.439071	1122	1122	887
81093	1.43463	0	5.40702	0.878142	1.92995	0.717314	3.14258	558	521	476
81501	0	0	0.675878	0	0.168969	0	0.337939	1262	1262	1065
81607	5.73851	113.188	212.902	211.632	135.865	59.463	212.267	95	121	79
81608	0	0	4.73115	0	1.18279	0	2.36557	649	861	523
81715	0	0	36.4974	26.3443	15.7104	0	31.4208	316	730	270
81760	0	0	4.05527	3.51257	1.89196	0	3.78392	562	827	457
81762	0	0	0.675878	0	0.168969	0	0.337939	1263	1263	1066
81763	53.0812	0	75.0225	73.7639	50.4669	26.5406	74.3932	198	166	195
81787	0	0	45.2838	55.3229	25.1517	0	50.3034	270	716	230
81790	0	0	0.675878	0	0.168969	0	0.337939	1264	1264	1067
81823	20.0848	2.35807	18.2487	6.14699	11.7096	11.2214	12.1978	351	216	348
81841	0	0	0.675878	0	0.168969	0	0.337939	1265	1265	1068
81910	1.43463	2.35807	3.37939	2.63443	2.45163	1.89635	3.00691	526	385	481
81962	0	0	4.73115	7.02514	2.93907	0	5.87814	492	799	405
81965	0	0	7.43466	0	1.85866	0	3.71733	564	828	458
82538	0	0	0.675878	0	0.168969	0	0.337939	1266	1266	1069
83957	0	0	0.675878	0	0.168969	0	0.337939	1267	1267	1070
84008	4.30388	0	4.73115	0.878142	2.47829	2.15194	2.80464	525	367	491
84010	0	0	0.675878	0	0.168969	0	0.337939	1268	1268	1071
84262	87.5123	7.07422	58.1255	374.967	131.92	47.2933	216.546	97	135	77
84642	1.43463	0	0	0	0.358657	0.717314	0	978	626	1369
84643	196.544	9.43229	120.306	122.062	112.086	102.988	121.184	114	92	142
84755	0	0	0.675878	0	0.168969	0	0.337939	1269	1269	1072
84789	0	0	4.05527	0	1.01382	0	2.02763	700	883	556
85560	0	0	0.675878	0	0.168969	0	0.337939	1270	1270	1073
85634	0	0	0.675878	0	0.168969	0	0.337939	1271	1271	1074
86032	0	0	9.46229	4.39071	3.46325	0	6.9265	472	794	394
86033	0	0	0.675878	0	0.168969	0	0.337939	1272	1272	1075
86035	0	0	1.35176	0	0.337939	0	0.675878	1051	1051	807
86065	0	4.71615	0	0	1.17904	2.35807	0	653	356	1276
86445	1.43463	0	0	0	0.358657	0.717314	0	979	627	1370
86448	32.9964	0	137.879	123.818	73.6734	16.4982	130.849	158	198	130
86542	134.855	0	0	0	33.7137	67.4275	0	239	110	1227
86545	7.17314	0	31.0904	27.2224	16.3715	3.58657	29.1564	309	304	280
86670	1.43463	0	0	0	0.358657	0.717314	0	980	628	1371
86746	1.43463	0	67.5878	60.5918	32.4036	0.717314	64.0898	243	492	214
87429	4.30388	0	0.675878	172.994	44.4934	2.15194	86.8349	212	362	179
87432	0	0	20.2763	16.6847	9.24026	0	18.4805	369	749	317
87622	1.43463	0	0.675878	0	0.527626	0.717314	0.337939	858	571	951
88051	1.43463	0	0	0	0.358657	0.717314	0	981	629	1372
88108	1.43463	0	14.8693	27.2224	10.8816	0.717314	21.0459	355	507	307
88126	0	0	2.70351	5.26885	1.99309	0	3.98618	551	819	444
88129	0	0	4.73115	7.02514	2.93907	0	5.87814	493	800	406
88162	0	0	160.183	0	40.0458	0	80.0915	219	701	185
88183	15.7809	0	70.9672	59.7137	36.6154	7.89045	65.3404	229	244	211
88186	0	0	0	1.75628	0.439071	0	0.878142	886	981	703
88249	0	0	0	0.878142	0.219535	0	0.439071	1123	1123	888
88302	0	0	0.675878	0	0.168969	0	0.337939	1273	1273	1076
88304	1.43463	0	52.7185	27.2224	20.3439	0.717314	39.9704	290	497	243
88876	0	0	53.3944	22.8317	19.0565	0	38.113	297	723	252
88878	1.43463	0	1.35176	2.63443	1.3552	0.717314	1.99309	622	533	561
88879	48.7773	0	137.203	130.843	79.2059	24.3887	134.023	145	170	124
89393	0	0	33.7939	24.588	14.5955	0	29.1909	321	733	279
89395	0	0	2.02763	1.75628	0.945979	0	1.89196	717	891	571
89396	0	0	169.645	188.801	89.6115	0	179.223	133	679	96
89492	0	0	13.5176	7.90328	5.35521	0	10.7104	427	771	356
89740	14.3463	0	22.304	27.2224	15.9682	7.17314	24.7632	312	248	294
89918	0	0	0.675878	0	0.168969	0	0.337939	1274	1274	1077
89920	5.73851	0	109.492	100.108	53.8347	2.86926	104.8	194	323	162
90114	0	2.35807	0	0	0.589518	1.17904	0	820	474	1313
90339	7.17314	0	0.675878	0	1.96225	3.58657	0.337939	554	309	928
90611	7.17314	0	0	0	1.79328	3.58657	0	570	311	1262
91533	0	0	0.675878	0.878142	0.388505	0	0.77701	914	1009	744
91541	1.43463	0	0	0	0.358657	0.717314	0	982	630	1373
91957	0	0	66.236	67.6169	33.4632	0	66.9265	240	709	209
91958	0	0	0.675878	0	0.168969	0	0.337939	1275	1275	1078
91959	0	0	0.675878	0	0.168969	0	0.337939	1276	1276	1079
91960	149.201	2.35807	204.115	206.363	140.509	75.7797	205.239	93	106	82
91982	0	0	1.35176	0	0.337939	0	0.675878	1052	1052	808
92059	15.7809	18.8646	268.324	206.363	127.333	17.3227	237.343	99	193	69
92060	0	0	2.70351	0	0.675878	0	1.35176	796	927	627
92061	5.73851	0	0	0	1.43463	2.86926	0	612	336	1268
92062	88.9469	0	5.40702	0	23.5885	44.4735	2.70351	274	140	498
92150	1.43463	7.07422	1.35176	1.75628	2.90422	4.25442	1.55402	495	298	592
92243	0	0	2.70351	1.75628	1.11495	0	2.2299	669	871	541
92246	0	0	0	1.75628	0.439071	0	0.878142	887	982	704
92491	0	0	93.947	99.23	48.2943	0	96.5885	204	699	168
92492	0	0	0.675878	0	0.168969	0	0.337939	1277	1277	1080
92493	0	0	3.37939	0.878142	1.06438	0	2.12877	686	878	549
92494	34.4311	0	245.344	218.657	124.608	17.2155	232.001	104	194	73
92670	1.43463	0	2.70351	1.75628	1.47361	0.717314	2.2299	602	530	535
92673	1.43463	0	11.4899	21.9535	8.71953	0.717314	16.7217	378	510	325
94378	0	0	0.675878	0	0.168969	0	0.337939	1278	1278	1081
95289	1.43463	0	0	0	0.358657	0.717314	0	983	631	1374
95291	0	0	0.675878	0	0.168969	0	0.337939	1279	1279	1082
95511	0	0	2.70351	5.26885	1.99309	0	3.98618	552	820	445
95513	0	0	0.675878	0	0.168969	0	0.337939	1280	1280	1083
95514	0	2.35807	18.9246	30.735	13.0044	1.17904	24.8298	335	447	292
95593	47.3427	0	133.148	146.65	81.7851	23.6714	139.899	139	175	119
95594	1.43463	0	4.05527	0	1.37247	0.717314	2.02763	621	532	553
95597	1.43463	0	0	0	0.358657	0.717314	0	984	632	1375
95840	32.9964	0	348.753	366.185	186.984	16.4982	357.469	75	197	45
95841	0	0	6.0829	0.878142	1.74026	0	3.48052	576	832	467
95843	0	0	2.70351	2.63443	1.33448	0	2.66897	625	850	504
95947	0	0	0	4.39071	1.09768	0	2.19535	673	874	544
96110	0	0	1.35176	0.878142	0.557474	0	1.11495	840	949	661
96111	183.632	0	98.0023	82.5453	91.045	91.8162	90.2738	131	94	175
96157	0	0	0.675878	0	0.168969	0	0.337939	1281	1281	1084
96170	0	0	1.35176	4.39071	1.43562	0	2.87123	608	842	488
96314	2.86926	4.71615	41.2286	49.176	24.4975	3.7927	45.2023	272	301	235
96316	0	0	0.675878	0	0.168969	0	0.337939	1282	1282	1085
96317	1.43463	0	114.223	130.843	61.6253	0.717314	122.533	177	484	139
96333	0	0	0.675878	0	0.168969	0	0.337939	1283	1283	1086
96366	0	0	2.02763	2.63443	1.16551	0	2.33103	661	865	530
96369	1.43463	0	0	0.878142	0.578192	0.717314	0.439071	831	561	847
96382	1.43463	0	21.6281	21.9535	11.2541	0.717314	21.7908	354	506	304
96385	1.43463	0	2.70351	0	1.03453	0.717314	1.35176	694	538	619
96409	20.0848	87.2487	6.0829	4.39071	29.4518	53.6668	5.23681	253	129	420
96608	0	0	0.675878	0	0.168969	0	0.337939	1284	1284	1087
96809	1.43463	0	2.70351	0	1.03453	0.717314	1.35176	695	539	620
96812	0	0	1.35176	0	0.337939	0	0.675878	1053	1053	809
96845	0	2.35807	0.675878	0.878142	0.978023	1.17904	0.77701	708	457	723
96917	1.43463	0	0	0.878142	0.578192	0.717314	0.439071	832	562	848
97096	1.43463	0	68.2637	72.0076	35.4265	0.717314	70.1357	234	490	203
97605	0	0	0.675878	0	0.168969	0	0.337939	1285	1285	1088
97680	0	0	26.3592	29.8568	14.054	0	28.108	329	736	284
97683	7.17314	0	27.711	31.6131	16.6243	3.58657	29.6621	308	303	277
97700	1.43463	0	0.675878	1.75628	0.966697	0.717314	1.21608	712	541	639
97703	0	0	8.78641	10.5377	4.83103	0	9.66206	437	778	368
97799	0	0	4.73115	9.65956	3.59768	0	7.19535	467	791	390
97901	1.43463	0	0.675878	11.4158	3.38159	0.717314	6.04586	473	513	402
97904	0	0	9.46229	6.14699	3.90232	0	7.80464	458	786	383
98098	97.5547	0	167.618	169.481	108.663	48.7773	168.55	117	133	101
98099	1.43463	0	1.35176	0	0.696596	0.717314	0.675878	787	555	778
98287	0	0	143.962	151.04	73.7506	0	147.501	157	686	114
98288	0	0	1.35176	0.878142	0.557474	0	1.11495	841	950	662
98290	0	0	1.35176	1.75628	0.77701	0	1.55402	749	908	598
98601	1.43463	0	0	0	0.358657	0.717314	0	985	633	1376
98605	2.86926	0	0	0	0.717314	1.43463	0	773	433	1296
99008	0	0	0.675878	0	0.168969	0	0.337939	1286	1286	1089
99083	0	0	0.675878	0	0.168969	0	0.337939	1287	1287	1090
99497	1.43463	0	0	0	0.358657	0.717314	0	986	634	1377
100072	109.032	0	265.62	259.052	158.426	54.5158	262.336	86	128	58
100073	1.43463	2.35807	0.675878	0.878142	1.33668	1.89635	0.77701	623	388	720
100074	17.2155	25.9388	2.02763	1.75628	11.7346	21.5772	1.89196	350	183	567
100075	1299.77	5494.31	262.917	330.181	1846.8	3397.04	296.549	9	4	53
100076	12.9116	0	0	0	3.22791	6.45582	0	480	259	1251
100242	1.43463	0	0.675878	0	0.527626	0.717314	0.337939	859	572	952
100244	1.43463	0	0	0	0.358657	0.717314	0	987	635	1378
100375	0	0	0.675878	0.878142	0.388505	0	0.77701	915	1010	745
100377	1.43463	0	0	0	0.358657	0.717314	0	988	636	1379
100378	2.86926	0	0	0	0.717314	1.43463	0	774	434	1297
100945	51.6466	0	0	0	12.9116	25.8233	0	337	168	1235
100948	0	0	11.4899	13.1721	6.16551	0	12.331	409	765	346
100993	12.9116	0	7.43466	5.26885	6.40379	6.45582	6.35175	406	258	399
100996	0	0	0	1.75628	0.439071	0	0.878142	888	983	705
101412	0	2.35807	1.35176	0	0.927457	1.17904	0.675878	722	462	773
101413	0	0	0.675878	0	0.168969	0	0.337939	1288	1288	1091
101470	1.43463	0	0	1.75628	0.797728	0.717314	0.878142	745	549	695
101471	0	0	0.675878	0	0.168969	0	0.337939	1289	1289	1092
101473	0	0	1.35176	1.75628	0.77701	0	1.55402	750	909	599
101525	454.777	73.1003	162.887	188.801	219.891	263.939	175.844	58	49	97
101526	1.43463	2.35807	2.70351	0	1.62405	1.89635	1.35176	585	386	617
101527	0	0	0.675878	0	0.168969	0	0.337939	1290	1290	1093
101528	1.43463	0	1.35176	0	0.696596	0.717314	0.675878	788	556	779
101731	4.30388	0	6.0829	2.63443	3.2553	2.15194	4.35866	476	366	435
101732	0	0	0.675878	0	0.168969	0	0.337939	1291	1291	1094
101734	12.9116	0	77.726	71.1295	40.4418	6.45582	74.4277	218	256	194
101749	0	0	0.675878	0.878142	0.388505	0	0.77701	916	1011	746
101756	0	0	0	0.878142	0.219535	0	0.439071	1124	1124	889
102219	0	0	0.675878	0.878142	0.388505	0	0.77701	917	1012	747
102654	1.43463	0	0.675878	1.75628	0.966697	0.717314	1.21608	713	542	640
102700	8.60777	0	0	0	2.15194	4.30388	0	542	294	1260
102701	40.1696	7.07422	85.8365	64.1044	49.2962	23.6219	74.9704	202	176	193
102703	0	0	0	0.878142	0.219535	0	0.439071	1125	1125	890
102704	0	0	208.17	191.435	99.9013	0	199.803	122	677	89
102768	0	0	0.675878	0.878142	0.388505	0	0.77701	918	1013	748
102769	1.43463	165.065	137.203	5.26885	77.243	83.2499	71.236	148	101	199
103068	38.7349	0	41.2286	30.735	27.6746	19.3675	35.9818	260	187	260
103069	0	0	0.675878	0	0.168969	0	0.337939	1292	1292	1095
103071	0	0	2.02763	6.14699	2.04366	0	4.08731	546	818	441
103181	236.714	16.5065	241.964	262.564	189.437	126.61	252.264	72	80	63
103182	0	0	2.02763	1.75628	0.945979	0	1.89196	718	892	572
103183	0	0	1.35176	0	0.337939	0	0.675878	1054	1054	810
103184	0	0	31.7663	28.1005	14.9667	0	29.9334	320	732	276
103345	1.43463	0	0	0	0.358657	0.717314	0	989	637	1380
103699	22.954	0	0	0	5.73851	11.477	0	419	214	1243
103882	1.43463	0	0	0	0.358657	0.717314	0	990	638	1381
104287	0	0	0.675878	0	0.168969	0	0.337939	1293	1293	1096
104905	0	0	0	1.75628	0.439071	0	0.878142	889	984	706
104908	0	0	1.35176	0	0.337939	0	0.675878	1055	1055	811
104915	0	0	132.472	183.532	79.0009	0	158.002	146	683	106
104918	0	0	0.675878	0	0.168969	0	0.337939	1294	1294	1097
105059	0	0	0	1.75628	0.439071	0	0.878142	890	985	707
105126	0	0	0.675878	0	0.168969	0	0.337939	1295	1295	1098
105255	0	0	1.35176	0.878142	0.557474	0	1.11495	842	951	663
105269	0	0	0.675878	0	0.168969	0	0.337939	1296	1296	1099
105720	1.43463	0	0	0	0.358657	0.717314	0	991	639	1382
106230	0	2.35807	0.675878	0	0.758488	1.17904	0.337939	757	465	943
106377	0	0	0.675878	0	0.168969	0	0.337939	1297	1297	1100
106456	0	0	2.70351	0	0.675878	0	1.35176	797	928	628
106457	0	0	0.675878	0	0.168969	0	0.337939	1298	1298	1101
106492	142.028	0	0	0	35.507	71.0141	0	232	109	1226
106494	0	7.07422	4.73115	0.878142	3.17088	3.53711	2.80464	483	314	490
106496	0	0	0.675878	0	0.168969	0	0.337939	1299	1299	1102
106497	925.335	315.982	360.919	354.769	489.251	620.658	357.844	23	21	44
106612	0	0	0.675878	0.878142	0.388505	0	0.77701	919	1014	749
106613	0	0	20.2763	28.9787	12.3138	0	24.6275	342	742	297
106645	0	0	2.70351	0.878142	0.895413	0	1.79083	726	895	576
106646	0	0	0.675878	0	0.168969	0	0.337939	1300	1300	1103
106828	0	0	0	0.878142	0.219535	0	0.439071	1126	1126	891
106952	0	2.35807	0	0	0.589518	1.17904	0	821	475	1314
107096	0	2.35807	0	0	0.589518	1.17904	0	822	476	1315
107234	0	0	0.675878	0	0.168969	0	0.337939	1301	1301	1104
107236	2.86926	0	0	0	0.717314	1.43463	0	775	435	1298
107429	0	0	0	14.0503	3.51257	0	7.02514	470	793	393
107548	0	0	164.238	172.994	84.3081	0	168.616	137	680	100
107551	0	7.07422	116.927	130.843	63.7111	3.53711	123.885	171	313	137
107605	182.198	3223.49	114.899	125.574	911.539	1702.84	120.237	15	10	143
107609	12.9116	0	0	0	3.22791	6.45582	0	481	260	1252
107653	12.9116	91.9649	0	6.14699	27.7559	52.4383	3.0735	259	130	479
107702	2.86926	0	0	0	0.717314	1.43463	0	776	436	1299
107703	424.65	143.842	0	6.14699	143.66	284.246	3.0735	91	47	478
107769	10.0424	0	0	0	2.5106	5.0212	0	522	278	1257
107770	169.286	0	0.675878	2.63443	43.1491	84.643	1.65515	213	100	588
107772	0	0	0	1.75628	0.439071	0	0.878142	891	986	708
107773	1.43463	0	101.382	80.7891	45.9013	0.717314	91.0854	209	486	174
107917	1.43463	0	2.02763	0	0.865565	0.717314	1.01382	738	547	677
107920	0	0	1.35176	3.51257	1.21608	0	2.43216	648	860	519
108457	0	0	1.35176	0	0.337939	0	0.675878	1056	1056	812
108560	71.7314	0	137.203	128.209	84.2858	35.8657	132.706	138	147	127
108561	0	0	2.02763	0	0.506908	0	1.01382	871	966	683
108562	2.86926	0	1.35176	0	1.05525	1.43463	0.675878	689	419	769
108563	139.159	21.2227	174.377	150.162	121.23	80.1908	162.269	107	103	103
108564	7.17314	0	0	0	1.79328	3.58657	0	571	312	1263
109102	1.43463	0	0.675878	0.878142	0.747162	0.717314	0.77701	759	550	727
109821	14.3463	0	227.095	182.654	106.024	7.17314	204.874	119	246	83
109822	0	0	0.675878	0	0.168969	0	0.337939	1302	1302	1105
109823	0	0	0.675878	0	0.168969	0	0.337939	1303	1303	1106
110138	0	0	1.35176	0	0.337939	0	0.675878	1057	1057	813
110470	0	0	0.675878	1.75628	0.60804	0	1.21608	809	940	645
110472	5.73851	0	1.35176	0.878142	1.9921	2.86926	1.11495	553	331	652
110473	915.292	35.3711	263.592	250.27	366.132	475.332	256.931	38	30	61
110542	0	0	1.35176	0	0.337939	0	0.675878	1058	1058	814
110588	0	0	0.675878	0	0.168969	0	0.337939	1304	1304	1107
110591	1.43463	2.35807	5.40702	5.26885	3.61714	1.89635	5.33794	466	383	416
110606	910.989	94.3229	408.23	410.97	456.128	502.656	409.6	29	25	33
110607	10.0424	0	1.35176	0	2.84854	5.0212	0.675878	500	276	762
110610	0	35.3711	0	0	8.84278	17.6856	0	375	192	1239
110809	786.176	2.35807	508.936	588.355	471.456	394.267	548.646	25	36	22
110810	8.60777	0	1.35176	2.63443	3.14849	4.30388	1.99309	484	288	559
110812	0	0	2.70351	0.878142	0.895413	0	1.79083	727	896	577
110944	0	0	0.675878	0	0.168969	0	0.337939	1305	1305	1108
111098	0	0	1.35176	4.39071	1.43562	0	2.87123	609	843	489
111243	5.73851	0	0	0	1.43463	2.86926	0	613	337	1269
111246	0	0	4.73115	1.75628	1.62186	0	3.24371	586	836	473
111284	0	0	0	0.878142	0.219535	0	0.439071	1127	1127	892
111342	0	0	0	0.878142	0.219535	0	0.439071	1128	1128	893
111345	0	0	0	0.878142	0.219535	0	0.439071	1129	1129	894
111441	329.964	4.71615	214.929	214.267	190.969	167.34	214.598	69	65	78
111442	4.30388	0	0.675878	0	1.24494	2.15194	0.337939	637	372	934
111444	2.86926	0	0.675878	0	0.886283	1.43463	0.337939	729	423	936
111447	0	0	0.675878	0	0.168969	0	0.337939	1306	1306	1109
111923	0	0	0.675878	0	0.168969	0	0.337939	1307	1307	1110
112144	0	0	0.675878	0	0.168969	0	0.337939	1308	1308	1111
112291	0	0	8.11054	12.294	5.10113	0	10.2023	430	774	362
112294	0	0	0	0.878142	0.219535	0	0.439071	1130	1130	895
112369	110.466	0	4.73115	6.14699	30.3361	55.2332	5.43907	249	127	413
112372	8.60777	0	3.37939	6.14699	4.53354	4.30388	4.76319	442	287	426
112417	0	0	0	0.878142	0.219535	0	0.439071	1131	1131	896
112742	0	0	0.675878	0	0.168969	0	0.337939	1309	1309	1112
112806	0	2.35807	0	0	0.589518	1.17904	0	823	477	1316
113204	22.954	0	0	0	5.73851	11.477	0	420	215	1244
113248	32.9964	0	0	0	8.24911	16.4982	0	383	199	1240
113249	162.113	0	248.723	237.976	162.203	81.0565	243.35	84	102	67
113250	1.43463	0	1.35176	0	0.696596	0.717314	0.675878	789	557	780
113251	1.43463	0	2.02763	1.75628	1.30464	0.717314	1.89196	631	534	569
113252	220.933	0	465.68	395.164	270.444	110.466	430.422	47	86	30
113313	0	0	0.675878	0	0.168969	0	0.337939	1310	1310	1113
113470	0	0	0.675878	0	0.168969	0	0.337939	1311	1311	1114
113613	87.5123	0	146.666	160.7	98.7194	43.7561	153.683	123	141	107
113616	0	0	16.2211	13.1721	7.3483	0	14.6966	394	757	332
113727	17.2155	0	129.093	160.7	76.7521	8.60777	144.896	151	238	116
113728	0	0	0.675878	0	0.168969	0	0.337939	1312	1312	1115
113730	17.2155	0	45.9597	55.3229	29.6245	8.60777	50.6413	252	239	228
114304	0	0	1.35176	1.75628	0.77701	0	1.55402	751	910	600
114307	0	0	0.675878	0.878142	0.388505	0	0.77701	920	1015	750
114308	0	0	66.236	75.5202	35.4391	0	70.8781	233	707	202
115343	0	0	0.675878	0	0.168969	0	0.337939	1313	1313	1116
115346	5.73851	0	0	0	1.43463	2.86926	0	614	338	1270
115347	955.462	0	0	789.45	436.228	477.731	394.725	31	29	35
115776	1.43463	0	0	0	0.358657	0.717314	0	992	640	1383
116531	0	0	0	2.63443	0.658606	0	1.31721	803	934	634
121572	614.021	200.436	410.934	461.025	421.604	407.228	435.979	34	35	29
121573	5.73851	0	4.73115	0	2.61741	2.86926	2.36557	515	328	521
121575	0	0	0	1.75628	0.439071	0	0.878142	892	987	709
121631	11.477	0	0	0	2.86926	5.73851	0	496	268	1254
121864	0	0	0.675878	0	0.168969	0	0.337939	1314	1314	1117
121980	64.5582	0	0	0	16.1396	32.2791	0	310	154	1233
122055	0	0	0	0.878142	0.219535	0	0.439071	1132	1132	897
122233	8.60777	0	31.7663	45.6634	21.5094	4.30388	38.7148	284	283	250
122236	123.378	2.35807	111.52	152.797	97.5132	62.868	132.158	124	115	128
122468	0	0	0.675878	0	0.168969	0	0.337939	1315	1315	1118
122553	15.7809	0	0	0	3.94523	7.89045	0	454	245	1250
122554	994.197	0	371.057	464.537	457.448	497.098	417.797	28	26	32
122555	4.30388	0	0.675878	0	1.24494	2.15194	0.337939	638	373	935
122556	0	0	1.35176	0.878142	0.557474	0	1.11495	843	952	664
122557	113.336	0	242.64	179.141	133.779	56.6678	210.891	96	124	80
122583	4.30388	0	0.675878	0.878142	1.46448	2.15194	0.77701	605	371	719
122584	421.781	348.995	70.9672	115.037	239.195	385.388	93.0019	54	38	171
122595	0	0	0.675878	0	0.168969	0	0.337939	1316	1316	1119
122694	0	0	0.675878	0	0.168969	0	0.337939	1317	1317	1120
122965	2.86926	0	2.02763	0	1.22422	1.43463	1.01382	644	413	673
122966	25.8233	11.7904	5.40702	2.63443	11.4138	18.8068	4.02072	352	188	442
122967	3738.64	1785.06	1260.51	1262.77	2011.75	2761.85	1261.64	7	7	10
123444	1.43463	0	0	0	0.358657	0.717314	0	993	641	1384
123586	469.123	96.681	533.944	514.591	403.585	282.902	524.267	36	48	23
123587	2.86926	0	2.02763	0	1.22422	1.43463	1.01382	645	414	674
123589	0	0	0.675878	0	0.168969	0	0.337939	1318	1318	1121
123785	0	0	2.02763	0	0.506908	0	1.01382	872	967	684
124125	1.43463	0	0	0	0.358657	0.717314	0	994	642	1385
124127	0	0	1.35176	0	0.337939	0	0.675878	1059	1059	815
124599	0	0	0	0.878142	0.219535	0	0.439071	1133	1133	898
124694	1.43463	0	0	0	0.358657	0.717314	0	995	643	1386
124900	1.43463	0	0	0	0.358657	0.717314	0	996	644	1387
125182	253.929	0	0	0	63.4823	126.965	0	173	79	1224
125183	2189.24	4.71615	426.479	519.86	785.074	1096.98	473.17	18	14	27
125184	0	0	0.675878	0	0.168969	0	0.337939	1319	1319	1122
125185	2.86926	0	2.70351	0.878142	1.61273	1.43463	1.79083	587	409	574
125186	888.034	0	512.316	409.214	452.391	444.017	460.765	30	32	28
125379	314.183	73.1003	102.058	102.743	148.021	193.642	102.4	89	57	164
125380	0	2.35807	0.675878	0	0.758488	1.17904	0.337939	758	466	944
125381	8.60777	0	1.35176	0.878142	2.70942	4.30388	1.11495	507	291	651
125382	747.441	2.35807	376.464	307.35	358.403	374.9	341.907	41	39	49
125474	586.763	4.71615	373.085	470.684	358.812	295.739	421.884	40	46	31
125477	0	0	1.35176	2.63443	0.996545	0	1.99309	705	888	565
125495	31.5618	0	0.675878	0	8.05942	15.7809	0.337939	388	200	924
125498	0	0	2.02763	0.878142	0.726444	0	1.45289	766	920	614
125540	0	0	247.371	239.733	121.776	0	243.552	106	676	66
125543	0	0	2.02763	0	0.506908	0	1.01382	873	968	685
125571	0	0	0.675878	0	0.168969	0	0.337939	1320	1320	1123
126009	0	0	0.675878	0	0.168969	0	0.337939	1321	1321	1124
126141	0	0	254.13	258.174	128.076	0	256.152	98	675	62
126393	4.30388	0	0	0	1.07597	2.15194	0	677	376	1283
126397	60.2544	0	37.1733	41.2727	34.6751	30.1272	39.223	237	158	248
126398	0	0	0.675878	0	0.168969	0	0.337939	1322	1322	1125
126422	0	0	0.675878	0	0.168969	0	0.337939	1323	1323	1126
126629	0	0	20.2763	21.0754	10.3379	0	20.6759	357	745	308
126630	0	0	1.35176	0	0.337939	0	0.675878	1060	1060	816
126632	1.43463	0	57.4496	61.4699	30.0885	0.717314	59.4598	251	493	217
126841	236.714	367.859	93.2712	122.062	204.976	302.287	107.666	66	45	159
126842	2.86926	2.35807	0.675878	0	1.4758	2.61366	0.337939	600	347	933
126843	1.43463	0	0	0	0.358657	0.717314	0	997	645	1388
126844	0	0	1.35176	0	0.337939	0	0.675878	1061	1061	817
127369	1.43463	0	0	0.878142	0.578192	0.717314	0.439071	833	563	849
127455	44.4735	0	144.638	130.843	79.9886	22.2367	137.741	144	180	121
127456	1.43463	0	0	0	0.358657	0.717314	0	998	646	1389
127458	0	0	8.78641	3.51257	3.07475	0	6.14949	486	796	400
127592	1.43463	0	0	0	0.358657	0.717314	0	999	647	1390
127674	1898.01	1403.05	571.793	618.212	1122.77	1650.53	595.002	12	11	19
127675	7.17314	9.43229	3.37939	0	4.99621	8.30272	1.68969	433	242	582
127676	1.43463	0	0.675878	0	0.527626	0.717314	0.337939	860	573	953
127677	0	0	142.61	182.654	81.3159	0	162.632	140	681	102
127678	2.86926	0	0	0	0.717314	1.43463	0	777	437	1300
127952	0	0	0.675878	0	0.168969	0	0.337939	1324	1324	1127
128262	0	0	0.675878	0	0.168969	0	0.337939	1325	1325	1128
128265	0	0	33.118	36.882	17.5	0	35	305	728	263
128276	0	0	2.02763	4.39071	1.60459	0	3.20917	588	837	474
128277	0	0	0.675878	0	0.168969	0	0.337939	1326	1326	1129
128278	0	0	0.675878	0	0.168969	0	0.337939	1327	1327	1130
128279	2.86926	0	268.999	295.056	141.731	1.43463	282.028	92	393	55
128514	249.625	2.35807	336.587	337.207	231.444	125.992	336.897	55	81	50
128515	1.43463	0	1.35176	0	0.696596	0.717314	0.675878	790	558	781
128516	0	0	0	0.878142	0.219535	0	0.439071	1134	1134	899
128517	37.3003	0	234.53	231.829	125.915	18.6502	233.18	102	189	72
128804	1.43463	0	0	0	0.358657	0.717314	0	1000	648	1391
129145	1.43463	0	57.4496	72.8858	32.9425	0.717314	65.1677	241	491	212
129149	0	0	14.1934	11.4158	6.40232	0	12.8046	407	763	341
129377	0	0	0	0.878142	0.219535	0	0.439071	1135	1135	900
129391	1.43463	0	0	0	0.358657	0.717314	0	1001	649	1392
129830	0	2.35807	0	0	0.589518	1.17904	0	824	478	1317
130030	0	0	0.675878	0.878142	0.388505	0	0.77701	921	1016	751
130146	0	0	4.73115	6.14699	2.71953	0	5.43907	505	804	414
130149	0	0	0.675878	0	0.168969	0	0.337939	1328	1328	1131
130457	0	2.35807	0	0	0.589518	1.17904	0	825	479	1318
130505	0	0	1.35176	0	0.337939	0	0.675878	1062	1062	818
130506	28.6926	0	77.726	45.6634	38.0205	14.3463	61.6947	226	203	215
130610	0	0	72.9948	75.5202	37.1288	0	74.2575	228	705	196
130611	0	0	1.35176	0.878142	0.557474	0	1.11495	844	953	665
130613	0	0	0	0.878142	0.219535	0	0.439071	1136	1136	901
130666	14.3463	0	0.675878	0	3.75554	7.17314	0.337939	462	251	925
130709	0	0	0.675878	0	0.168969	0	0.337939	1329	1329	1132
130732	11.477	0	43.9321	50.9322	26.5853	5.73851	47.4322	264	265	232
130733	2.86926	0	0	0	0.717314	1.43463	0	778	438	1301
130734	10.0424	0	0.675878	0	2.67957	5.0212	0.337939	511	277	927
130735	988.458	113.188	70.9672	43.029	303.911	550.823	56.9981	45	23	218
130767	0	0	0.675878	0	0.168969	0	0.337939	1330	1330	1133
130926	18.6502	2.35807	11.4899	2.63443	8.78315	10.5041	7.06218	377	223	391
130929	0	0	75.0225	79.0328	38.5138	0	77.0276	224	702	190
131034	0	0	0.675878	0	0.168969	0	0.337939	1331	1331	1134
131514	0	0	0.675878	0.878142	0.388505	0	0.77701	922	1017	752
131778	0	0	0.675878	1.75628	0.60804	0	1.21608	810	941	646
131779	2.86926	0	81.1054	114.158	49.5333	1.43463	97.6319	200	395	167
131850	0	0	3.37939	5.26885	2.16206	0	4.32412	540	816	436
132427	0	0	0.675878	0	0.168969	0	0.337939	1332	1332	1135
132815	1.43463	0	101.382	111.524	53.5851	0.717314	106.453	196	485	160
132816	0	0	1.35176	0	0.337939	0	0.675878	1063	1063	819
132984	0	0	1.35176	0	0.337939	0	0.675878	1064	1064	820
133457	2.86926	0	0	0	0.717314	1.43463	0	779	439	1302
133458	1.43463	0	2.70351	2.63443	1.69314	0.717314	2.66897	579	522	502
133460	0	0	2.02763	0.878142	0.726444	0	1.45289	767	921	615
133461	239.583	0	379.843	371.454	247.72	119.791	375.649	50	83	37
133997	11.477	0	0	0	2.86926	5.73851	0	497	269	1255
134075	43.0388	4.71615	130.444	121.184	74.8458	23.8775	125.814	154	173	134
134076	11.477	2.35807	3.37939	0	4.30362	6.91755	1.68969	445	253	583
134077	134.855	82.5326	24.3316	14.9284	64.1619	108.694	19.63	170	89	312
134078	11993.5	16362.7	2977.92	3552.96	8721.76	14178.1	3265.44	2	1	2
134092	0	0	0.675878	0	0.168969	0	0.337939	1333	1333	1136
134119	664.233	11.7904	667.767	584.843	482.158	338.011	626.305	24	42	15
134120	1.43463	0	6.0829	1.75628	2.31845	0.717314	3.91959	534	518	446
134121	2.86926	0	0.675878	0	0.886283	1.43463	0.337939	730	424	937
134122	484.904	0	10.1382	11.4158	126.615	242.452	10.777	101	50	355
134123	1.43463	0	0.675878	0	0.527626	0.717314	0.337939	861	574	954
134127	1.43463	0	0	0	0.358657	0.717314	0	1002	650	1393
134171	0	4.71615	0	0	1.17904	2.35807	0	654	357	1277
134371	0	0	29.7386	33.3694	15.777	0	31.554	315	729	269
134372	0	0	1.35176	0	0.337939	0	0.675878	1065	1065	821
134374	0	0	8.78641	3.51257	3.07475	0	6.14949	487	797	401
134470	0	0	0.675878	0	0.168969	0	0.337939	1334	1334	1137
134538	21.5194	2.35807	77.0501	64.9825	41.4775	11.9387	71.0163	216	210	200
134539	0	0	1.35176	0	0.337939	0	0.675878	1066	1066	822
134540	18.6502	2.35807	12.1658	0.878142	8.51304	10.5041	6.52197	380	224	396
134541	6559.12	4782.17	2895.46	3155.16	4347.98	5670.65	3025.31	3	3	4
134654	239.583	2.35807	110.168	122.062	118.543	120.97	116.115	108	82	147
134655	2.86926	0	1.35176	0	1.05525	1.43463	0.675878	690	420	770
134656	18.6502	0	10.1382	1.75628	7.63615	9.32508	5.94723	392	232	403
134657	1801.89	290.043	978.671	1006.35	1019.24	1045.97	992.511	14	15	12
134751	0	0	2.02763	1.75628	0.945979	0	1.89196	719	893	573
134752	0	0	0.675878	0	0.168969	0	0.337939	1335	1335	1138
134753	4.30388	0	9.46229	5.26885	4.75876	2.15194	7.36557	439	364	387
134754	829.215	14.1484	658.981	586.599	522.236	421.682	622.79	22	33	16
134919	1.43463	0	0	0	0.358657	0.717314	0	1003	651	1394
134969	0	11.7904	0	0	2.94759	5.89518	0	491	262	1253
134972	0	0	0	1.75628	0.439071	0	0.878142	893	988	710
135112	0	0	0.675878	0	0.168969	0	0.337939	1336	1336	1139
135204	0	0	0	0.878142	0.219535	0	0.439071	1137	1137	902
135325	0	0	153.424	131.721	71.2864	0	142.573	160	687	117
135397	37.3003	0	0	0	9.32508	18.6502	0	367	190	1238
135398	0	0	94.6229	105.377	50	0	100	199	698	166
135399	5.73851	0	2.70351	0	2.11051	2.86926	1.35176	543	330	616
135400	55.9505	9.43229	12.1658	5.26885	20.7044	32.6914	8.71733	287	150	371
135401	4418.65	1631.79	1336.21	1339.17	2181.45	3025.22	1337.69	6	5	9
135408	0	0	0.675878	0	0.168969	0	0.337939	1337	1337	1140
135625	0	0	2.70351	1.75628	1.11495	0	2.2299	670	872	542
136088	180.763	0	198.708	208.998	147.117	90.3815	203.853	90	96	86
136089	2.86926	0	0.675878	0	0.886283	1.43463	0.337939	731	425	938
136190	0	0	0.675878	0	0.168969	0	0.337939	1338	1338	1141
136377	11.477	0	0	0	2.86926	5.73851	0	498	270	1256
136636	0	0	0.675878	0	0.168969	0	0.337939	1339	1339	1142
136655	0	0	0.675878	0	0.168969	0	0.337939	1340	1340	1143
136656	0	0	0.675878	0	0.168969	0	0.337939	1341	1341	1144
136657	0	0	0.675878	0	0.168969	0	0.337939	1342	1342	1145
136689	0	0	19.6005	13.1721	8.19315	0	16.3863	384	754	326
136692	0	0	0.675878	0.878142	0.388505	0	0.77701	923	1018	753
136809	0	2.35807	0.675878	0.878142	0.978023	1.17904	0.77701	709	458	724
136812	2.86926	2.35807	10.814	6.14699	5.54709	2.61366	8.48052	423	342	376
136823	116.205	0	41.2286	64.1044	55.3844	58.1024	52.6665	188	122	225
137065	0	0	0.675878	0	0.168969	0	0.337939	1343	1343	1146
137070	0	0	0	0.878142	0.219535	0	0.439071	1138	1138	903
137575	0	0	1.35176	0	0.337939	0	0.675878	1067	1067	823
137740	175.025	0	218.984	254.661	162.168	87.5123	236.823	85	98	70
137741	0	0	1.35176	0	0.337939	0	0.675878	1068	1068	824
137742	0	0	0.675878	0	0.168969	0	0.337939	1344	1344	1147
137743	1.43463	0	162.211	188.801	88.1115	0.717314	175.506	135	483	98
137782	0	0	0.675878	0	0.168969	0	0.337939	1345	1345	1148
137785	0	0	0.675878	0	0.168969	0	0.337939	1346	1346	1149
138100	2.86926	0	16.2211	13.1721	8.06561	1.43463	14.6966	387	401	331
138103	0	0	8.11054	8.78142	4.22299	0	8.44598	447	782	378
138133	11.477	0	442.7	370.576	206.188	5.73851	406.638	65	263	34
138134	0	0	1.35176	0.878142	0.557474	0	1.11495	845	954	666
138135	0	0	2.02763	0	0.506908	0	1.01382	874	969	686
138136	0	0	0.675878	0.878142	0.388505	0	0.77701	924	1019	754
138667	0	0	6.75878	7.90328	3.66551	0	7.33103	464	790	388
138669	0	0	0.675878	0	0.168969	0	0.337939	1347	1347	1150
138670	0	0	58.1255	55.3229	28.3621	0	56.7242	255	712	219
138672	0	0	0	0.878142	0.219535	0	0.439071	1139	1139	904
138721	0	0	0.675878	0	0.168969	0	0.337939	1348	1348	1151
138752	0	0	0.675878	0	0.168969	0	0.337939	1349	1349	1152
138753	0	0	0.675878	0	0.168969	0	0.337939	1350	1350	1153
138755	0	0	0.675878	0.878142	0.388505	0	0.77701	925	1020	755
138978	4.30388	2.35807	0.675878	0	1.83446	3.33098	0.337939	566	318	929
139139	1.43463	0	0	0	0.358657	0.717314	0	1004	652	1395
139256	0	0	0.675878	0	0.168969	0	0.337939	1351	1351	1154
139317	0	0	0.675878	0	0.168969	0	0.337939	1352	1352	1155
139324	110.466	0	78.4018	79.0328	66.9752	55.2332	78.7173	165	126	189
139325	0	0	1.35176	0	0.337939	0	0.675878	1069	1069	825
139327	0	0	2.02763	0	0.506908	0	1.01382	875	970	687
139328	24.3887	0	0	0	6.09717	12.1943	0	411	209	1241
139634	0	0	0.675878	0	0.168969	0	0.337939	1353	1353	1156
139657	0	0	0	0.878142	0.219535	0	0.439071	1140	1140	905
139659	0	0	0.675878	0	0.168969	0	0.337939	1354	1354	1157
139660	2.86926	0	0.675878	1.75628	1.32535	1.43463	1.21608	627	412	638
139661	638.409	0	269.675	230.073	284.539	319.205	249.874	46	44	64
140169	0	0	0.675878	0	0.168969	0	0.337939	1355	1355	1158
140170	1.43463	0	0	0	0.358657	0.717314	0	1005	653	1396
140171	948.289	18.8646	34.4698	417.117	354.685	483.577	225.794	43	28	75
141077	0	0	0	10.5377	2.63443	0	5.26885	514	808	419
141080	0	0	1.35176	0.878142	0.557474	0	1.11495	846	955	667
141297	0	0	0.675878	0	0.168969	0	0.337939	1356	1356	1159
141338	57.3851	0	0.675878	0	14.5152	28.6926	0.337939	322	160	922
141341	48.7773	0	0	0	12.1943	24.3887	0	344	172	1237
143064	0	0	33.118	23.7098	14.207	0	28.4139	327	735	282
143066	0	0	1.35176	0	0.337939	0	0.675878	1070	1070	826
143067	2.86926	0	102.058	80.7891	46.429	1.43463	91.4233	207	396	173
143177	0	0	0.675878	0	0.168969	0	0.337939	1357	1357	1160
143179	2.86926	0	0	0	0.717314	1.43463	0	780	440	1303
143180	431.823	7.07422	243.992	280.127	240.754	219.449	262.06	53	56	59
143293	0	0	2.02763	0	0.506908	0	1.01382	876	971	688
143537	0	0	176.404	188.801	91.3012	0	182.602	130	678	94
143538	0	0	0.675878	0	0.168969	0	0.337939	1358	1358	1161
143539	0	0	0.675878	0	0.168969	0	0.337939	1359	1359	1162
143573	0	2.35807	0	0	0.589518	1.17904	0	826	480	1319
143584	0	0	1.35176	0	0.337939	0	0.675878	1071	1071	827
143601	0	0	1.35176	0.878142	0.557474	0	1.11495	847	956	668
143773	0	0	0	0.878142	0.219535	0	0.439071	1141	1141	906
143870	0	0	0.675878	0	0.168969	0	0.337939	1360	1360	1163
143872	0	0	1.35176	0	0.337939	0	0.675878	1072	1072	828
143873	4.30388	4.71615	92.5953	91.3268	48.2355	4.51001	91.961	206	280	172
143972	2.86926	28.2969	0.675878	5.26885	9.27772	15.5831	2.97236	368	201	482
144702	0	0	0.675878	0	0.168969	0	0.337939	1361	1361	1164
144747	0	0	0.675878	0	0.168969	0	0.337939	1362	1362	1165
144871	0	0	1.35176	1.75628	0.77701	0	1.55402	752	911	601
144873	0	0	1.35176	0	0.337939	0	0.675878	1073	1073	829
144874	83.2084	0	139.907	142.259	91.3435	41.6042	141.083	129	145	118
144893	0	0	0.675878	0	0.168969	0	0.337939	1363	1363	1166
144896	0	0	120.982	125.574	61.6391	0	123.278	176	690	138
145154	0	0	0.675878	0	0.168969	0	0.337939	1364	1364	1167
145451	1.43463	0	0.675878	0	0.527626	0.717314	0.337939	862	575	955
146024	0	0	1.35176	2.63443	0.996545	0	1.99309	706	889	566
146115	1.43463	0	0	0	0.358657	0.717314	0	1006	654	1397
146117	0	0	1.35176	0	0.337939	0	0.675878	1074	1074	830
146118	0	0	1.35176	0	0.337939	0	0.675878	1075	1075	831
146119	1.43463	0	8.11054	0.878142	2.60583	0.717314	4.49434	516	515	431
146120	127.682	2.35807	1916.79	1361.12	851.987	65.02	1638.96	16	112	7
146424	0	0	6.0829	7.02514	3.27701	0	6.55402	474	795	395
146427	114.77	9.43229	33.7939	35.1257	48.2805	62.1013	34.4598	205	116	266
146655	0	4.71615	0	0	1.17904	2.35807	0	655	358	1278
146909	0	0	0.675878	0	0.168969	0	0.337939	1365	1365	1168
147119	1.43463	0	0	0	0.358657	0.717314	0	1007	655	1398
147336	223.802	9.43229	27.0351	42.1508	75.605	116.617	34.593	153	84	265
147337	1.43463	0	0	0	0.358657	0.717314	0	1008	656	1399
147339	5.73851	2.35807	1.35176	2.63443	3.02069	4.04829	1.99309	488	300	560
147349	2.86926	0	0	0	0.717314	1.43463	0	781	441	1304
147387	2.86926	0	80.4295	61.4699	36.1922	1.43463	70.9497	231	397	201
147388	0	0	1.35176	0	0.337939	0	0.675878	1076	1076	832
147389	7.17314	0	0.675878	0.878142	2.18179	3.58657	0.77701	539	307	716
147390	721.618	0	81.7812	108.011	227.853	360.809	94.8964	57	40	169
147530	4.30388	0	0	0	1.07597	2.15194	0	678	377	1284
147533	2.86926	0	22.304	30.735	13.977	1.43463	26.5195	330	400	288
147535	1.43463	0	0	0	0.358657	0.717314	0	1009	657	1400
147735	1.43463	0	0	0	0.358657	0.717314	0	1010	658	1401
147780	0	0	0	0.878142	0.219535	0	0.439071	1142	1142	907
148014	1.43463	0	0.675878	0	0.527626	0.717314	0.337939	863	576	956
148017	150.636	0	10.1382	6.14699	41.7303	75.3179	8.14258	214	108	381
148274	0	0	43.9321	36.0038	19.984	0	39.9679	293	721	244
148277	206.586	9.43229	12.8417	7.90328	59.1909	108.009	10.3725	181	90	359
148900	304.141	11.7904	223.04	185.288	181.065	157.966	204.164	79	69	85
148901	2.86926	0	1.35176	0	1.05525	1.43463	0.675878	691	421	771
148902	0	0	2.02763	2.63443	1.16551	0	2.33103	662	866	531
148903	1.43463	0	95.2988	62.3481	39.7704	0.717314	78.8234	220	489	188
148944	542.289	1462.01	608.966	635.775	812.259	1002.15	622.37	17	16	17
148945	1.43463	0	2.70351	0	1.03453	0.717314	1.35176	696	540	621
149226	0	0	0.675878	0	0.168969	0	0.337939	1366	1366	1169
149227	21.5194	0	116.927	99.23	59.4191	10.7597	108.078	180	218	158
149265	0	0	8.11054	13.1721	5.32067	0	10.6413	428	772	357
149680	0	0	0.675878	0	0.168969	0	0.337939	1367	1367	1170
149697	0	0	25.6834	25.4661	12.7874	0	25.5747	338	738	290
149700	2.86926	0	13.5176	15.8066	8.04834	1.43463	14.6621	390	402	333
149907	15.7809	0	203.439	170.36	97.3949	7.89045	186.899	125	243	93
149908	0	0	1.35176	0	0.337939	0	0.675878	1077	1077	833
149909	0	0	1.35176	0	0.337939	0	0.675878	1078	1078	834
149910	1.43463	0	88.54	88.6923	44.6667	0.717314	88.6162	210	487	176
149946	1.43463	0	0	0	0.358657	0.717314	0	1011	659	1402
150014	4.30388	0	0	0	1.07597	2.15194	0	679	378	1285
150057	0	0	0	0.878142	0.219535	0	0.439071	1143	1143	908
150071	55.9505	0	31.0904	21.0754	27.0291	27.9752	26.0829	263	163	289
150075	0	2.35807	0.675878	0.878142	0.978023	1.17904	0.77701	710	459	725
150077	1.43463	0	0	0	0.358657	0.717314	0	1012	660	1403
150144	0	0	0.675878	0	0.168969	0	0.337939	1368	1368	1171
150148	0	0	35.8215	36.0038	17.9563	0	35.9127	302	726	261
150348	0	0	0	1.75628	0.439071	0	0.878142	894	989	711
150473	0	0	0	1.75628	0.439071	0	0.878142	895	990	712
150493	1228.04	0	103.409	1297.89	657.336	614.021	700.652	20	22	14
150494	21.5194	0	2.02763	5.26885	7.20397	10.7597	3.64824	396	220	460
150495	2.86926	0	0.675878	0	0.886283	1.43463	0.337939	732	426	939
150496	8.60777	0	15.5452	14.9284	9.77034	4.30388	15.2368	364	284	329
150497	4.30388	0	0	0	1.07597	2.15194	0	680	379	1286
150824	0	0	0	0.878142	0.219535	0	0.439071	1144	1144	909
150868	0	0	0.675878	2.63443	0.827576	0	1.65515	743	904	590
150870	0	0	3.37939	0	0.844847	0	1.68969	739	900	585
150871	28.6926	0	208.17	59.7137	74.1442	14.3463	133.942	156	202	125
150907	0	0	0.675878	0	0.168969	0	0.337939	1369	1369	1172
150910	0	0	4.05527	7.02514	2.7701	0	5.5402	502	803	410
150985	18.6502	0	34.4698	34.2475	21.8419	9.32508	34.3587	280	229	267
150987	0	0	0.675878	0	0.168969	0	0.337939	1370	1370	1173
150988	1.43463	0	29.7386	31.6131	15.6966	0.717314	30.6759	317	501	273
151052	0	0	0.675878	0	0.168969	0	0.337939	1371	1371	1174
151141	1.43463	0	85.8365	2.63443	22.4764	0.717314	44.2355	278	496	236
151142	0	0	0.675878	0	0.168969	0	0.337939	1372	1372	1175
151143	0	0	0.675878	0	0.168969	0	0.337939	1373	1373	1176
151144	0	0	99.3541	149.284	62.1596	0	124.319	175	689	136
151315	361.526	0	63.5325	73.7639	124.706	180.763	68.6482	103	63	207
151317	0	0	0.675878	0	0.168969	0	0.337939	1374	1374	1177
151318	4.30388	2.35807	58.8014	47.4197	28.2208	3.33098	53.1105	256	316	224
151319	2.86926	0	0	0.878142	0.936849	1.43463	0.439071	720	422	844
151321	4.30388	0	0	0	1.07597	2.15194	0	681	380	1287
151406	1.43463	0	0	0	0.358657	0.717314	0	1013	661	1404
151571	0	0	1.35176	0	0.337939	0	0.675878	1079	1079	835
151576	0	0	45.9597	41.2727	21.8081	0	43.6162	281	718	237
151599	1.43463	0	0.675878	0	0.527626	0.717314	0.337939	864	577	957
151601	0	0	0.675878	0	0.168969	0	0.337939	1375	1375	1178
151602	0	0	4.05527	1.75628	1.45289	0	2.90578	607	841	487
151837	0	0	0.675878	0	0.168969	0	0.337939	1376	1376	1179
151996	0	0	1.35176	0	0.337939	0	0.675878	1080	1080	836
152273	0	7.07422	0	0	1.76856	3.53711	0	574	315	1264
152325	1.43463	0	31.0904	14.9284	11.8634	0.717314	23.0094	346	504	302
152327	0	0	1.35176	0.878142	0.557474	0	1.11495	848	957	669
152328	0	0	294.007	252.027	136.508	0	273.017	94	674	57
152473	459.081	18.8646	686.016	523.373	421.834	238.973	604.694	33	51	18
152474	5.73851	0	2.70351	2.63443	2.76911	2.86926	2.66897	503	327	499
152476	1.43463	0	2.02763	2.63443	1.52417	0.717314	2.33103	597	528	526
152572	1.43463	0	0	0	0.358657	0.717314	0	1014	662	1405
152574	1.43463	0	1.35176	3.51257	1.57474	0.717314	2.43216	592	526	516
152576	0	2.35807	2.02763	0.878142	1.31596	1.17904	1.45289	628	452	605
152577	197.979	82.5326	227.095	172.994	170.15	140.256	200.044	80	76	88
153232	0	0	8.11054	7.90328	4.00345	0	8.00691	453	785	382
153235	0	0	1.35176	0	0.337939	0	0.675878	1081	1081	837
153282	0	0	10.1382	10.5377	5.16897	0	10.3379	429	773	360
153384	0	0	0.675878	0	0.168969	0	0.337939	1377	1377	1180
153408	0	0	0.675878	0.878142	0.388505	0	0.77701	926	1021	756
153410	1.43463	0	4.73115	3.51257	2.41959	0.717314	4.12186	528	517	440
153411	55.9505	0	331.856	360.916	187.181	27.9752	346.386	74	161	47
153463	4.30388	0	0	0	1.07597	2.15194	0	682	381	1288
153761	0	0	0.675878	0	0.168969	0	0.337939	1378	1378	1181
153762	0	0	0.675878	0	0.168969	0	0.337939	1379	1379	1182
153764	0	0	0.675878	1.75628	0.60804	0	1.21608	811	942	647
153854	0	0	2.70351	1.75628	1.11495	0	2.2299	671	873	543
153857	1.43463	2.35807	1.35176	0.878142	1.50565	1.89635	1.11495	598	387	653
154535	0	0	0.675878	0	0.168969	0	0.337939	1380	1380	1183
154649	0	0	0.675878	0	0.168969	0	0.337939	1381	1381	1184
154779	0	0	30.4145	46.5415	19.239	0	38.478	294	722	251
154782	0	0	0.675878	0	0.168969	0	0.337939	1382	1382	1185
154805	2.86926	0	0	0	0.717314	1.43463	0	782	442	1305
154870	0	0	0	0.878142	0.219535	0	0.439071	1145	1145	910
155635	0	0	0.675878	0	0.168969	0	0.337939	1383	1383	1186
155709	0	0	121.658	122.062	60.9299	0	121.86	178	691	141
155710	0	0	0.675878	0.878142	0.388505	0	0.77701	927	1022	757
155711	0	0	0.675878	0	0.168969	0	0.337939	1384	1384	1187
156093	1.43463	0	0	45.6634	11.7745	0.717314	22.8317	349	505	303
156126	0	0	25.0075	24.588	12.3989	0	24.7977	339	739	293
156599	0	0	1.35176	0	0.337939	0	0.675878	1082	1082	838
156600	45.9081	0	119.63	113.28	69.7047	22.954	116.455	163	179	146
157292	1.43463	0	0.675878	0	0.527626	0.717314	0.337939	865	578	958
157294	1.43463	0	0	0	0.358657	0.717314	0	1015	663	1406
157295	64.5582	0	0	7.02514	17.8958	32.2791	3.51257	303	153	463
157901	0	0	4.05527	0.878142	1.23335	0	2.4667	642	856	514
157904	0	0	0.675878	0	0.168969	0	0.337939	1385	1385	1188
158218	0	0	0.675878	0	0.168969	0	0.337939	1386	1386	1189
158221	205.152	16.5065	205.467	241.489	167.154	110.829	223.478	82	85	76
158600	0	2.35807	0.675878	0.878142	0.978023	1.17904	0.77701	711	460	726
158635	0	0	3.37939	14.0503	4.35742	0	8.71483	444	780	373
158646	0	0	0.675878	0	0.168969	0	0.337939	1387	1387	1190
158749	1.43463	0	2.70351	1.75628	1.47361	0.717314	2.2299	603	531	536
158895	0	0	0.675878	0	0.168969	0	0.337939	1388	1388	1191
159868	0	0	0.675878	0	0.168969	0	0.337939	1389	1389	1192
159871	0	0	1.35176	0	0.337939	0	0.675878	1083	1083	839
159964	10.0424	0	0	1.75628	2.94967	5.0212	0.878142	490	275	691
159967	0	0	7.43466	4.39071	2.95634	0	5.91268	489	798	404
160578	1.43463	0	0	0	0.358657	0.717314	0	1016	664	1407
160725	1.43463	0	0	0	0.358657	0.717314	0	1017	665	1408
160728	0	0	0	6.14699	1.53675	0	3.0735	595	838	480
160730	0	0	0.675878	0	0.168969	0	0.337939	1390	1390	1193
160731	64.5582	0	29.0628	29.8568	30.8695	32.2791	29.4598	246	152	278
160954	0	0	0	0.878142	0.219535	0	0.439071	1146	1146	911
161811	1.43463	0	0	0	0.358657	0.717314	0	1018	666	1409
162225	0	0	0.675878	0	0.168969	0	0.337939	1391	1391	1194
162418	1.43463	0	0	0	0.358657	0.717314	0	1019	667	1410
162879	0	0	0.675878	0	0.168969	0	0.337939	1392	1392	1195
162963	0	0	0	2.63443	0.658606	0	1.31721	804	935	635
162967	0	0	10.1382	13.1721	5.82757	0	11.6551	417	769	352
163083	0	0	0.675878	0	0.168969	0	0.337939	1393	1393	1196
163679	0	0	0.675878	0	0.168969	0	0.337939	1394	1394	1197
164066	0	0	2.70351	0	0.675878	0	1.35176	798	929	629
164325	22.954	0	6.75878	1.75628	7.86728	11.477	4.25753	391	213	437
164326	2.86926	0	0.675878	0	0.886283	1.43463	0.337939	733	427	940
164327	0	0	0.675878	0	0.168969	0	0.337939	1395	1395	1198
164328	104.728	0	127.741	135.234	91.9257	52.3639	131.487	126	131	129
164758	18.6502	0	166.942	122.94	77.133	9.32508	144.941	149	228	115
164759	0	0	2.02763	0	0.506908	0	1.01382	877	972	689
164760	0	0	0	0.878142	0.219535	0	0.439071	1147	1147	912
164761	0	0	0	1.75628	0.439071	0	0.878142	896	991	713
165053	0	0	0.675878	0	0.168969	0	0.337939	1396	1396	1199
165054	8.60777	0	1.35176	1.75628	2.92895	4.30388	1.55402	494	289	591
165055	915.292	0	349.429	399.555	416.069	457.646	374.492	35	31	38
165444	0	0	0.675878	0	0.168969	0	0.337939	1397	1397	1200
165723	0	0	2.70351	0	0.675878	0	1.35176	799	930	630
165868	10.0424	0	0	0	2.5106	5.0212	0	523	279	1258
165871	0	0	1.35176	1.75628	0.77701	0	1.55402	753	912	602
166037	0	0	6.0829	3.51257	2.39887	0	4.79773	531	811	425
166040	1.43463	0	0	0	0.358657	0.717314	0	1020	668	1411
166381	0	0	0	0.878142	0.219535	0	0.439071	1148	1148	913
166389	119.074	0	153.424	165.091	109.397	59.537	159.257	116	120	105
166390	0	0	1.35176	0	0.337939	0	0.675878	1084	1084	840
166391	0	0	3.37939	0	0.844847	0	1.68969	740	901	586
166392	45.9081	0	196.005	163.334	101.312	22.954	179.67	121	178	95
166844	1.43463	2.35807	0	0	0.948175	1.89635	0	714	390	1289
166845	748.876	25.9388	477.846	622.603	468.816	387.407	550.224	26	37	21
167154	305.576	0	0	0	76.3939	152.788	0	152	71	1222
167454	0	0	3.37939	0	0.844847	0	1.68969	741	902	587
167622	0	0	0.675878	0	0.168969	0	0.337939	1398	1398	1201
167904	0	0	20.2763	12.294	8.14258	0	16.2852	386	755	327
167967	0	0	0	3.51257	0.878142	0	1.75628	735	899	581
167970	0	0	6.75878	0.878142	1.90923	0	3.81846	560	825	454
168113	342.876	0	260.213	237.098	210.047	171.438	248.656	61	64	65
168114	0	0	1.35176	0.878142	0.557474	0	1.11495	849	958	670
168115	1.43463	0	0	0	0.358657	0.717314	0	1021	669	1412
168318	1.43463	0	0	0	0.358657	0.717314	0	1022	670	1413
168769	0	0	3.37939	4.39071	1.94252	0	3.88505	557	823	450
168853	0	0	0	0.878142	0.219535	0	0.439071	1149	1149	914
168864	78.9045	0	386.602	345.11	202.654	39.4523	365.856	67	146	41
168865	0	0	0.675878	0	0.168969	0	0.337939	1399	1399	1202
168867	0	0	16.8969	17.5628	8.61495	0	17.2299	379	752	322
169132	0	0	0	1.75628	0.439071	0	0.878142	897	992	714
169506	0	0	0.675878	0	0.168969	0	0.337939	1400	1400	1203
169683	24.3887	0	33.7939	46.5415	26.181	12.1943	40.1677	265	208	242
169684	0	0	0	0.878142	0.219535	0	0.439071	1150	1150	915
169686	0	2.35807	2.02763	0.878142	1.31596	1.17904	1.45289	629	453	606
169890	0	0	0.675878	0	0.168969	0	0.337939	1401	1401	1204
169983	0	0	0.675878	0	0.168969	0	0.337939	1402	1402	1205
170704	2.86926	0	5.40702	2.63443	2.72768	1.43463	4.02072	504	405	443
171110	0	0	0.675878	0	0.168969	0	0.337939	1403	1403	1206
171325	0	0	2.70351	0	0.675878	0	1.35176	800	931	631
171416	2.86926	0	3.37939	0	1.56216	1.43463	1.68969	593	410	584
172604	0	2.35807	0	0	0.589518	1.17904	0	827	481	1320
172893	0	0	58.8014	53.5667	28.092	0	56.184	257	713	220
172894	0	0	0.675878	0	0.168969	0	0.337939	1404	1404	1207
173145	0	0	60.829	68.4951	32.331	0	64.662	245	710	213
173146	0	0	0.675878	0	0.168969	0	0.337939	1405	1405	1208
173148	1.43463	2.35807	19.6005	23.7098	11.7757	1.89635	21.6551	348	382	305
173476	8.60777	0	2.70351	24.588	8.97481	4.30388	13.6457	371	285	338
173477	0	0	0.675878	0	0.168969	0	0.337939	1406	1406	1209
173478	0	0	0.675878	0	0.168969	0	0.337939	1407	1407	1210
173479	50.212	0	110.844	124.696	71.438	25.106	117.77	159	169	145
174462	0	0	0.675878	0	0.168969	0	0.337939	1408	1408	1211
174465	12.9116	0	14.8693	9.65956	9.36013	6.45582	12.2644	366	257	347
174638	4.30388	2.35807	0	0	1.66549	3.33098	0	581	319	1265
174782	0	0	0.675878	0	0.168969	0	0.337939	1409	1409	1212
174867	0	0	0.675878	0	0.168969	0	0.337939	1410	1410	1213
175037	0	0	0.675878	0	0.168969	0	0.337939	1411	1411	1214
175112	0	4.71615	0	0	1.17904	2.35807	0	656	359	1279
175113	5.73851	1438.42	124.362	144.015	428.135	722.082	134.188	32	19	123
175204	0	0	1.35176	1.75628	0.77701	0	1.55402	754	913	603
175303	0	0	0	0.878142	0.219535	0	0.439071	1151	1151	916
175428	0	0	0.675878	0.878142	0.388505	0	0.77701	928	1023	758
175431	0	0	4.05527	0	1.01382	0	2.02763	701	884	557
175551	7.17314	0	84.4847	86.9361	44.6485	3.58657	85.7104	211	302	181
176113	8.60777	0	12.1658	5.26885	6.51061	4.30388	8.71733	405	286	372
176133	0	0	2.02763	0	0.506908	0	1.01382	878	973	690
176136	0	2.35807	4.05527	1.75628	2.04241	1.17904	2.90578	547	450	485
176657	41.6042	0	87.8641	99.23	57.1746	20.8021	93.5471	186	184	170
176658	0	0	1.35176	0	0.337939	0	0.675878	1085	1085	841
176659	8.60777	0	1.35176	0	2.48988	4.30388	0.675878	524	292	763
176660	713.01	2.35807	354.836	330.181	350.096	357.684	342.509	44	41	48
177134	0	0	0.675878	0	0.168969	0	0.337939	1412	1412	1215
177305	0	4.71615	0	0	1.17904	2.35807	0	657	360	1280
177306	0	2.35807	0	0	0.589518	1.17904	0	828	482	1321
177578	0	0	0.675878	7.02514	1.92525	0	3.85051	559	824	452
177580	0	0	0.675878	0	0.168969	0	0.337939	1413	1413	1216
177581	130.551	0	41.9044	59.7137	58.0423	65.2756	50.809	183	111	227
177754	1.43463	0	4.05527	3.51257	2.25062	0.717314	3.78392	537	520	455
177823	0	0	1.35176	0.878142	0.557474	0	1.11495	850	959	671
177826	0	0	6.0829	1.75628	1.9598	0	3.91959	556	822	448
177954	0	0	0.675878	0.878142	0.388505	0	0.77701	929	1024	759
177957	14.3463	2.35807	11.4899	10.5377	9.68299	8.35217	11.0138	365	241	354
178147	0	0	0	0.878142	0.219535	0	0.439071	1152	1152	917
179037	5.73851	0	0	0	1.43463	2.86926	0	615	339	1271
179205	0	0	0.675878	0	0.168969	0	0.337939	1414	1414	1217
179469	1.43463	0	0	0.878142	0.578192	0.717314	0.439071	834	564	850
179470	2.86926	2.35807	2.70351	4.39071	3.08039	2.61366	3.54711	485	344	462
179573	0	0	2.70351	0.878142	0.895413	0	1.79083	728	897	578
179576	0	0	1.35176	0.878142	0.557474	0	1.11495	851	960	672
179618	0	0	0	0.878142	0.219535	0	0.439071	1153	1153	918
180005	0	2.35807	2.70351	0	1.2654	1.17904	1.35176	636	454	618
180006	41.6042	429.169	375.788	20.1973	216.69	235.387	197.993	59	52	90
180028	0	0	0.675878	0	0.168969	0	0.337939	1415	1415	1218
180137	0	0	4.05527	0.878142	1.23335	0	2.4667	643	857	515
180755	1.43463	0	0	0	0.358657	0.717314	0	1023	671	1414
181247	0	0	0.675878	0.878142	0.388505	0	0.77701	930	1025	760
181463	1.43463	0	0	0	0.358657	0.717314	0	1024	672	1415
181466	0	0	0.675878	4.39071	1.26665	0	2.53329	635	853	509
181611	0	0	0	0.878142	0.219535	0	0.439071	1154	1154	919
181614	0	0	0.675878	0	0.168969	0	0.337939	1416	1416	1219
181993	1.43463	2.35807	0	0	0.948175	1.89635	0	715	391	1290
182050	0	0	0	0.878142	0.219535	0	0.439071	1155	1155	920
182053	0	0	106.789	132.599	59.847	0	119.694	179	692	144
182129	0	2.35807	0	1.75628	1.02859	1.17904	0.878142	697	455	693
182132	0	0	0.675878	1.75628	0.60804	0	1.21608	812	943	648
182341	1.43463	0	0	0	0.358657	0.717314	0	1025	673	1416
182403	45.9081	18.8646	35.1457	37.7601	34.4196	32.3863	36.4529	238	151	256
