# Supplementary material for: Paramutation at the maize pl1 locus is associated with RdDM activity at distal tandem repeats
Source: PLoS Genet. 2024 May 30;20(5):e1011296. doi: 10.1371/journal.pgen.1011296 (PMC11166354; doi:10.1371/journal.pgen.1011296)
Supplement: S5 Table — (XLSX) [file pgen.1011296.s013.xlsx]

## Sheet: unique 4C tags rpm
Supplemental Table 5. 4C tag abundances (unique). Purple: located within the penta-repeat. Yellow: ranked within the top 5 hits.
Position	maize_1_9	maize_2_9	maize_1_10	maize_2_10	Husk_total	Seedling_total	Total	Husk_rank	Seedling_rank	Total_rank
1409	0	0	12.8417	11.4158	0	12.2216	8.55742	196	106	122
2145	81.7738	0	20.2763	20.1973	50.842	20.2419	29.4161	47	90	77
2148	18.6502	42.4453	16.2211	14.9284	27.6509	15.6589	19.2542	63	100	95
3757	10.0424	0	37.1733	34.2475	6.24376	35.9008	27.0094	97	71	82
4813	0	0	0	0.878142	0	0.381924	0.267419	272	222	259
6875	44.4735	0	0	0	27.6509	0	8.29	64	281	127
7315	0	0	0	0.878142	0	0.381924	0.267419	273	223	260
7791	0	0	3.37939	5.26885	0	4.20116	2.94161	215	134	157
8440	0	0	1.35176	2.63443	0	1.90962	1.3371	234	162	197
8821	0	0	37.1733	30.735	0	34.3731	24.0677	173	74	86
15817	0	0	25.6834	19.3191	0	22.9154	16.0452	183	89	104
31584	0	0	18.2487	14.0503	0	16.4227	11.499	188	97	110
32218	1.43463	0	0	0	0.891965	0	0.267419	150	309	309
32219	215.194	0	0	0	133.795	0	40.1129	30	275	69
33149	0	0	36.4974	34.2475	0	35.5189	24.87	172	73	84
33621	0	0	20.9522	19.3191	0	20.2419	14.1732	184	92	105
34441	0	0	14.8693	17.5628	0	16.0408	11.2316	189	98	111
34748	50.212	0	4.05527	0	31.2188	2.29154	10.9642	57	152	113
45747	0	0	0	0.878142	0	0.381924	0.267419	274	224	261
45748	0	0	1.35176	3.51257	0	2.29154	1.60452	229	155	186
45752	5.73851	0	0.675878	0.878142	3.56786	0.763847	1.60452	108	188	193
45756	0	2.35807	70.2913	0.878142	0.891965	40.102	28.3465	133	66	78
45757	0	0	0.675878	0	0	0.381924	0.267419	275	225	262
46769	0	0	2.02763	1.75628	0	1.90962	1.3371	235	163	198
46772	0	0	4.73115	0	0	2.67346	1.87194	222	144	172
47089	0	0	0.675878	0	0	0.381924	0.267419	276	226	263
47090	116.205	0	57.4496	69.3732	72.2492	62.6355	65.5177	39	57	54
47251	0	0	1.35176	7.02514	0	3.81924	2.67419	216	136	159
47252	0	0	0.675878	0	0	0.381924	0.267419	277	227	264
47254	0	2.35807	39.2009	38.6382	0.891965	38.9562	27.5442	135	68	81
48627	18.6502	0	16.8969	20.1973	11.5955	18.3323	16.3126	80	95	103
48629	0	0	0.675878	0	0	0.381924	0.267419	278	228	265
48630	18.6502	0	10.814	7.90328	11.5955	9.54809	10.1619	81	112	115
49117	0	23.5807	0	0	8.91965	0	2.67419	88	290	162
49118	0	0	5.40702	4.39071	0	4.96501	3.47645	211	129	152
50061	0	2.35807	0	0	0.891965	0	0.267419	151	310	310
50063	1.43463	0	0	0	0.891965	0	0.267419	152	311	311
50064	144.897	315.982	0	0	209.612	0	62.8436	22	272	57
50276	0	0	22.304	17.5628	0	20.2419	14.1732	185	93	106
50669	51.6466	0	138.555	152.797	32.1107	144.749	110.979	55	32	35
50670	1.43463	0	3.37939	0.878142	0.891965	2.29154	1.87194	138	153	179
50671	0	0	0.675878	0	0	0.381924	0.267419	279	229	266
51011	0	0	0.675878	0	0	0.381924	0.267419	280	230	267
51012	126.247	0	117.603	105.377	78.4929	112.286	102.154	36	40	39
51703	0	0	0.675878	0	0	0.381924	0.267419	281	231	268
51704	0	0	24.3316	28.1005	0	25.9708	18.1845	180	85	98
51812	0	0	0.675878	0	0	0.381924	0.267419	282	232	269
51813	0	0	102.058	98.3519	0	100.446	70.3313	166	42	50
52385	0	0	2.70351	1.75628	0	2.29154	1.60452	230	156	187
55281	7.17314	0	0	0	4.45983	0	1.3371	105	299	203
55788	0	0	12.1658	13.1721	0	12.6035	8.82484	194	104	120
55791	0	0	2.02763	2.63443	0	2.29154	1.60452	231	157	188
56330	0	0	0	0.878142	0	0.381924	0.267419	283	233	270
56356	0	0	25.6834	30.735	0	27.8804	19.5216	177	81	93
58222	0	0	9.46229	15.8066	0	12.2216	8.55742	197	107	123
58944	20.0848	0	27.711	31.6131	12.4875	29.4081	24.3352	79	79	85
58945	0	0	0	0.878142	0	0.381924	0.267419	284	234	271
58948	8.60777	0	0	0	5.35179	0	1.60452	102	297	195
60187	0	0	7.43466	6.14699	0	6.87462	4.81355	204	119	139
60296	0	0	0	3.51257	0	1.52769	1.06968	239	170	205
60299	0	0	2.70351	4.39071	0	3.43731	2.40677	219	139	163
60378	17.2155	0	0	7.02514	10.7036	3.05539	5.34839	84	141	136
60724	0	0	12.8417	14.0503	0	13.3673	9.35968	192	102	118
60725	0	0	0.675878	0	0	0.381924	0.267419	285	235	272
60977	1.43463	0	23.6557	22.8317	0.891965	23.2973	16.58	136	88	101
60978	0	0	0.675878	0	0	0.381924	0.267419	286	236	273
61571	0	2.35807	0.675878	0	0.891965	0.381924	0.534839	146	218	249
61572	0	341.921	84.4847	84.3016	129.335	84.4051	97.8755	31	48	42
62965	0	0	2.70351	1.75628	0	2.29154	1.60452	232	158	189
62968	0	0	4.05527	6.14699	0	4.96501	3.47645	212	130	153
64996	1.43463	0	45.2838	32.4913	0.891965	39.7201	28.079	134	67	79
65504	0	0	0.675878	0.878142	0	0.763847	0.534839	253	196	230
65507	0	0	2.02763	3.51257	0	2.67346	1.87194	223	145	173
65584	2.86926	0	0	0	1.78393	0	0.534839	122	303	253
65759	0	0	0.675878	3.51257	0	1.90962	1.3371	236	164	199
65762	0	0	13.5176	12.294	0	12.9854	9.09226	193	103	119
66322	0	0	15.5452	16.6847	0	16.0408	11.2316	190	99	112
69818	0	0	0	0.878142	0	0.381924	0.267419	287	237	274
70292	0	0	0.675878	0	0	0.381924	0.267419	288	238	275
78862	21.5194	0	0	0	13.3795	0	4.01129	77	287	148
79969	53.0812	0	0	0	33.0027	0	9.89452	54	279	116
80101	0	0	11.4899	12.294	0	11.8396	8.29	198	108	124
80485	0	0	0	0.878142	0	0.381924	0.267419	289	239	276
81607	0	108.471	196.68	207.242	41.0304	201.274	153.231	49	24	27
81608	0	0	2.70351	0	0	1.52769	1.06968	240	171	206
82538	0	0	0.675878	0	0	0.381924	0.267419	290	240	277
88129	0	0	0	7.02514	0	3.05539	2.13935	221	142	168
88183	0	0	64.2084	49.176	0	57.6705	40.3803	170	59	68
92670	0	0	1.35176	1.75628	0	1.52769	1.06968	241	172	207
95511	0	0	2.70351	5.26885	0	3.81924	2.67419	217	137	160
95593	44.4735	0	128.417	144.015	27.6509	135.201	102.956	58	35	37
95594	0	0	4.05527	0	0	2.29154	1.60452	233	159	190
95597	1.43463	0	0	0	0.891965	0	0.267419	153	312	312
95843	0	0	2.70351	2.63443	0	2.67346	1.87194	224	146	174
95947	0	0	0	4.39071	0	1.90962	1.3371	237	165	200
96110	0	0	1.35176	0.878142	0	1.14577	0.802258	246	180	216
96111	182.198	0	97.3264	81.6672	113.28	90.5159	97.3406	32	45	43
96170	0	0	1.35176	4.39071	0	2.67346	1.87194	225	147	175
96314	0	0	0.675878	0	0	0.381924	0.267419	291	241	278
97683	7.17314	0	27.711	30.735	4.45983	29.0262	21.661	104	80	91
97703	0	0	8.78641	10.5377	0	9.54809	6.68548	201	113	129
97799	0	0	4.73115	8.78142	0	6.4927	4.54613	206	121	141
97901	0	0	0	1.75628	0	0.763847	0.534839	254	197	231
97904	0	0	7.43466	5.26885	0	6.4927	4.54613	207	122	142
98290	0	0	1.35176	1.75628	0	1.52769	1.06968	242	173	208
100072	107.597	0	262.917	259.052	66.8974	261.236	202.971	42	17	23
100073	1.43463	0	0	0.878142	0.891965	0.381924	0.534839	147	219	250
100075	1.43463	0	0	0	0.891965	0	0.267419	154	313	313
100076	12.9116	0	0	0	8.02769	0	2.40677	90	291	166
100945	51.6466	0	0	0	32.1107	0	9.6271	56	280	117
100948	0	0	10.814	13.1721	0	11.8396	8.29	199	109	125
101470	1.43463	0	0	1.75628	0.891965	0.763847	0.802258	142	192	223
101471	0	0	0.675878	0	0	0.381924	0.267419	292	242	279
101525	454.777	73.1003	161.535	187.922	310.404	173.011	214.203	16	28	21
101526	1.43463	2.35807	2.70351	0	1.78393	1.52769	1.60452	116	169	192
101527	0	0	0.675878	0	0	0.381924	0.267419	293	243	280
101528	1.43463	0	0	0	0.891965	0	0.267419	155	314	314
101731	0	0	0.675878	0.878142	0	0.763847	0.534839	255	198	232
101734	0	0	4.73115	4.39071	0	4.58308	3.20903	214	132	156
102654	1.43463	0	0	0	0.891965	0	0.267419	156	315	315
102700	8.60777	0	0	0	5.35179	0	1.60452	103	298	196
102701	40.1696	7.07422	85.8365	64.1044	27.6509	76.3847	61.7739	62	51	58
102703	0	0	0	0.878142	0	0.381924	0.267419	294	244	281
102704	0	0	208.17	191.435	0	200.892	140.663	164	25	29
102768	0	0	0.675878	0.878142	0	0.763847	0.534839	256	199	233
102769	0	160.349	134.5	4.39071	60.6536	77.9124	72.7381	45	49	49
103068	35.8657	0	39.8768	29.8568	22.2991	35.5189	31.5555	67	72	74
103069	0	0	0.675878	0	0	0.381924	0.267419	295	245	282
103071	0	0	2.02763	6.14699	0	3.81924	2.67419	218	138	161
103181	236.714	16.5065	238.585	261.686	153.418	248.632	220.086	26	19	20
103182	0	0	1.35176	1.75628	0	1.52769	1.06968	243	174	209
103183	0	0	1.35176	0	0	0.763847	0.534839	257	200	234
103184	0	0	31.7663	28.1005	0	30.172	21.1261	176	78	92
103699	22.954	0	0	0	14.2714	0	4.27871	75	286	145
106492	140.594	0	0	0	87.4126	0	26.2071	35	276	83
106496	0	0	0.675878	0	0	0.381924	0.267419	296	246	283
106497	892.338	311.266	347.401	345.988	672.542	346.787	444.451	5	13	10
107548	0	0	25.0075	28.1005	0	26.3527	18.4519	179	84	97
107605	41.6042	0	30.4145	31.6131	25.867	30.9358	29.4161	65	76	76
107609	12.9116	0	0	0	8.02769	0	2.40677	91	292	167
107653	11.477	0	0	6.14699	7.13572	2.67346	4.01129	92	143	147
107702	2.86926	0	0	0	1.78393	0	0.534839	123	304	254
107703	397.392	0	0	5.26885	247.074	2.29154	75.6797	19	151	46
107769	10.0424	0	0	0	6.24376	0	1.87194	99	296	185
107772	0	0	0	0.878142	0	0.381924	0.267419	297	247	284
107773	1.43463	0	99.3541	79.0328	0.891965	90.5159	63.6458	130	46	56
107920	0	0	0	0.878142	0	0.381924	0.267419	298	248	285
108560	71.7314	0	136.527	127.331	44.5983	132.527	106.165	48	36	36
108561	0	0	1.35176	0	0	0.763847	0.534839	258	201	235
108564	7.17314	0	0	0	4.45983	0	1.3371	106	300	204
109821	14.3463	0	227.095	182.654	8.91965	207.766	148.15	87	22	28
109822	0	0	0.675878	0	0	0.381924	0.267419	299	249	286
109823	0	0	0.675878	0	0	0.381924	0.267419	300	250	287
110472	5.73851	0	1.35176	0.878142	3.56786	1.14577	1.87194	107	177	183
110473	912.423	35.3711	262.241	250.27	580.669	257.035	354.063	10	18	13
110591	0	0	4.05527	2.63443	0	3.43731	2.40677	220	140	164
110606	909.554	94.3229	408.23	410.97	601.185	409.422	466.914	7	10	8
110607	10.0424	0	1.35176	0	6.24376	0.763847	2.40677	98	187	165
110610	0	35.3711	0	0	13.3795	0	4.01129	78	288	149
110809	1.43463	0	1.35176	0.878142	0.891965	1.14577	1.06968	141	179	212
110812	0	0	2.70351	0.878142	0	1.90962	1.3371	238	166	201
111098	0	0	1.35176	4.39071	0	2.67346	1.87194	226	148	176
111246	0	0	0.675878	0.878142	0	0.763847	0.534839	259	202	236
112291	0	0	8.11054	12.294	0	9.93001	6.9529	200	111	128
112294	0	0	0	0.878142	0	0.381924	0.267419	301	251	288
112369	106.162	0	4.05527	6.14699	66.0054	4.96501	23.2655	43	126	88
113248	32.9964	0	0	0	20.5152	0	6.15065	68	282	133
113249	162.113	0	248.723	237.976	100.792	244.049	201.099	34	20	24
113250	1.43463	0	1.35176	0	0.891965	0.763847	0.802258	143	193	224
113251	1.43463	0	2.02763	1.75628	0.891965	1.90962	1.60452	140	161	191
113252	220.933	0	465.68	395.164	137.363	435.011	345.773	29	9	14
113613	86.0777	0	143.962	149.284	53.5179	146.277	118.467	46	31	33
113616	0	0	16.2211	13.1721	0	14.895	10.4294	191	101	114
113727	17.2155	0	127.741	159.822	10.7036	141.694	102.422	82	34	38
113728	0	0	0.675878	0	0	0.381924	0.267419	302	252	289
113730	17.2155	0	45.9597	55.3229	10.7036	50.032	38.241	83	64	70
115343	0	0	0.675878	0	0	0.381924	0.267419	303	253	290
115346	5.73851	0	0	0	3.56786	0	1.06968	110	301	215
115347	955.462	0	0	789.45	594.049	343.349	418.511	8	15	11
116531	0	0	0	2.63443	0	1.14577	0.802258	247	181	217
121631	11.477	0	0	0	7.13572	0	2.13935	93	293	169
121980	64.5582	0	0	0	40.1384	0	12.0339	51	278	109
122233	8.60777	0	31.7663	45.6634	5.35179	37.8104	28.079	100	70	80
122236	121.943	0	0	0	75.817	0	22.7306	37	277	89
122553	15.7809	0	0	0	9.81162	0	2.94161	86	289	158
122556	0	0	1.35176	0	0	0.763847	0.534839	260	203	237
122557	103.293	0	215.605	173.872	64.2215	197.454	157.51	44	26	26
122965	2.86926	0	2.02763	0	1.78393	1.14577	1.3371	117	178	202
122966	22.954	9.43229	5.40702	2.63443	17.8393	4.20116	8.29	70	133	126
122967	3692.73	1780.35	1251.73	1250.47	2969.35	1251.18	1766.3	2	2	2
123586	463.385	96.681	525.157	511.079	324.675	519.034	460.764	15	7	9
123587	2.86926	0	1.35176	0	1.78393	0.763847	1.06968	118	190	213
125182	249.625	0	0	0	155.202	0	46.531	25	274	65
125185	2.86926	0	2.70351	0.878142	1.78393	1.90962	1.87194	115	160	181
125186	883.731	0	508.936	408.336	549.451	465.183	490.447	11	8	7
125379	295.533	70.7422	0	8.78142	210.504	3.81924	65.7852	21	135	53
125380	0	2.35807	0	0	0.891965	0	0.267419	157	316	316
125381	5.73851	0	0.675878	0.878142	3.56786	0.763847	1.60452	109	189	194
125382	738.833	2.35807	371.733	307.35	460.254	343.731	378.666	12	14	12
125477	0	0	0.675878	0.878142	0	0.763847	0.534839	261	204	238
125495	28.6926	0	0	0	17.8393	0	5.34839	71	284	137
126393	4.30388	0	0	0	2.6759	0	0.802258	112	302	229
126397	60.2544	0	36.4974	41.2727	37.4625	38.5743	38.241	52	69	71
126398	0	0	0.675878	0	0	0.381924	0.267419	304	254	291
126629	0	0	18.9246	20.1973	0	19.4781	13.6384	186	94	107
126630	0	0	1.35176	0	0	0.763847	0.534839	262	205	239
126632	1.43463	0	55.422	61.4699	0.891965	58.0524	40.9152	132	58	67
127455	44.4735	0	136.527	125.574	27.6509	131.764	100.55	59	37	41
127458	0	0	8.78641	3.51257	0	6.4927	4.54613	208	123	143
127674	1863.58	1384.19	553.544	596.258	1682.25	572.121	904.947	3	6	4
127675	7.17314	9.43229	2.70351	0	8.02769	1.52769	3.47645	89	167	155
127676	1.43463	0	0.675878	0	0.891965	0.381924	0.534839	148	220	251
127677	0	0	24.3316	25.4661	0	24.825	17.3823	182	87	100
127678	2.86926	0	0	0	1.78393	0	0.534839	124	305	255
128265	0	0	32.4421	36.0038	0	33.9912	23.8003	174	75	87
128276	0	0	1.35176	4.39071	0	2.67346	1.87194	227	149	177
128277	0	0	0.675878	0	0	0.381924	0.267419	305	255	292
128278	0	0	0.675878	0	0	0.381924	0.267419	306	256	293
128279	0	0	20.2763	15.8066	0	18.3323	12.8361	187	96	108
128514	248.191	2.35807	333.208	337.207	155.202	334.947	281.058	24	16	17
128515	1.43463	0	1.35176	0	0.891965	0.763847	0.802258	144	194	225
128517	35.8657	0	158.155	156.309	22.2991	157.353	116.862	66	29	34
128804	1.43463	0	0	0	0.891965	0	0.267419	158	317	317
129145	1.43463	0	56.0979	72.8858	0.891965	63.3993	44.659	131	56	66
129149	0	0	13.5176	11.4158	0	12.6035	8.82484	195	105	121
130146	0	0	4.73115	6.14699	0	5.34693	3.74387	210	125	150
130505	0	0	1.35176	0	0	0.763847	0.534839	263	206	240
130506	25.8233	0	77.726	45.6634	16.0554	63.7812	49.4726	72	55	64
130610	0	0	72.3189	75.5202	0	73.7112	51.6119	169	53	63
130611	0	0	1.35176	0.878142	0	1.14577	0.802258	248	182	218
130732	10.0424	0	40.5527	45.6634	6.24376	42.7754	31.8229	96	65	73
130733	1.43463	0	0	0	0.891965	0	0.267419	159	318	318
130734	8.60777	0	0.675878	0	5.35179	0.381924	1.87194	101	215	184
130735	952.593	113.188	68.2637	42.1508	635.079	56.9066	230.248	6	60	19
130929	0	0	75.0225	78.1546	0	76.3847	53.4839	168	52	62
132815	1.43463	0	100.706	110.646	0.891965	105.029	73.8077	128	41	47
132816	0	0	0.675878	0	0	0.381924	0.267419	307	257	294
133457	2.86926	0	0	0	1.78393	0	0.534839	125	306	256
133458	0	0	2.70351	2.63443	0	2.67346	1.87194	228	150	178
133460	0	0	2.02763	0.878142	0	1.52769	1.06968	244	175	210
133461	239.583	0	375.112	370.576	148.958	373.139	305.928	27	12	16
133997	11.477	0	0	0	7.13572	0	2.13935	94	294	170
134075	41.6042	4.71615	124.362	119.427	27.6509	122.216	93.8642	60	38	45
134076	1.43463	0	1.35176	0	0.891965	0.763847	0.802258	145	195	226
134078	2.86926	0	0	19.3191	1.78393	8.40232	6.41806	113	116	131
134119	631.236	11.7904	648.843	564.645	396.925	612.223	547.675	14	5	6
134120	1.43463	0	4.05527	0	0.891965	2.29154	1.87194	139	154	180
134121	2.86926	0	0.675878	0	1.78393	0.381924	0.802258	120	216	227
134122	479.166	0	10.1382	11.4158	297.916	10.6939	96.8058	17	110	44
134123	1.43463	0	0.675878	0	0.891965	0.381924	0.534839	149	221	252
134127	1.43463	0	0	0	0.891965	0	0.267419	160	319	319
134371	0	0	29.0628	33.3694	0	30.9358	21.661	175	77	90
134372	0	0	1.35176	0	0	0.763847	0.534839	264	207	241
134374	0	0	8.11054	2.63443	0	5.72885	4.01129	209	124	146
134538	21.5194	0	76.3742	64.9825	13.3795	71.4197	54.0187	76	54	61
134539	0	0	1.35176	0	0	0.763847	0.534839	265	208	242
134540	0	0	1.35176	0	0	0.763847	0.534839	266	209	243
134654	238.148	2.35807	108.816	121.184	148.958	114.195	124.617	28	39	31
134655	2.86926	0	1.35176	0	1.78393	0.763847	1.06968	119	191	214
134656	15.7809	0	8.11054	0.878142	9.81162	4.96501	6.41806	85	127	132
134657	1786.11	285.327	968.533	996.691	1218.42	980.78	1052.03	4	3	3
134752	0	0	0.675878	0	0	0.381924	0.267419	308	258	295
134753	1.43463	0	6.0829	3.51257	0.891965	4.96501	3.74387	137	128	151
134754	701.533	14.1484	649.519	567.28	441.523	613.751	562.116	13	4	5
135325	0	0	153.424	131.721	0	143.985	100.817	165	33	40
135397	31.5618	0	0	0	19.6232	0	5.88323	69	283	134
135398	0	0	93.947	105.377	0	98.9182	69.2616	167	43	52
135399	4.30388	0	2.70351	0	2.6759	1.52769	1.87194	111	168	182
135400	50.212	9.43229	11.4899	5.26885	34.7866	8.78424	16.58	53	115	102
135401	4374.18	1624.71	1321.34	1332.14	3334.17	1326.04	1928.09	1	1	1
136088	179.328	0	198.032	208.998	111.496	202.801	175.427	33	23	25
136089	2.86926	0	0.675878	0	1.78393	0.381924	0.802258	121	217	228
136377	11.477	0	0	0	7.13572	0	2.13935	95	295	171
136823	116.205	0	41.2286	64.1044	72.2492	51.1778	57.4952	40	62	59
137742	0	0	0.675878	0	0	0.381924	0.267419	309	259	296
137743	0	0	27.711	21.9535	0	25.207	17.6497	181	86	99
138133	0	0	422.424	360.916	0	395.673	277.046	163	11	18
138134	0	0	1.35176	0.878142	0	1.14577	0.802258	249	183	219
138135	0	0	2.02763	0	0	1.14577	0.802258	250	184	220
138667	0	0	6.75878	7.90328	0	7.25655	5.08097	203	117	138
138670	0	0	52.7185	48.2978	0	50.7958	35.5668	171	63	72
138755	0	0	0.675878	0	0	0.381924	0.267419	310	260	297
139256	0	0	0.675878	0	0	0.381924	0.267419	311	261	298
139324	109.032	0	75.0225	78.1546	67.7894	76.3847	73.8077	41	50	48
139325	0	0	1.35176	0	0	0.763847	0.534839	267	210	244
139328	24.3887	0	0	0	15.1634	0	4.54613	74	285	144
139657	0	0	0	0.878142	0	0.381924	0.267419	312	262	299
139659	0	0	0.675878	0	0	0.381924	0.267419	313	263	300
139660	0	0	0.675878	0.878142	0	0.763847	0.534839	268	211	245
139661	355.788	0	223.716	189.679	221.207	208.912	212.598	20	21	22
140170	1.43463	0	0	0	0.891965	0	0.267419	161	320	320
140171	933.943	14.1484	19.6005	403.067	586.021	186.379	306.195	9	27	15
143064	0	0	31.0904	22.8317	0	27.4985	19.2542	178	82	94
143066	0	0	1.35176	0	0	0.763847	0.534839	269	212	246
143067	1.43463	0	102.058	80.7891	0.891965	92.8074	65.2503	129	44	55
149700	2.86926	0	0	15.8066	1.78393	6.87462	5.34839	114	118	135
153411	0	0	0.675878	0	0	0.381924	0.267419	314	264	301
154782	0	0	0.675878	0	0	0.381924	0.267419	315	265	302
158749	0	0	1.35176	1.75628	0	1.52769	1.06968	245	176	211
159871	0	0	1.35176	0	0	0.763847	0.534839	270	213	247
160725	1.43463	0	0	0	0.891965	0	0.267419	162	321	321
160730	0	0	0.675878	0	0	0.381924	0.267419	316	266	303
160731	64.5582	0	26.3592	28.1005	40.1384	27.1166	31.0206	50	83	75
162963	0	0	0	2.63443	0	1.14577	0.802258	251	185	221
162967	0	0	8.11054	11.4158	0	9.54809	6.68548	202	114	130
165053	0	0	0.675878	0	0	0.381924	0.267419	317	267	304
165055	0	0	6.75878	7.02514	0	6.87462	4.81355	205	120	140
165871	0	0	1.35176	0	0	0.763847	0.534839	271	214	248
166037	0	0	6.0829	3.51257	0	4.96501	3.47645	213	131	154
166389	116.205	0	150.721	164.213	72.2492	156.589	131.303	38	30	30
166390	0	0	0.675878	0	0	0.381924	0.267419	318	268	305
166391	0	0	2.02763	0	0	1.14577	0.802258	252	186	222
166392	44.4735	0	95.9747	77.2765	27.6509	87.8424	69.7965	61	47	51
166844	1.43463	2.35807	0	0	1.78393	0	0.534839	126	307	257
166845	433.258	18.8646	4.05527	122.062	276.509	55.3789	121.676	18	61	32
167154	304.141	0	0	0	189.097	0	56.6929	23	273	60
167622	0	0	0.675878	0	0	0.381924	0.267419	319	269	306
169132	0	0	0	0.878142	0	0.381924	0.267419	320	270	307
169683	24.3887	0	0	46.5415	15.1634	20.2419	18.7194	73	91	96
169684	0	0	0	0.878142	0	0.381924	0.267419	321	271	308
175113	2.86926	0	0	0	1.78393	0	0.534839	127	308	258
