# Supplementary material for: Paramutation at the maize pl1 locus is associated with RdDM activity at distal tandem repeats
Source: PLoS Genet. 2024 May 30;20(5):e1011296. doi: 10.1371/journal.pgen.1011296 (PMC11166354; doi:10.1371/journal.pgen.1011296)
Supplement: S7 Table — (XLSX) [file pgen.1011296.s015.xlsx]

## Sheet: Sheet1
Supplemental Table 7. rmr mutant sRNA genome mapping statistics
	All mapped reads								Uniquely-mapped reads								Percent remaining normalized to fraction of 21mers
	Rpd1 / rpd1-1		rpd1-1 / rpd1-1		Rmr1 / rmr1-1		rmr1-1 / rmr1-1		Rpd1 / rpd1-1		rpd1-1 / rpd1-1		Rmr1 / rmr1-1		rmr1-1 / rmr1-1		rpd1-1 / rpd1-1	rpd1-1 / rpd1-1	rmr1-1 / rmr1-1	rmr1-1 / rmr1-1
Length	Counts	%	Counts	%	Counts	%	Counts	%	Counts	%	Counts	%	Counts	%	Counts	%	all mapped	uniquely-maaped	all mapped	uniquely-maaped
18	43851	0.00348538	1202	0.000247833	917	0.000135113	4728	0.00037532	11119	0.00224576	788	0.00126283	665	0.000304537	1433	0.000331781	0.000117668	0.000515524	0.000227632	0.000340847
19	46181	0.00367057	5845	0.00120515	5706	0.000840734	9332	0.000740797	34969	0.00706285	4082	0.00654171	4021	0.00184142	5579	0.0012917	0.000572189	0.00267052	0.000449295	0.001327
20	137407	0.0109214	45554	0.0093925	36159	0.00532774	63592	0.00504809	62588	0.0126412	13551	0.0217165	13338	0.00610814	22375	0.00518045	0.00445945	0.00886532	0.00306167	0.00532202
21	1028087	0.0817148	834724	0.172107	378015	0.0556975	1156872	0.0918353	285881	0.0577407	88258	0.14144	84637	0.0387595	162959	0.0377297	0.0817143	0.05774	0.0556983	0.0387607
22	1462240	0.116222	2507522	0.517011	780119	0.114944	3221511	0.255731	359726	0.0726555	238096	0.381567	149870	0.068633	467165	0.108162	0.245471	0.155767	0.155102	0.111118
23	893826	0.0710434	305772	0.0630453	470485	0.0693223	690408	0.0548063	558190	0.11274	54121	0.0867329	247218	0.113214	306714	0.0710131	0.0299332	0.035407	0.0332401	0.0729537
24	8819247	0.700974	1062891	0.219151	4973769	0.732846	7284375	0.578252	3528419	0.712651	191492	0.30688	1593375	0.729687	3262298	0.755316	0.10405	0.125278	0.350711	0.775956
25	142368	0.0113157	61618	0.0127046	125715	0.0185231	142130	0.0112826	105404	0.0212889	18977	0.0304121	78916	0.0361396	78219	0.0181099	0.00603202	0.0124151	0.00684293	0.0186048
26	3500	0.000278188	13178	0.00271709	8522	0.00125565	15351	0.0012186	2507	0.00050635	6689	0.0107196	6500	0.00297668	8024	0.00185779	0.00129004	0.00437607	0.000739083	0.00190855
27	1396	0.000110957	6982	0.00143958	3406	0.000501847	5276	0.000418822	894	0.000180565	4070	0.00652248	2251	0.00103085	2617	0.000605911	0.000683495	0.00266267	0.000254016	0.000622468
28	1307	0.000103883	3060	0.000630923	2032	0.000299399	2933	0.000232829	550	0.000111086	2406	0.00385579	1383	0.000633345	1225	0.000283623	0.000299555	0.00157405	0.000141211	0.000291373
29	897	7.12957e-05	1206	0.000248658	1305	0.000192281	626	4.96934e-05	441	8.90708e-05	1015	0.00162661	885	0.000405286	413	9.56214e-05	0.00011806	0.000664032	3.01391e-05	9.82344e-05
30	567	4.50665e-05	332	6.84531e-05	559	8.23642e-05	78	6.19183e-06	288	5.81687e-05	313	0.000501606	437	0.000200124	69	1.59755e-05	3.25007e-05	0.00020477	3.75536e-06	1.6412e-05
31	537	4.2682e-05	103	2.12369e-05	217	3.19732e-05	29	2.30209e-06	142	2.86804e-05	94	0.000150642	147	6.73187e-05	29	6.71433e-06	1.00831e-05	6.14966e-05	1.39622e-06	6.89781e-06
32	0	0	35	7.21644e-06	0	0	0	0	0	0	32	5.12824e-05	0	0	0	0	3.42628e-06	2.0935e-05	0	0
33	0	0	13	2.68039e-06	0	0	0	0	0	0	11	1.76283e-05	0	0	0	0	1.27262e-06	7.19641e-06	0	0
34	0	0	1	2.06184e-07	0	0	0	0	0	0	1	1.60257e-06	0	0	0	0	9.78938e-08	6.54219e-07	0	0
Total:	12581411		4850038		6786926		12597241		4951118		623996		2183643		4319119
