# Supplementary material for: Paramutation at the maize pl1 locus is associated with RdDM activity at distal tandem repeats
Source: PLoS Genet. 2024 May 30;20(5):e1011296. doi: 10.1371/journal.pgen.1011296 (PMC11166354; doi:10.1371/journal.pgen.1011296)
Supplement: S1 File — (TXT) [file pgen.1011296.s019.txt]

>Pl1-Rh_-_Unique_sub-repeat
TAAAGGGACTTAGAACAGCCAACAAAAAATGACATTTTACTATAATAATTCGATAGAATGATGTTTGTTATATCAGGTTC
GGTGTTGCGTGACCGATGAGAAGACAAAGACCTATAGGTGGTGGTTACAACAAACGAGCAGGTGATACTGTACGAAGCAC
ACCATGACTTTGTCAATCCAAGCACTAGTGGGTGATGGAGCCGTTGAAGCTGCGCACGTGGAGGGAAGGGTGAGGCCTAC
ATGTGGGGCGCCAGGGATAGCGAGTGATCCCCGATTTTCTTTGCCTAGCGATGAAGACGGAATAGCGGACTCGGTTTTTT
AGATTAATTAGATATATCGTGTTGCTTTTGGAACATGTTGGAGGCCAATCAAACTACAGGAAGGCTTAGA
