# Supplementary material for: Paramutation at the maize pl1 locus is associated with RdDM activity at distal tandem repeats
Source: PLoS Genet. 2024 May 30;20(5):e1011296. doi: 10.1371/journal.pgen.1011296 (PMC11166354; doi:10.1371/journal.pgen.1011296)
Supplement: S2 File — (XLSX) [file pgen.1011296.s020.xlsx]

## Sheet: Clusters
Supplemental File 1 sRNA library statistics - Clusters called by ShortStack
Coodinates	Name	Length	Reads	RPM	UniqueReads	FracTop	Strand	MajorRNA	MajorRNAReads	Complexity	DicerCall	MIRNA	PhaseScore	Short	Long	20	21	22	23	24	%24nt
31078-32075	Cluster_1	998	2345	14.563	2345	0.483	.	CAGAUCGAAUUAGGACUGAGCUCC	35	0.363	24	N0	1.5	13	58	12	32	53	318	1859	0.792751
34569-35393	Cluster_2	825	2793	17.345	2793	0.455	.	AGCGUCAAUUUGUAGAACUUCCUA	167	0.233	24	N0	6.1	12	49	13	54	55	347	2263	0.81024
45711-46999	Cluster_3	1289	3282	20.382	3282	0.483	.	ACGUUCCGCGCUGAUGAUGACUCA	93	0.325	24	N0	4.2	26	84	26	90	72	361	2623	0.799208
98430-98884	Cluster_4	455	2760	17.14	2760	0.578	.	ACACAUCUCCAAAAUUCAGAACAC	117	0.213	24	N0	1.9	13	66	10	37	50	329	2255	0.817029
101565-102808	Cluster_5	1244	1123	6.974	1123	0.512	.	UCUCCUCAGAUCUGGAACCAUCUC	59	0.441	24	N0	0.7	4	33	10	27	30	145	874	0.778272
102913-103439	Cluster_6	527	564	3.503	564	0.562	.	AAAGUCUAUACACUGGAACAUUGU	10	0.546	24	N0	0.4	3	18	6	5	7	73	452	0.801418
104173-104295	Cluster_7	123	373	2.316	373	0.542	.	CGCGACCUGGCUGGGGUCCUGGCU	39	0.252	24	N0	0.4	2	10	4	3	3	35	316	0.847185
113498-113999	Cluster_8	502	1082	6.719	1082	0.497	.	GUAGCCUACGGACCAGUACAACAC	49	0.361	24	N0	0.8	5	20	5	19	15	147	871	0.804991
114188-114435	Cluster_9	248	695	4.316	695	0.387	.	AACGUUGUUGGAGAGCAUAGAGGA	91	0.233	24	N0	0.7	2	19	3	11	11	80	569	0.818705
114538-114785	Cluster_10	248	217	1.348	217	0.53	.	AUAAAUGACAGAUAUAGAGGAUGA	40	0.369	24	N0	0.4	1	1	1	7	2	38	167	0.769585
115009-115826	Cluster_11	818	841	5.223	841	0.495	.	AAUUUCAUCUCUUGUAACCGAAUA	26	0.385	24	N0	0.7	3	21	2	5	19	106	685	0.814507
118570-118666	Cluster_12	97	295	1.832	295	0.59	.	AUUAUUUUCGUCGGUUUGCUCAAU	18	0.295	24	N0	0.2	0	11	0	4	7	31	242	0.820339
118722-118927	Cluster_13	206	618	3.838	618	0.615	.	AAUUAUUUUCGGCGGUAUGUUCGU	71	0.275	24	N0	0.7	7	44	3	35	9	97	423	0.684466
120140-120295	Cluster_14	156	193	1.199	193	0.451	.	AUUUGCAGCGUGUAACAUAAUUAG	9	0.508	24	N0	0.1	1	6	0	1	2	25	158	0.818653
120374-120903	Cluster_15	530	393	2.441	393	0.471	.	AACGAACCUAACUGCAUGACUACU	14	0.478	24	N0	0.1	2	9	2	5	11	60	304	0.773537
121261-121486	Cluster_16	226	254	1.577	254	0.524	.	AAAUAUGUUUACUACUGCACGCGC	15	0.437	24	N0	0.1	0	3	3	2	5	28	213	0.838583
121560-122945	Cluster_17	1386	2127	13.209	2127	0.51	.	AAAUCCUAGCGCUCUGGAAUUUCU	52	0.445	24	N0	1.4	15	47	15	38	49	281	1682	0.790785
123339-124239	Cluster_18	901	414	2.571	414	0.519	.	ACGAACUGCUGGAGACACCCUAAU	20	0.565	24	N0	0.2	1	13	0	3	7	46	344	0.830918
125584-126063	Cluster_19	480	564	3.503	564	0.449	.	AUCCUUUCUGCUGAAUAUCGACUC	17	0.447	24	N0	0.4	2	15	7	11	9	75	445	0.789007
126952-127468	Cluster_20	517	3028	18.805	3028	0.733	.	AUUGGGCACGGAUUUGGGUACAAG	94	0.192	24	N0	2	22	61	20	52	84	430	2359	0.779062
127719-128841	Cluster_21	1123	7284	45.235	7284	0.535	.	CACCAAGCGCGGAGCAGGGACCAA	187	0.222	24	N0	7	41	159	49	128	176	955	5776	0.792971
129280-129546	Cluster_22	267	255	1.584	255	0.529	.	UUAUUAAUGGAAUAGGCUAAUUUU	23	0.396	24	N0	0.4	0	9	1	1	3	45	196	0.768627
130600-131723	Cluster_23	1124	5632	34.976	5632	0.581	.	ACCUAUUUCCGAUCAGCCUGAAUC	96	0.239	24	N0	4.9	16	138	20	84	109	748	4517	0.802024
133817-135047	Cluster_24	1231	3256	20.221	3256	0.451	.	AAAGAACUCCACCACAAGCAGCCU	51	0.382	24	N0	4.5	14	72	26	75	124	386	2559	0.785934
135118-136128	Cluster_25	1011	4472	27.772	4472	0.51	.	AUAGGUGGUGGUUACAACAAACGA	197	0.165	24	N0	6.7	25	125	31	110	117	646	3418	0.764311
138295-139066	Cluster_26	772	236	1.466	236	0.326	.	AUAGGACAGUAGCUGAGAGAGCGC	42	0.504	24	N0	0.8	1	10	1	5	7	41	171	0.724576
141901-142133	Cluster_27	233	358	2.223	358	0.38	.	ACCCCUCUGUAGUAAAAAUGUAGC	16	0.399	24	N0	0.2	0	4	3	3	6	47	295	0.824022
142441-142748	Cluster_28	308	450	2.795	450	0.456	.	AUGCGUCAUAGAUGUUGCACCUGU	37	0.404	24	N0	0.2	4	5	2	5	7	42	385	0.855556
164902-165477	Cluster_29	576	1447	8.986	1447	0.466	.	ACCAGAGUUGAUCACUGAACACAU	29	0.343	24	N0	0.6	4	42	5	22	22	184	1168	0.807187
166454-167492	Cluster_30	1039	2830	17.575	2830	0.617	.	AAACGGACGUGACUGAGAUCGUGC	71	0.263	24	N0	3	14	50	12	48	51	323	2332	0.824028

## Sheet: Counts
Supplemental File 1 sRNA library statistics - Cluster counts
Name	H065s_1	H065s_2	H065s_3	H065s_4	H065s_5	H065s_6	H086s_1	H086s_2	H086s_3	H086s_4	H086s_5	H086s_6	H094s_1	H094s_2	H094s_4	H094s_5	H094s_6	H096s_1	H096s_3	H096s_4	H096s_5	H096s_6	het_rpd1-1	het_rpd1-1b	mut_rpd1-1	het_rmr1-1	mut_rmr1-1	het_rmr2-1	mut_rmr2-1	het_dcl3-2	mut_dcl3-2
Cluster_1	44	61	42	117	72	129	381	367	483	377	410	327	52	98	304	264	52	115	85	119	76	113	57	101	0	14	28	61	2	91	66
Cluster_2	75	63	81	168	103	194	459	452	514	431	464	473	47	199	406	414	90	115	75	129	71	134	96	104	3	61	32	130	3	143	120
Cluster_3	90	91	64	173	141	242	551	561	699	512	498	461	83	228	459	471	79	132	83	155	94	167	175	151	13	98	76	211	11	228	245
Cluster_4	46	35	36	123	65	156	435	466	557	409	496	397	45	142	376	380	74	99	57	98	83	117	28	69	1	11	9	31	1	43	22
Cluster_5	40	41	30	74	51	85	200	172	220	198	174	159	40	92	148	155	32	61	24	59	38	49	40	25	0	13	22	75	2	69	44
Cluster_6	29	18	31	56	27	70	100	87	105	96	94	82	13	42	67	72	13	53	24	50	23	57	8	15	0	5	8	16	0	25	17
Cluster_7	3	5	4	9	3	11	78	54	68	57	69	47	2	17	49	34	6	6	5	9	5	7	34	2	5	22	6	37	4	43	48
Cluster_8	19	13	22	63	27	53	180	164	239	160	184	155	22	64	150	133	25	45	20	26	9	29	29	40	0	15	10	31	0	38	13
Cluster_9	16	27	14	64	22	65	120	114	165	96	98	102	21	86	83	63	8	37	9	37	24	32	11	16	0	2	1	8	0	9	1
Cluster_10	6	3	6	11	5	13	40	31	55	31	39	21	10	11	34	26	3	16	4	20	10	12	8	8	0	1	5	8	0	5	4
Cluster_11	8	5	4	31	10	19	137	124	162	162	125	131	7	28	100	84	16	20	6	17	10	14	12	37	0	1	8	10	2	21	5
Cluster_12	8	12	4	21	12	35	54	59	53	69	35	25	5	21	54	49	3	9	6	5	3	8	6	13	0	2	2	3	0	4	1
Cluster_13	19	15	6	15	17	35	85	93	102	101	134	103	11	23	94	76	16	20	16	12	9	13	18	17	5	6	8	20	1	26	31
Cluster_14	6	12	6	24	14	29	32	31	38	24	35	33	5	19	24	20	1	22	15	17	14	25	2	6	0	0	1	0	0	2	0
Cluster_15	14	5	9	34	20	41	73	55	61	63	85	56	9	30	54	58	9	24	19	15	21	30	4	9	0	1	3	5	0	9	1
Cluster_16	6	8	8	24	10	40	45	36	46	47	41	39	3	19	32	30	6	31	24	38	26	42	2	5	0	0	1	0	0	1	3
Cluster_17	35	42	23	66	33	87	346	391	478	299	308	305	36	81	274	209	46	38	11	15	7	12	82	125	4	51	59	88	6	115	101
Cluster_18	7	10	6	16	9	29	71	75	83	57	62	66	9	16	52	37	9	13	14	25	24	32	8	27	0	6	2	14	0	13	4
Cluster_19	1	9	1	7	8	5	124	103	94	58	108	77	3	18	91	64	6	0	1	0	1	0	24	44	1	10	9	30	1	26	6
Cluster_20	50	73	61	149	80	181	525	502	663	478	486	374	52	179	372	386	63	142	79	95	89	111	42	75	1	6	3	43	0	49	25
Cluster_21	167	105	92	303	169	365	1350	1256	1573	1022	1133	950	102	335	1088	897	167	166	82	100	72	107	222	208	4	75	107	278	6	371	165
Cluster_22	2	1	1	4	5	8	42	54	51	44	43	21	0	6	18	30	5	6	6	8	3	8	1	10	0	1	3	2	0	2	1
Cluster_23	67	64	51	166	89	189	995	1022	1078	872	894	771	75	200	726	753	132	131	67	87	72	98	75	166	6	26	22	70	2	121	57
Cluster_24	72	62	43	71	42	64	750	736	792	351	372	255	21	81	297	230	41	17	10	5	4	9	103	129	4	29	47	84	3	141	115
Cluster_25	38	33	32	352	176	398	165	137	174	1368	1511	1117	142	425	1383	1264	231	156	77	264	118	284	120	158	1	23	20	98	4	159	30
Cluster_26	8	6	3	6	6	21	35	47	58	28	28	40	9	15	30	33	10	15	6	24	15	21	12	23	1	11	14	23	1	17	24
Cluster_27	5	7	6	12	7	14	68	68	63	54	61	44	6	16	56	69	8	5	3	11	3	8	0	14	0	0	0	0	0	2	0
Cluster_28	5	7	2	20	6	13	91	76	94	54	85	50	5	9	43	55	10	5	1	0	0	2	0	10	0	6	3	0	1	0	1
Cluster_29	25	27	16	83	38	76	245	242	221	262	240	237	24	70	176	187	44	74	38	43	26	49	20	77	0	11	4	19	0	36	26
Cluster_30	55	56	45	105	51	105	503	489	543	426	475	394	44	115	393	469	76	115	57	69	53	78	75	98	6	35	24	85	3	127	68

## Sheet: rpm
Supplemental File 1 sRNA library statistics - Cluster reads per million
Name	H065s_1	H065s_2	H065s_3	H065s_4	H065s_5	H065s_6	H086s_1	H086s_2	H086s_3	H086s_4	H086s_5	H086s_6	H094s_1	H094s_2	H094s_4	H094s_5	H094s_6	H096s_1	H096s_3	H096s_4	H096s_5	H096s_6	het_rpd1-1	het_rpd1-1b	mut_rpd1-1	het_rmr1-1	mut_rmr1-1	het_rmr2-1	mut_rmr2-1	het_dcl3-2	mut_dcl3-2
Cluster_1	5.42594	7.9485	6.31902	7.23755	7.8226	6.59162	7.23629	7.33404	7.67967	8.0038	8.27592	7.51432	7.2082	4.9376	7.1167	6.64014	6.8574	6.03759	9.91719	8.573	8.14933	7.40216	6.12519	7.41063	0	2.89144	1.87819	3.49924	0.810112	7.61174	6.31444
Cluster_2	9.24875	8.20911	12.1867	10.3924	11.1907	9.91298	8.71774	9.03266	8.17257	9.15023	9.36592	10.8693	6.5151	10.0264	9.50453	10.4129	11.8686	6.03759	8.75046	9.29342	7.61319	8.77779	10.3161	7.63075	2.17659	12.5984	2.1465	7.45739	1.21517	11.9613	11.4808
Cluster_3	11.0985	11.8576	9.62898	10.7017	15.3193	12.3657	10.4651	11.2109	11.1141	10.8699	10.0522	10.5936	11.5054	11.4875	10.7453	11.8466	10.418	6.9301	9.68384	11.1665	10.0794	10.9395	18.8054	11.0793	9.43188	20.2401	5.09793	12.1039	4.45561	19.0712	23.44
Cluster_4	5.67257	4.56062	5.4163	7.6087	7.06207	7.97126	8.26191	9.31244	8.85627	8.68317	10.0118	9.12289	6.23786	7.15449	8.80223	9.55778	9.75861	5.19758	6.65035	7.06012	8.89993	7.66419	3.00887	5.06271	0.725529	2.27185	0.603703	1.7783	0.405056	3.59676	2.10481
Cluster_5	4.93267	5.34244	4.51359	4.57759	5.54101	4.34332	3.79858	3.43721	3.49799	4.20359	3.51222	3.65375	5.54477	4.6353	3.46471	3.89857	4.21994	3.20255	2.80015	4.25048	4.07467	3.20979	4.29838	1.83432	0	2.68491	1.47572	4.30234	0.810112	5.77154	4.20962
Cluster_6	3.57619	2.34546	4.66404	3.46412	2.93348	3.57685	1.89929	1.73859	1.66949	2.0381	1.89741	1.88432	1.80205	2.11612	1.56848	1.81095	1.71435	2.78254	2.80015	3.6021	2.46625	3.73383	0.859676	1.10059	0	1.03266	0.536625	0.917833	0	2.09114	1.62645
Cluster_7	0.36995	0.651517	0.601811	0.556734	0.325942	0.562076	1.48145	1.07912	1.0812	1.21012	1.39278	1.08004	0.277238	0.856523	1.1471	0.85517	0.791238	0.315005	0.583364	0.648378	0.53614	0.458541	3.65362	0.146745	3.62765	4.5437	0.402468	2.12249	1.62022	3.59676	4.59232
Cluster_8	2.34302	1.69394	3.30996	3.89714	2.93348	2.70819	3.41872	3.27734	3.80009	3.39684	3.71407	3.56183	3.04962	3.22456	3.51153	3.34522	3.29683	2.36253	2.33346	1.87309	0.965053	1.89967	3.11633	2.9349	0	3.09797	0.670781	1.7783	0	3.17853	1.24375
Cluster_9	1.97307	3.51819	2.10634	3.959	2.39024	3.32136	2.27915	2.27815	2.62349	2.0381	1.97815	2.34392	2.911	4.333	1.94305	1.58458	1.05498	1.94253	1.05006	2.66555	2.57347	2.09619	1.18205	1.17396	0	0.413063	0.0670781	0.458917	0	0.75281	0.0956733
Cluster_10	0.7399	0.39091	0.902717	0.680453	0.543236	0.664272	0.759716	0.619497	0.874497	0.658137	0.787222	0.482571	1.38619	0.554221	0.795946	0.653953	0.395619	0.840012	0.466691	1.44084	1.07228	0.78607	0.859676	0.586981	0	0.206532	0.33539	0.458917	0	0.418228	0.382693
Cluster_11	0.986534	0.651517	0.601811	1.91764	1.08647	0.970859	2.60203	2.47799	2.57579	3.4393	2.52315	3.01032	0.970334	1.41074	2.34102	2.11277	2.10997	1.05002	0.700037	1.22471	1.07228	0.917082	1.28951	2.71479	0	0.206532	0.536625	0.573646	0.810112	1.75656	0.478366
Cluster_12	0.986534	1.56364	0.601811	1.29905	1.30377	1.78842	1.02562	1.17904	0.842697	1.46489	0.706481	0.574489	0.693096	1.05806	1.26415	1.23245	0.395619	0.472507	0.700037	0.36021	0.321684	0.524047	0.644757	0.953844	0	0.413063	0.134156	0.172094	0	0.334582	0.0956733
Cluster_13	2.34302	1.95455	0.902717	0.927891	1.847	1.78842	1.6144	1.85849	1.62179	2.14425	2.70481	2.3669	1.52481	1.15883	2.20056	1.91156	2.10997	1.05002	1.86676	0.864504	0.965053	0.851576	1.93427	1.24733	3.62765	1.23919	0.536625	1.14729	0.405056	2.17478	2.96587
Cluster_14	0.7399	1.56364	0.902717	1.48462	1.52106	1.48184	0.607773	0.619497	0.604198	0.509526	0.706481	0.758326	0.693096	0.957291	0.561844	0.503041	0.131873	1.15502	1.75009	1.22471	1.50119	1.63765	0.214919	0.440236	0	0	0.0670781	0	0	0.167291	0
Cluster_15	1.72643	0.651517	1.35408	2.10322	2.17294	2.09501	1.38648	1.09911	0.969897	1.3375	1.71574	1.28686	1.24757	1.51151	1.26415	1.45882	1.18686	1.26002	2.21678	1.08063	2.25179	1.96518	0.429838	0.660353	0	0.206532	0.201234	0.286823	0	0.75281	0.0956733
Cluster_16	0.7399	1.04243	1.20362	1.48462	1.08647	2.04391	0.85468	0.719416	0.731398	0.997821	0.827592	0.896203	0.415857	0.957291	0.749126	0.754562	0.791238	1.62752	2.80015	2.7376	2.78793	2.75125	0.214919	0.366863	0	0	0.0670781	0	0	0.0836455	0.28702
Cluster_17	4.31609	5.47274	3.46042	4.08272	3.58536	4.44551	6.57154	7.81365	7.60017	6.34784	6.21703	7.00877	4.99029	4.08108	6.41439	5.25678	6.06616	1.99503	1.2834	1.08063	0.750597	0.78607	8.81168	9.17158	2.90212	10.5331	3.95761	5.04808	2.43034	9.61924	9.663
Cluster_18	0.863217	1.30303	0.902717	0.98975	0.977825	1.48184	1.3485	1.49878	1.3197	1.21012	1.25148	1.51665	1.24757	0.80614	1.21733	0.930626	1.18686	0.68251	1.63342	1.80105	2.57347	2.09619	0.859676	1.98106	0	1.23919	0.134156	0.803104	0	1.08739	0.382693
Cluster_19	0.123317	1.17273	0.150453	0.433016	0.869178	0.255489	2.35512	2.05833	1.49459	1.23135	2.18	1.76943	0.415857	0.906907	2.13033	1.60973	0.791238	0	0.116673	0	0.107228	0	2.57903	3.22839	0.725529	2.06532	0.603703	1.72094	0.405056	2.17478	0.57404
Cluster_20	6.16584	9.51214	9.17762	9.21705	8.69178	9.24871	9.97127	10.0319	10.5417	10.1481	9.80999	8.59436	7.2082	9.01869	8.70859	9.70869	8.308	7.45511	9.21715	6.84399	9.5433	7.27115	4.5133	5.50295	0.725529	1.23919	0.201234	2.46668	0	4.09863	2.39183
Cluster_21	20.5939	13.6819	13.8417	18.7434	18.3614	18.6507	25.6404	25.0996	25.0106	21.6973	22.8698	21.8306	14.1392	16.8785	25.4703	22.5614	22.0228	8.71513	9.56717	7.2042	7.72042	7.00913	23.856	15.2615	2.90212	15.4899	7.17735	15.9473	2.43034	31.0325	15.7861
Cluster_22	0.246633	0.130303	0.150453	0.247437	0.543236	0.408783	0.797702	1.07912	0.810897	0.93413	0.867962	0.482571	0	0.302302	0.421383	0.754562	0.659365	0.315005	0.700037	0.576336	0.321684	0.524047	0.10746	0.733726	0	0.206532	0.201234	0.114729	0	0.167291	0.0956733
Cluster_23	8.26222	8.33941	7.6731	10.2687	9.6696	9.65749	18.8979	20.4234	17.1401	18.5128	18.0455	17.7172	10.3964	10.0767	16.9958	18.9395	17.4072	6.8776	7.81708	6.26765	7.72042	6.41958	8.05946	12.1799	4.35318	5.36982	1.47572	4.01552	0.810112	10.1211	5.45338
Cluster_24	8.8788	8.07881	6.46947	4.39202	4.56318	3.27026	14.2447	14.7081	12.5928	7.45181	7.50888	5.85979	2.911	4.08108	6.95282	5.78497	5.4068	0.892513	1.16673	0.36021	0.428912	0.589553	11.0683	9.46507	2.90212	5.98942	3.15267	4.81862	1.21517	11.794	11.0024
Cluster_25	4.68604	4.30001	4.81449	21.7745	19.1219	20.3369	3.13383	2.73778	2.76659	29.043	30.4998	25.6682	19.6839	21.4131	32.3763	31.7922	30.4627	8.19012	8.9838	19.0191	12.6529	18.6037	12.8951	11.5929	0.725529	4.75023	1.34156	5.62173	1.62022	13.2996	2.8702
Cluster_26	0.986534	0.78182	0.451359	0.371156	0.651883	1.07305	0.664751	0.939237	0.922197	0.594447	0.565185	0.919183	1.24757	0.755756	0.702305	0.830018	1.31873	0.787512	0.700037	1.72901	1.60842	1.37562	1.28951	1.68757	0.725529	2.27185	0.939093	1.31938	0.405056	1.42197	2.29616
Cluster_27	0.616584	0.912123	0.902717	0.742312	0.760531	0.71537	1.29152	1.3589	1.0017	1.14643	1.2313	1.0111	0.831715	0.80614	1.31097	1.73549	1.05498	0.262504	0.350018	0.792462	0.321684	0.524047	0	1.02722	0	0	0	0	0	0.167291	0
Cluster_28	0.616584	0.912123	0.300906	1.23719	0.651883	0.664272	1.72835	1.51877	1.49459	1.14643	1.71574	1.14898	0.693096	0.453453	1.00664	1.38336	1.31873	0.262504	0.116673	0	0	0.131012	0	0.733726	0	1.23919	0.201234	0	0.405056	0	0.0956733
Cluster_29	3.08292	3.51819	2.40725	5.13433	4.12859	3.88344	4.65326	4.83607	3.51389	5.56232	4.84444	5.44616	3.32686	3.52686	4.12019	4.70343	5.80242	3.88506	4.43357	3.09781	2.78793	3.20979	2.14919	5.64969	0	2.27185	0.268312	1.08993	0	3.01124	2.48751
Cluster_30	6.78242	7.29699	6.77038	6.49523	5.54101	5.36527	9.55343	9.77206	8.63367	9.04408	9.58796	9.05395	6.09924	5.79413	9.2002	11.7963	10.0224	6.03759	6.65035	4.9709	5.68309	5.10946	8.05946	7.19052	4.35318	7.22861	1.60987	4.87599	1.21517	10.623	6.50578

## Sheet: Statistics
Supplemental File 1 sRNA library statistics - Cluster statistics
	Cob		Seedling		chd3a
Name	FC	t-test	FC	t-test	FC	t-test
Cluster_1	1.06939	0.134365	1.09944	0.486179	1.51205	0.979047
Cluster_2	1.13357	0.15397	1.06246	0.662751	1.73683	0.542205
Cluster_3	0.961136	0.274089	1.17804	0.2909	1.93725	0.316947
Cluster_4	1.05249	0.406217	1.44682	0.00642786	1.99396	0.158281
Cluster_5	1.05923	0.439103	0.977904	0.817584	1.92163	0.113736
Cluster_6	1.09656	0.118632	0.942258	0.794319	1.75582	0.35834
Cluster_7	1.01131	0.936932	0.890021	0.636862	1.82894	0.59479
Cluster_8	1.01682	0.764954	1.29834	0.290212	1.00891	0.129101
Cluster_9	0.88572	0.165318	1.27285	0.362413	2.45113	0.247801
Cluster_10	0.855447	0.400166	0.928417	0.782875	2.52482	0.202182
Cluster_11	1.17202	0.237426	1.77465	0.182499	1.83656	0.448779
Cluster_12	0.901062	0.75927	1.39317	0.285796	1.02848	0.317752
Cluster_13	1.41637	0.031652	0.877513	0.707914	0.91921	0.397225
Cluster_14	1.07801	0.594164	1.39961	0.231807	1.50203	0.995905
Cluster_15	1.256	0.182912	1.70716	0.107058	1.5237	0.9672
Cluster_16	1.18049	0.10351	1.54558	0.180231	1.86933	0.523126
Cluster_17	0.890303	0.164554	0.914285	0.596732	0.798338	0.25636
Cluster_18	0.954711	0.607969	1.12396	0.591967	2.794	0.242431
Cluster_19	0.876903	0.551424	1.07686	0.930317	0.91905	0.776193
Cluster_20	0.934772	0.293491	1.09261	0.547332	1.41903	0.739592
Cluster_21	0.87653	0.00479637	1.15874	0.379913	1.19973	0.0939542
Cluster_22	0.850037	0.475497	2.27433	0.104653	1.40099	0.892763
Cluster_23	0.961285	0.526018	1.2192	0.00370948	1.38878	0.476136
Cluster_24	0.501149	0.00134151	0.521852	0.0172206	0.669506	0.0986777
Cluster_25	9.86444	0.00293793	4.43703	0.00166926	2.92744	0.053359
Cluster_26	0.822906	0.36218	0.944309	0.880771	3.16834	0.0082216
Cluster_27	0.92791	0.53588	0.91231	0.540879	2.6745	0.215612
Cluster_28	0.845928	0.328832	1.39556	0.408965	0.345516	0.246803
Cluster_29	1.21915	0.13431	1.45935	0.0527728	1.09339	0.105058
Cluster_30	0.990229	0.831438	0.834614	0.0627331	1.2424	0.100686
