# Supplementary material for: Paramutation at the maize pl1 locus is associated with RdDM activity at distal tandem repeats
Source: PLoS Genet. 2024 May 30;20(5):e1011296. doi: 10.1371/journal.pgen.1011296 (PMC11166354; doi:10.1371/journal.pgen.1011296)
Supplement: S3 File — (TXT) [file pgen.1011296.s021.txt]

>60_P21_unitig_0
GGTTCCTGGCGTCTTCATTTCGTACCGAATGGCAAGAGAAGTTGGACAAGGTTCAGGATCATCGGAGCGTATGGGAGGGT
ATGATCAATTCAGTTCGTTACTGTTTTACACTCTACATATTATATATGTCGTACGTAGCTCTATTCTGTCATATTATAAT
ATGTTATATCTATCGGTTTTAATTTTACAGTCATTCTGTTTATATTACTATCTGTTTACTTTCAGTTGTTCTATAATAAT
TCATAAAACATGGTTATATACTTATTATATTTATATGCTTTATGTTCTCTTGATCCATATTGGTATGGATCAATTTAAGA
TCATGATTTCTATGGTTAATTATTCATACATCATCATTATAATGTTAATTTATGGAATTAAAATGATATGGAAAATGCCT
ATAATTCTAACAATCCAAAAACCTAATGTTAGGCATTTTTCTGTCAGAGGTTTTGCTGCTGTGCTAAAGCCTGATCCTTT
TGATGGTAAAAACTTCTTGATATGGAAAGCTAAGATGGGGTTGTGGCTAACTGCAATGTCTTGTTTTCATGCCGCTGAGG
GCAAGCCTGCCAACTTACCTCATGAGGATGAGGCTAAGTTTAAGGCTGAAGACAACCTCTTTCGAGGTGCAGTGATTAGC
GCACTTGACACAAAATTCCAGAAAAGCTATATCATCCTTCCCACGGGGAAAGAGTTGTGGGATGCTCTTGTTGGAAAGTT
TGGAGTTACTGACGCTGGTAGCGAGTTGTATCTCATGGAGCAGCTGTATGACTACAAGATGGTTGAGAACCGATCTGTAG
TGGAACAGGCTCATGAGTTTCAGGCACTAGCTAAGGAACTCGAACTTTTTCCTTGTCCTTTGCCTGACAAGTTTGTGGCT
GGCGGTATAATCGCCAAGTTGCCGCCATCTTGGAAGGACTTTTCTACCTCTCTCAAACATAAGAGACAAGAGTTCAATGT
GGAAGAGCTCATTGGTACTCTTGATGTTGAGGAAAGGGCTAGAACAAAGGACAGTGGAAAAGGTGTTGAGACCTCTACTA
CTAGTGTGGTGCAGAAGAGAAACTTCCGCAAGTTTAACAAGAAGAAAAACCAGAACAAACCAGAGAACGCGAATAAACCT
GTTCAAACAGCACAGTTTAAAAAGAAGAACAACAATAACAAGGGAAAGGGAGGATGCTTTGTCTGTGGCAGTGATCAACA
TTGGGCAAGAGAGTGTCCTAATCGCAAGTTCACTCAAGACAAGAAATTAGCTAATGTTGTAATCACTGAAACTGAAGGTG
GAACATCTGGGTATGGTAATTCTTTACCATTTGTTCTTTCAGTCTGTAATTCACCTGAGTGGTGGATGGATAGTGGTGCA
AACATTCATGTGTGTGCTAATGCCTCTATGTTCAATTCCTACCAGGTCGGGAGGTCTGGCGCCTTGTTAATGGGAAATGG
GTCGCGTGCTCATGTTCTTGGTGTTGGTACGGTCATTCTGAAGTTTACTTCGGGAAAGACGGTGCCATTGAAGAGCGTGC
AGCATGTGCCCTCTATCAAGAAGAATCTCGTTAGCGCTTCTATGCCATGTCGAGATGGATATAAAGTTGTTCTTGAGTCT
AATAAATGTGTTGTGTCTAAACATGGTATTTTTGTTGGTAAAGGATATGACTGCAGAGGCTTGTTCCGCTTATCACTGCA
TGATGTGTGTAATAAACTCGTGAATTCTGTTCATTTTTCTGATGAGTCGGATTTATGGCATCACGTTTTTGTCATGCAAG
CTTTGGCTGTCTTATGCGGTTAGCAAATATAAATTTAATTCCTAAATTTAACTTGGTCAAAAAGTCTAAGTGCCATGTGT
GTGTTGAATCAAAACAACCCCGCAAGCCTCACAAGGCTGCTGAGGCGAGGAGTTTGGCACCTCTAGAACTTGTTCATTCT
GATCTGTGCGAGATGAATAGAATTTTGACCAAAGGTGGTAAAAGATACTTTCTCACTTTTATAGATGACTCCACTAGATT
TTGCTATGTGTATCTCTTAAAAACAAAAGATGAAGCGTTCAATTATTTTAAGGCCTATAAAGCTGAAGTTGAGAACCAAC
TTGAGAGGAAAATAAAACGGTTAAGGTCTGATCGAGGTGGAGAATATTTCTCTAATGTGTTCAATGAGTTCTGCGTGGAA
CATGGTATTATTCATGAGAGGACACCGCCATTCTCACCACAATCCAATGGGATTGCTGAAAGGAAAAACTGCACTCTAAC
AGATTTGGTGAATGCCATGTTGAGTACAGCGGGATTATCCAAGGCATGGTGGGGTGAGGCGATTTTGACAGCATGTCATG
TCCTGAATAGAATTCCAACAAAGAACAAAGAGATCACTCCATTTGAGGAATGGGAAAAGAGAAGAGTAAATCTCTCATAT
TTACGCACTTGGGGTTGCCTGGCTAAAGTGAATGTGCCAATCAACAAAAAGCGTAAACTTGGGCCTAAAACTATTGACTG
TATATTCCTTGGGTACTCTTTTCACAGCACTGGGTATAGGTTCTTAATTATAAAATCTGATGTGCCTGATATGTATGTTG
ATACTATCATGGAATCAAGAGACGCAACATTTTTTGAGAATGAGTTTCCCATGAAGAATACACCTAGTGATACAAGTCAT
GAGACTATAATTCCCCATGAGCACGAACTGTCGATTCCTATAGATCATGCTGAGGATTCTCACGTGCACATCCCTGAGGA
GGATGACACTATAGTCACTCGAAAGAGCAAGAGACAGAGGGTTGCAAAATCCTTTGGTAATGACTTTATAGTGTACCTTG
TGGAAGACACACCAACTACCATTAGTGAGGCATATTCCTCTCCTGATGCTGACTTATGGAAGGAAGCAGTAAGGAGTGAG
ATGGAATCTATTATGTCTAATGGAACTTGGGAGGTCGTTGACCGTCCTTATGGTTGTCAACCTATAGGTTGCAAATGGAT
CTTCAAGAAAAAGCTTAGGCCTGATGGTACAATTGAGAGGTACAAGGCAAGGCTTGTGGCCAAAGGATATACCCAAAAGG
AGGGTGAAGATTTCTTTGATACCTACTCACCAGTGGCTCGATTGACTACGATTCGCACATTAATAGTCGTGGCAGCCTCT
TATGGTCTTATCATTCATCAGATGGATGTTAAGACAGCTTTCCTTAATGGAGAGTTGGATGAGGAGATCTACATGGATGA
GCCAGAAGGGTTCATTGCGGATGGTCAAGAGAATAAGGTGTGCAGGTTGATAAAATCATTGTATGGCCTAAAACAAGCAC
CTAAGCAATGGCATGAAAAGTTTGATAATACTCTTACAGCAGCTGGCTTTGTTGTAAATGAATCTGACACGTGTGTATAC
TATCGGTATGGTGGGGGTGAGTCTGTTATGCTGTGCCTTTATGTTGATGACATCTTGATCTTTGGATCAAATCTCAATGT
GATTGAGGAAGTTAAAAATCTTCTATCGAGCAATTTCGAAATGAAAGATTTGGGAGAAGCTGATGTCATTCTAAACATCA
AGCTTGTTAGAGAAGCTGATGGTGGGGTAACTTTGTTACAATCCCATTATGTGGAAAAGGTATTGAGTCGCTTTGGTTTT
AGTGATTGTGATCCTGCTCCAACACCTTATGACCCCAGTGTGCTATTAAGAAAGAATCGGAGAATAGCAAGGGATCAATT
GACATACTCCCAGATCATTGGCTCGCTCATGTACCTTGCAAGTGCAACAAGGCCAGACATCTCTTATGCTGTGAGTAAGC
TAAGTCGGTTTGTGTCGAAACCAGGAGATGATCACTGGCGTGCTCTTGAGAGAGTGTTGTGGTATTTGAAAGGTACTATG
ACATACGGTATTCATTATAGCGGAAACCCAAAAGTGCTGGAAGGCTATTGTGATGCCAACTGGATTTCTGATGCTGATGA
GCTTTATGCCACAAGCGGATATGTGTTTCTGTTTGGAGGTGGCGCTGTTTCCTGGAAGTCTTGCAAGCAGACTATCTTAA
CGAAGTCTACAATGGAAGCAGAACTCGCAGCATTAGACACTGCTGGGGCTGAGGCCGAGTGGCTTCGTGATTTCCTATTG
GACTTACCGGTAGTTGAAAAACCGATACCGGCTATTTCCATGAACTGTGACAACCAAACGGTGATTACAAAGGTTAACAG
ATCTAGGAATAACATGAAGTCTACAAGGCATGTTAAGAGGAGATTGAAATCTGTCAGAAAGTTGAAAAACTTCGGAGTTA
TAACTGTGGATTATGTTCACACATCGAATAATCTAGCAGATCAATTTACTAAGGGTCTGTCACGCAATGTGATAGAAAGT
GCATCGAGGGAAATGGGTATGAGACCCATGTGAAATCTACTCTAGTGGTAACCTGCTCTATGTGATCGGAGATCCCGTGA
AGTAGAGTGGAGAAACAAGCTAGGAGTAGATTGTGAGGAAAGATCCCTTCTTTAACTCATTTCTGATGCACATCTTTCCT
ATCTGTAAGGCAGGTTGGTTTTTACCTTAATGTATTCCAAGAGTCTTTTAAAGGTGAGATGTTGTCCTACAGAACATCTT
TTGAGGAATACACCTATATGAGTTAGACTGCTGGTCACAGTCTATGGGACTAGGGTAATCCCTAAATACTCATGAAAGGC
ACTAAAGTGTGACTTATATGCTTCTAAAAAGCGGGAATACCCTTTTGCAGCCTAGTATCAGCAAAGGATTTGAGTGAATC
TTATTTCGCACAAAACTGTCAATTCAAGGCATAGTCCATTGTTCAGTTGTGAATGAGTGAAACTCTTATTCTAGATGGAT
GTTCAACTTAACAGTCTCCATCGAAACACTGGTATATCAAAGGATTGTGATTCTGATACTTCATCATTACAAACCCTAGA
GTTTGGTGGGGATTGTTGGATCTTTTATGGGCTTGGCCCATTTATTGAATAAACTCTAGGGTGTGTAATGGTGGAGAATA
CCAATAGTACCACATTGGAAGTCCAAGGGTCTTTTGGCTTGACTTATATGGTGGGATTTATTCCACTTAACTTGAGAAGT
CAAGAAATGGACAAGGGCGTGCCACACGCGCGCGCGCCGCCGCCGCCGGCCGGGCCGGGCGTGACGTGGCGAGGCGAGGC
AAGGCAGGCAGGCAGGCGAGCGGGCGTGGTGTGTTTGTGTTAATTTTTAGCACTCACTAACCGCGTTAACTCTAAGTTGC
CTGTCTCTTCGTCAGCCGAGTGACCCTGTCTCTTCGTCAGCCAGCCGAGTGACCCTTCTCCTTCAGCTGGCCGACTCATG
GCATGACTCGGCGAGAGCTGGCCGACTCTTGGCGTGACTCGGCAACTTTTCTCCTTCAACTTCCCTCTGCGAGAGGTTAA
ATAGAGGAGCACCCCTGTCACTCGGTACACGCGAGAAACATTTTCAGAATCACAGTCCAGCCGCCGAGTGAGGGTATTTC
CATCTCGTGACTCTGCGCGCACAGAGAAGCGAGAGGGCAGGTGCCTCCAAAGCCGGTGCCGTCCGAGACCTTGCACGGGG
GATCGGCAATTAGGTTTTTGGGGAGCGTCTACGCGACTGCCCAACGTCCGTCGTTGTCTTCTTCACTGGTTCCTGGCGTC
TTCATTTCGTACCGGATGGCAAGAGAAGTTGGACAAGGTTTAGGATCATCGGAGCGTATGGGAGGGTATGATCAATTCAG
TTCGTTACTGTTTTACACTCTGCATATTATATATGTCGTACGTAGCTCTATTCTGTCATATTATAATATGTTATATCTAT
CTGTTTTAATTTTAGAGTCATTCTGTTTATATTACTATCTGTTTACTTTCAGTTGTTCTGTAATAATTCATGAAACATGC
TTATATACTTATTATATTTATATGCTTTATGTTCTCTTGATCCATATTGGTATGGATCAATTTAAGATCACGATTTCTAT
GGTTAATTATTCATACGTCATCATTATAATGTTAATTTATGGAATTAATATGATATGGAAAATGCCTATAATTCTAACAC
CAAAGAGATCAAATCCTCTCCAATTCCACACAAGGCTTTAGTGATTAGCGAGAGAGATTTGCCGTGTTCTTTTGAGCTCT
TGCGCTTGGATTGCTTCTTTTCTTTCTCACTTGTTCTTGTGATCAAAACTCCATTGTAATCAAGGCAAGAGGCACCAATT
GTGTGGTGGCCCTTGCGGGGAAGTTTTGTTCCCGGTTTTGATTTGAGAAGAGAAGTTCACTCGGTCCGAGGGACCGTTTG
AGAGAGGGAAAGGGTTGAAAGAGACCCGGTCTTTGTGACCACCTCAACGGGGAGTAGGTTTGCGAGAACCGAACCTCGGT
AAAACAAATCCTTGTGTCACACTTCGTATTTGCTTGAGATTTGTTTTGCACCCTCTCTCGCGGACTCGGTTTTATTTCTA
ACGCTAACCCGGCTTGTAGTTGTGTTTATATTTGTAAATTTCAGTTTCGCCCTATTCACCCCCCCCCTCTAGGCGACTAT
CAATTGGTATCAGAGCCCGGTGCTTCATTAGAGCCTAACCGCTCGAAGTGATGTCGGGAGATCACGCCAAGAAGGAGATG
GAGACCGGCGAAAAGCCCACTACAAGCCACGGGAGCACTTCATCGGAAGAGTCCCGCACCAAGAGGAAGGAGAAGAAGAA
GGACTCCTCCAAAGGGAAGGAGAAGAGATCTTCTTCACACCACAAAGAGAAGAAGGAGAAATCCTCTTCCCACAAGCTGC
ATCGGAGTGGGGACAAGAAAAAGAGGATGAGGAAAGTGGTCTACTACGAGACCGATTCTTCATCAACATCCACCACCGGC
TCCGACGCGGCGTCCGTCACTTCTAAGCGCCAAGAGCGCAAGAAATATAGTAAGATTCCCCTATGCTACCCTCGCATTTC
TAAACATACACCTTTACTTTCCGTCCCATTAGGAAAACCACCAACATTTGATGGTGAAGATTATGCTAGGTGGAGTGATT
TAATGTGATTTCATCTAACCTCACTCCACAAAAGTATATGGGATGTTGTTGAGTTTGGTGCACAGGTACCATCCGTAGGG
GATGAAAACTATGATAAGGATGAAGTAGCCCAAATCGAGCACTTCAACTCCCAAGCCACAACCATACTCCCCGCCTCTCT
AAGTAGAGAGGAATATAACAAGGTGCAAGGATTGAAGAATGCGAAGGAGATTTGGGATCTACTCAAGACCGCGCACGAGG
GTGATGAACTCACCAAGATCACCAAGCGGGAAACGATCGAGGGGGAGCTTGGTCGCTTCCGTCTTTGCCAAGGGGAGGAG
CCACAAGATATGTACAACCGGCTCAAAACCTTGATGAACCAAGTGCGCAACCTCGGGAGCAAGAAATGGGATGACCACGA
GGTGGTTAAGGTTATTCTTAGATCACTCATCTTCCTTAACCCCACTCAAGTTCAATTAATTCGTGGTAATCCTAGATACA
CACTAATGACTCCCGAGGAAGTTATCGGGAATTTTGTGAGCTTTGAATGTATGATCAAGGGCTCAAAGAAGATCAACGAG
CTTGATGACCCCTCCACATCCGAAGCACAACCGGTGGCATTCAAGGCAACGGAGGAGAAGAAGGAGGAGTCTACACCAAG
TAGACAACCAATTGACGCTTCAAAGCTCGACAACGAGGAGATGGCTTTGATCATCAAAAGCTTTCGCCAAATCCTCAAGC
AATGGAAGGGGAAGGATTACAAATCCCGTTCCAAGAAGGTTTGCTACAAGTGTGGTAAGCCCGATCACTTTATTGCTAAA
TGTCCATTATCAAGTGACAGTGACAGGGATAACGACAAGAAGGGCAAGAGGAGAGAAAAGAAGAGGTACCACAAGAAGAG
GGGCGGCGATGCCCACGTGTGCCGCAAGTGGGACTCCGACGAGAGCTCCACCGACTCCTCCGACGACGAGGACGCCGCCA
ACATCGCCATCACCAAGGGACTCCTCTTCCCCAACGTCGGCCACAAGTGCCTCATGGCAAAGGACGGCAAGAGGAAGAAG
GTTAAATCCAAATCATCCACTAAATATGAGTCTTCTAGTAATGATAATGCTAGTGATGAGGAGGATAACTTGCGTACCCT
TCTTGCCAACCTTAACATGGAACAAAAGGAAAAATTAAATGAATTAATTAGTGCTATTCATGAAAAGGATGACCTTTTGG
ATTCCCAAGAGGACTTCCTAATTAAGGAAAATAAGAAACATGTTAAGGTTAAAAATGCTTATGCTCTAGAGGTAGAAAAA
TGTGAGAAATTAACTAGTGAGCTAAGCACATGCCATGACACTATTGCCAACATTAGAAATGAAAATGCTAATTTGTTAGC
TAAGGTTGATTCTCATGTTTGTAATGTTTCAACTTCCAATTCTAGAGATGATAATGATAATTTACTTGCTAGGATTGAAG
AATTGAACATTTCTCTTGCTAGCCTTAGGAATGAAAATAAAAAATTGCTTGCTAAGGCTAAAGATTTTGATGTTTGCAAT
ACTACTATTTCCGACCTTAGAACTAAGAATGATATGTTACATGCTAAGGTTGTAGAATTAAAATCTTGCAAGCCCTCTAC
ATCTATTGTTGAGCATGTATCTATTTGTACAAGATGTAGAGATGTTGATATTAATGCTATTCATGATCACATGTCTTTAA
TTAAACAACAAAATGATCATATAGCAAAATTAGATGCTAAAATTGTCGAGCATAACTTAGAAAATGAAAAATTTATATTT
GCTAGAAGTATGCTCTATAGTGGGAGATGCCTTGGCATCAAGGATGGCATCGGCTTCCAAAGGGGAGACAATGCCAAACT
TAATGCCCCTCCTAAAAGATTGTCTAATTTTGTTAAGGGCAAGGCTCCCATGCCTCAGGATAACGAGGGTTACATTTTGT
ACCCTGCCGGTTATCCCGAGAGCAAAATTAGGAGGATTCACTCTAGGAAGTCTCACTCTGGCCCTAACCATGCTTTCATA
TATAAGGGTGAGACATCTAGTTCTAGGCAACCAACCCGTGCCAAGTTGCCTAAAAAGAAAACTCCTAGTGCATCAAATGA
TCATGACATTTCATTCAAAACTTTTGATGCATCATATGTTTTAACTAACAAATCCGGCAAGGTAGTTGCCAAGTTTGTTG
GGGGCAAACACAAGGGCTCCAAGACTTGTGTTTGGGTACCCAAAGTTCTTGTTTCTAATGCCAAAGGACCCAAAACCGTT
TGGGTACCTAAAGTCAAGAACTAAACTTGTTTTGTAGGTTTATGCATCCGGGGGCTCAAGTTGGATCATCGATAGCGGGT
GCACAAACCACATGACAGGGGAGAAGAAGATGTTCTCCTCCTATGAGAAAAACCAGGATCCCCAACGAGCTATCACATTC
GGGGATGGAAATCAAGGTTTGGTCAAAGGTTTGGGAAAAATAGCTATATCCCCTGACCATTCCATTTCCAATGTTTTTCT
TGTTGATTCATTAGACTACAATTTGCTTTCTGTATCTCAATTATGCAAAATGGGTTACAATTGTCTTTTCACTGATGTAG
GTGTCACTGTCTTTAGAAGAAGTGCTGATTCAATAGCATTTAAGGGAGTGTTGGAGGGTCAGCTATACTTGGTAGATTTT
GATAGAGCTGAACTCGACACTTGCTTAATTGCTAAGACTAACATGGGTTGGCTCTGGCACCGCCGACTAGCCCATGTTGG
GATGAAGAATCTTCATAAGCTTCTAAAGGGAGAACACATTTTAGGACTAACAAATGTTCATTTTGAGAAAGACAGGGTTT
GTAGCGCATGTCAGGCAGGAAAGCAAGTTGGAGCCCATCATCCACACAAGAACATCATGACGACCGACAGGCCGCTTGAG
CTACTCCACATGGATCTATTCGGCCCGATTGCTTACATAAGCATCGGCGGGAGTAAGTATTGTCTTGTAATAGTGGATGA
TTATTCTCGCTTCATTTGGGTATTCTTTTTGCAGGAAAAATCTCAAACCCAAGAAACCTTAAAGGGATTCTTGAGACGGG
CTCAAAATGAGTTCGGCTTAAGGATCAAGAAAATAAGAAGCGACAACGGGACGGAGTTCAAGAACTCTCAAATTGAAGGC
TTCCTTGAGGAGGAGGGCATCAAGCATGAGTTCTCTTCTCCCTACACGCCACAACAAAATGGTGTAGAGGAGAGGAAAAA
TAGAACTCTATTGGACATGGCAAGAACCATGCTTGATGAGTACAAGACTTCGGATCGTTTTTGGGCCGAGGCGGTCAACA
CTGCCTGCTACGCCATCAACCGGTTATATCTACACCGAATCCTCAAGAAGACATCTTATGAACTCCTAACCGGTAAAAAG
CCCAATATTTCATATTTTAGAGTCTTTGGTAGCAAATGTTTTATTCTTGTTAAAAGAGGTAGAAAATATAAATTTGCTCC
TAAGACTGTAGAAGGCTTTTTACTAGGATATGATTCAAACACAAGGGCATATAAAGTCTTTAACAAGTCCACTGGACAAG
TTGAAGTTTCTTGTGACGTTGTGTTTGATGAGACTAACGGCTCTCAAGTAGAGCAAGTTGATCTTGATGAGATAGGTAAT
GAAGAGGCTCCATGCATCGCGCTAAGGAACATGTCCATTGGGAATGTGTGTCCTAAGGAATCCGAAGATCATCCAAATGC
ACAAGATCAACCGTCCTCCTCCACGCAAGCATCTCCACCAACTCAAAATGAGGATGAAGCTCAAGTTGATGAAGTAGAAG
ATCAAGCAAAAGAGCCACCTCAAGATGATGGCAATGATCAAGGGGGAGATACAAATGATCAAGACAAGGAGGATGAAGAG
CAAAGGCCGCCACACCCAAGAGTCCACCAAGCAATCCAACGAGATCACCCCGTCGACACCATCCTTGGCGACATTCATAA
GGGGGTAACTACTAGATCTCGTGTTGCACATTTTTGTGAGCATTACTCTTTTGTTTCCTCTATTGAGCCACACAGGGTAG
AGGAAGCACTACAAGATTCGGATTGGGTGGTGGCGATGCAAGAGGAGCTCAACAACTTCACTAGGAATGAGGTATGGCAT
TTAGTTCCACGTCCTAATCAAAATGTTGTAGGAACCAAATGGGTCTTCCGCAACAAGCAAGATGAGCATGGTGTGGTGAC
AAGGAACAAAGCTCGACTTGTGGCCAAGGGATACTCCCAAGTCGAAGGTTTGGATTTCGGTGAAACCTATGCACCTGTAG
CTAGGCTTGAGTCAATTCGTATATTATTAGCCTATGCTACTTACCATGGCTTTAAGCTTTATCAAATGGACGTGAAAAGT
GCCTTCCTCAATGGACCAATCAAGGAAGAGGTCTATGTTGAGCAACCTCCCGGCTTTGAAGACAATGAGTATCCTAACCA
TGTTTATAAGCTCTCTAAGACGCTTTATGGGCTCAAGCAAGCCCCAAGAGCATGGTATGAATGCCTTAGGGATTTTCTTA
TCACTAATGGATTCAAAGTCGGAAAGGCCGATCCTACTTTATTTACTAAAACTCTTGAAAATGACTTGTTCGTATGCCAA
ATTTATGTTGATGATATTATATTTGGGTCTACTAACGAGTCTACATGTGAAGAATTTAGTAGGATCATGACACAAAAATT
CGAGATGTCGATGATGGGGGAGTTGCAGTATTTTCTAGGATTTCAAGTGAAGCAACTCCAAGAGGGCACCTTCATTAGCC
AAACGAAGTATACTCAAGACATTCTAAACAAGTTTGGGATGAAGGATGCTAAGCCCATCAAGACACCCATGGGAACTAAT
GGGCATCTCGACCTCGACACGGGAGGTCAGTCCGTCGATCAAAAGGTATATAGGTCGATGATAGGTTCATTACTCTATTT
ATGTGCATCTCGACCGGACATTATGCTTTCCGTTTGCATGTGTGCAAGATTCCAATCCGACCCTAAGGAATCTCACCTTA
TGGTCATAAAACGAATCTTGAGATATTTGGCTTATACTCCTAAGTTTGGGCTTTGGTACCCTCGGGGATCCACATTTGAT
TTGATTGGTTATTCAGATGCCGATTGGGCGAGGTGTAAAATCAATAGAAAGAGCACATCGGGGACTTGCCAGTTCTTGGG
AAGATCCTTGGTGTCTTGGGCTTCAAAGAAGCAAAATTCGGTCGCTCTTTCCACCGCCGAAGCCGAGTACATTGCCGCAA
GCCATTGTTGCGCGCAATTACTTTGGATGAGGCAAACCCTGCGGGACTACGGTTACAAATTAACCAAAGTCCCTTTGCTA
TGTGATAATGAGAGTGCAATCAAAATGGCGGATAATCCCGTCGAGCATAGCCGCACTAAACACATAGCCATTCGGTATCA
TTTTCTTAGGGATCACCAACAAAAGGGAGATATCGAGATTTCTTACATTAACATTAAAGATCAATTAGCCGATATCTTTA
CCAAGCCTCTTGATGAACAAACTTTTAACAAACTTAGGCATGAGCTCAATATTCTTGATTCGCGCAATTTCTTTTGCTAA
ATTGCACACATAGCCCATTTGTATACCTTTGATCATGACTCTTTCATATGCTATGACTAATGTGTTTTTCAAGTCTATTT
CAAACCAAGTCATAAGTGTATTGAAAGGGAATTGGAGTCTTCGGCAAAGACAAAGGCTTCCACTCCATAACTCATCCTTC
GTCGTTGCTCCGCGCATCTCTCCATCCTTTTGGGGAGAATTCAAAGCAAAAGGACTTCGTCTTTGGTACAATCTTCACTC
ATTTATTTATGACCAAAAGGGAAGAACGTAATTCAAGGGCTCTAATGATCCGTTTTTGGCGATTCATGCCAAAGGGGGAG
AGAGTAAGAGCCCAAAGCAAAAGGACCGCACCACCACCTATTTTTAAAATTGGAGATTTTTAATTGGTAAATTTCAAATT
GGTATCTTATTGTGTTCAAAAGGGGGAGAAAGTAGTATTTCAAAAATGATATATCAAAACCCTCTTGAACACTAAGAGGA
GGATCTCATTTAGGGGGAGTTTTGTTTAGTCAAAGGAAAAGCATTTGAAACAGGGGGAGAAAATTTCAAATCTTGAAAAT
GCTTTGTAAAATCTTATTCATTTACCTTTGACTATTTGCAAAAGAACTTTGAAAAGGATCTACAAAAGAATTTGCAAAAA
CAAAATCTGTGGTGCAAGCGTGGTCCAAAATGTCAAAAATGAAGAAACAATCCATGCATATCTTGTAAGTATTTATATTG
GCTCAATTCCAAGCAACCTTTGCACTTACATTATGCAAACTAGTTCAATTATACACTTCTATGTTTGCTTTGATTTGTGT
TGGCATCAATCACCAAAAAGGGGGAGATTGAAAGGGAATTAGGCTTACACCTAGTTCCTAAATAATTTTGGTGGTTGAAT
TGCCCAACACAAATAATTGGACTAACTAGTTTGCTCTAGTGTATAAGTTATACAGGTGCCAAAGGTAAACAACAAGCCAA
TTAAAAAGACCAATGTTGGGTTCAAAATAGAGAGCTAAAGGCATCCCGAAAGGCTCCCTGGTCTGGCGCACCGGACTGTC
CGGTGTGCCACCGGACAGTGTCCGGTGCACCAGGGGACTTCGCGCTGAACTCCTCAGCCTCGGGAATTTTTGGAGCCAGC
GCGCTATAATTCACCGGACATGTCCGGTGTACACCGGACAGTGTCCGGTGCTCCAAGAGGACGCGGCTCTGGAACTTGGC
AGCCTCGGAAATTTGCAGCGGCTGCTCCGCTATAATTCACCGGACATGTCCGGTGTACACCGGACTGTCCGGTGTAGCTG
CGGGGCAACGGCTATTTCAGCGCCAACGACTACCTGCAGCGCATTTATTGCGCGCCAGCGCGCGCAGAAGTCAGGCACGC
CCATACTGGCGCACCGGACACTGAACAGTACATGTCCGGTGCGCCACCGGACATCCAGGCGGGCCCAGAAGACAGAGCTC
CAACGGTCGAATTCCAACGGCTTTGGTGACGTGGCTGGCGCACCGGACATGTCCGGTGCACCATACGACAGTCAGCCCCA
CCAAACGGCTAGTTTGGTGGTTGGGGCTATAAATACCCCCAACCACCCACCATTCATCCAAGTTTTCCACTTCTCAACCA
CTTACAAGAGCTAGGCATTCAATTCTAGACACACCAAAGAGATCAAATCCTCTCCAATTCCACACAAGGCTTTAGTGATT
AGCGAGAGAGATTTGCCGTGTTCTTTTGAGCTCTTGCGCTTGGATTGCTTCTTTTCTTTCTCACTTGTTCTTGTGATCAA
AACTCCATTGTAATCAAGGCAAGAGGCACCAATTGTGTGGTGGCCCTTGCGGGGAAGTTTTGTTCCCGGTTTTGATTTGA
GAAGAGAAGTTCACTCGGTCCGAGGGACCGTTTGAGAGAGGGAAAGGGTTGAAAGAGACCCGGTCTTTGTGACCACCTCA
ACGGGGAGTAGGTTTGCGAGAACCGAACCTCGGTAAAACAAATCCTTGTGTCACACTCCGTATTTGCTTGAGATTTGTTT
TGCACCCTCTCTCGCGGACTCGGTTTTATTTCTAACGCTAACCCGGCTTGTAGTTGTGTTTATATTTGTAAATTTCAGTT
TCGCCCTATTCACCCCCCCCCCTCTAGGCGACTATCACTCGTCGACTTTCTCCGCGCAAACGCCGAAATTTTTGCGTGGA
GTCCCTTGGACATGCCCGACATACCGAGGGATGTCGCCGAGCACTCACTGGACATCCGAGCCGGTGCCCGACCCGTGAAG
CAGCCTCTACGCCGTTTTGATGAAGAAAAGCGCAGGGCCATAGGTGAGGAGGTCCACAAGCTAATGGCTGTAGGGTTCAA
CAAAGAGGTATTCCATCCACAATGGTTAGCTAACCCTGTGCTTGTAAAGAAAAAAGTGGGAAATGGAGGATGTGCATAGA
CTACACTGGGTTAAATAAAGCATGTCCAAAGGTTCCCTACCCTCTGCCTCGCATCGATCAAATTGTGGACTCCACTGCTG
GGTGCGAAACCCTGTCATTCCTCGACGCCTATTTAGGCTATCACCAAATCAAGATGAAAGAATCCGACCAGCTCGCGACT
TCTTGTATCACACCTTTTGGCATGTATTGTTATACTACTATGCCATTTGGCTTGAAGAATGCAGGTGCAACATACCAAAG
GTGCATGAATCACGTGTTCGGAGAGCACATCGGCAGAACGGTCGAGGCTTACGTCGATGACATCGTTGTCAAGAAAAGGA
AAGCCTCCGATCTCCTCTCTGACCTTGATATAACATTCAGGTGTCTAAGAGCGAAGGGCGTAAAACTCAATCCCGAGAAG
TGTGTCTTCGGAGTCCCCCGAGGCATGCTCCTAGGGTTCATCGTTTCCGAATGAGGCATCGAGGCCAACTCGGAGAAAAT
CGTGGCCATCACCAACATGGGGCCAATCAAAGATTTAAAAGGAGTACAAAGGGTCATGGGATGCCTTGCGGCTCTGAGCC
GCTTCATCTCACGCCTTGGCGAGAAAGGATTGCCCTTGTACCGCCTCTTAAGGAAGGCTGAGCAGTTCACTTGGACCCCC
GAGGCCGAAGAAGCCCTCGGAAACTTAAAGACGCTTCTTACTAATGCACCCATCTTAGTGCCCCCCCCCCCGCTGCGGGA
GAAGCTCTCTTGATTTACGTAGCCGCAACCACTCAGGTGGTCAGTGCCGCGGTCGTAGTCGAGAGACAAGAAGAAGGACA
TGCATTGCTCGTCCAGAGGCTGGTCTACTTCATCAGCGAGGTTCTATCCGAGACCAAGATCTGCTACCCACAAATCCAAA
AGTTACTGTACGCAGTGATTCTGACACGGCGAAAGTTGCGACACTACTTTGAGTCTCATCCGGTGACTGTGGTGTCATCC
TTCCCCATGGGAGAGATCATCCAGTGCCGAGAGGCCTCGGGTAGGATAGCAAAGTGGGCAGTGGAGCTCATGGGCTAAAC
ACTTTCATTCGCCCCTCGGAAGGCCATAAAATCCCAAGTCTTGGCAGACTTCCTGGCTGAATGGGTTGACACCCAATTGC
TGACAGCTCCAATCCAGGCCAAACTTTGGACCATGTACTTCGATGGGTCGCTTATGAAAACCGGAGCAGGTGCTGGCTTG
CTCTTCATTTCACCCCTTGGAAAACATGTGCGCTACGTTATACACCTCCATTTTCCGGCGTCAAACAACGTGGCTGAGTA
CGAGGCTTTGGTTAATGGGTTGCGCATCGCCGCCGAGCTAGGGGTTCGGCGCCTCGACGCTCGTGGCGACTCGCAGCTTG
TTATTGACCAAGTCATGAAGAACTCCCACTATCGCGATCGAAAAATGGAGGACTATTGCGACGAAGTTCGGCGCTTGGGG
GATAAGTTCTACGGGCTGGAACTCAACCATGTTGCTCGACAGTACAACGAGACTGCGGATGAGCTGGCTAAAATAGCCTC
GGGACGAACGACGGTTCCCCTGGATGTCTTCTCCAGGGATATATATCAGCCATCCGTCAAAATCGACGACGCGCCCGAAC
CAGAAGAGACCTCGGCCCAGCCCGAGGTACCCTCGGCCGCCGAGGGTGAGGCCCTGCGCGTCGAGGGAGAACAGGATGGG
GTTACGCCAAACCTGAACTGGCAGACCTCATACTTGGAATATCTCCTCCGAGGAGAGCTGCCCCTCGACAAGGCCGAAGC
TCGGCGACTGGCTCGGTGCGCCAAGTCGTTCGTTTTACTGGGTGATGAAAAGGAGCTGTATCACCGCAGCCCCTCGGGCA
TTCTCCAACGATGCATATTTGTCGCCCAAGGACAAGAGCTGTTACAAGAAATACACTCGGAGGCTTGCGGTCACCATGCA
GCACCTCGAGCCCTCGTGGGAAACGCTTTCCAACAAGGTTTCAACTGGCCAACCGCGGTGGCCGACGCCACTAGGATTGT
ACGCTCCTGCCGAGGGTGCCAATTCTACACGAGACAGACGCACCTGCCCGCTCAGACCCTGCAGATAATACATATCACTT
GGTTGTTTGCCGTATGAGGTCTGGACCTCGTCGATCCCTTGCAGAAGGCACCCGGGGGCTTCACGCACCTGCTGGTCGCC
ATCGACAAATTCTCCAAGTGGATCGAGGTCCGACCCTTAACCAGCATCGGGTCCGAGCAGGCAGTGGCGTTCTTTACAAA
TATCATCCATCGCTTCGGGGTCCCAAACTCCATCATCACCGACAATGGCACGCAGTTCACTGGGAAAAAGTTCCTAGACT
TCTGCGAAGGCCACCACATCCATGTGGACTGGGCCGCCGTGGCTCACCCAATGACAGATGGGCAGGTGGAGCGCGCCAAC
GGTATGATTTTGCAGGGACTAAAACCGAGGATCTACAATGACCTCAACAAGTTTGGCAAGCGGTGGATAAAAGAACTACC
CTCGGTGGTTTGGAGTCTGAGGACGACGCCGAGCCGGGCCACGGGCTTCTCGCCGTTCTTTCTAGTCTATGGGGTCGAGG
CCGTCCTACCCACAGACTTAGAATACGGTTCCCCGAGGACAAAGGCATACGACGACCAAAGCAACCAGACCAGCCGAGAA
GATTCATTGGACCAGCTGGAAGAGGCTCGGGACGTGGCCTTACTACACTCGGCGCGGTATCAGCAGTCTCTGCGACGCTA
CCATGCCCGAAGGGTTTGGCCCCGAGGCTTCCAAGTGGGAGACTTGGTACTTCGGCTGTGACAAGACACCCGAGGGCGCC
ACAAGCTTACTCCTCCCTGGGAAGGGCCGTTCATCATCACCAATATTTTGAAGCCCGGGACATACAAGCTGGCCAACGAT
CAAGGCGAAGTCTACAGCAACACTTGGAACATCGAACAGCTACGTCGCTTTTACCCTTAGAATGTTTCAAGTCGTTCATG
TATCTCGCTTTATTTACATGCATAAATAAAGTCTAACCATCAAGGAAGGATCAGCCTTGCCTCGGCAAAGCCTGACCCTC
CCTCGGGGGCTAGAAGGGGGAACCCCCTCTACGTCAAAATTTTCCTCGGAAAAGTTTTCTACCAAAACGACTTTCGTGCT
TTTCGACTATATCGATAACGGAATCCTAAAAACGACGAGAGGAACACTCAAACGGCAAGGCCGACCGAGCCGAGGGACTC
CTACGCCTCCGGGATACGAATACCTCACTCATCACCTTCCGCGAAAAGTAACTCGCGCTCGGATAAGCGATTCTGCTACC
GAACAAGTCCTAACGCACGAAACAAGAGGAAAGAAAACACAACTTTATAATCCAACAATAAAAATGTTTAGGCCTCAGCG
GCCGCAAAAAACATACGCATACTTAGAACAAACTGTTCCTACAGGCTCAAATATCGGCAGGGGGAGGAGCAGCACCCTCG
GCGTCGTTTCCACCCTCGGCAAAATCTGGCCCGGCCTGAGACGGCGACATGAGCGGAAGGATCTCCACCTCAAAGGAGTA
AGCCAGCGCCGCGCTTGGGCCCTCGACAGCCGCGTCAAGCCTCTGGACCTCGGCTAAGGCGACCTCCTCTTCGTCGGGTA
AGCAGTACCCCTCGCTGGCCCGCTCCAGATCCACGTCGTAGTGAGAAGCGAGCACGGCGAAGGCCCGCCTAACGCCGTGG
TGCAGCGCCTCGTGAAGTCTGCTGCGCACATGGCCGCCCAAGGCCCACAGTGACTCTGGGGGAGCTACCCGAGGGGACGT
CGTCGAGGCTAAAGGCCCGACAGAAAGCCGAGCTAGCCTCGGACATGGCCACGCGGTCGGCCTCCTTCTGCTCAGCCGCC
TAGGCAAGTGCCTTGCAGTTCTTGACGGACTCGTTAAGAGCCGTCTCGAACCCTGCAGACAGCTGAACAAAGTTCTTCAG
ACACAAGGTGAAGAATGGACACAAAAACAAAGTCACAAAGTGGACAAAACATACCTTCAGCCCGGGCACGCTGCTGTGAG
GCCACGGCTCGGTCGGACTGGGCAGACCCGATGGCCACAGCCAGACCCTCCGCAAGGGTCCCGGCCCGAGCAGACGCCTC
GGCTAGCCGCTCCGTAGCCTCAGCCAGCTGACCCCCAAGGGCCTCAGCCCGGCTCACGTCCTCGACAACTTGGCTCCGAG
ATTGGTCCCGCTCGCCGATGACCTGGCCAAGCTCCAGCTACCGCTGCTGCATCTCCTCGGCCTAGGAAGCCACCTGCTCC
CGGGCCGACGAAGCCTCCGTTCGAGCCAACACCGCCTCTGTCCATGCCACCGCTGCCTCCGGCTTCAGCTCATCACAGAG
CGGCCAAAGGTCCTAAAACCGAGCAAGAGAGACCTTGAACGGCAAGGCCGACCGAGCCGAGGGACTCCTACGCCTCTGGG
ATACGGATACCTCACTCGTCACCTTCCGTGAAAAGCAACTCGCGCTCGGTTAAGTGGTTCTGCTACCGACGAGCAAGTCC
TAATGCTCGAAATGAGAAAGAAGCACGACTTTGTACTCGAATACCCAAACGTTCAGGCCTCAGCAGCCACAAAGAACAAA
CACACATACTTGGGATAACTATGCTACATAGACTTAGACGTCAGCTGCACCCTCGGTGGTTCTCCCGACCTACAGCAGAT
GTCTTAATACTTGAAGCAGTTATATTTTGCTCTCAGGCAAACACCATTACATTCCCTTACAAACGGGACTCCAGCTCCAT
TCCCACAGGAATGAACTACCTCCACACCAGAGGGCCTGCGAGATAACAAACTCCAAGCGGCTCACCGGCGACCACTGCAC
CAGCAGCGATAACGACCTCCACCTCGGGCGGCTAGACAACAGCGGTGATTGCCTCAGGGCAAATGCTACTGTGAAAAGGC
CCTCGCCCACGTCCCCCTACGAGGGACGAGAACCAGCCATTAAAGCCAAAGAGCCGGAGGTCCGGAGCGCAGGTGGCACT
GACGGTCTCGTCGGCGGAGGCAACCGCTTCTGCAGGGGGAAGCCTCACCCATGGCTACCACCACCTCAGCACCGACGACA
TCGGCCACCTGCCCACCAACACCACACCGGCGAATGGCAGCCGCCCCAATGCGCACCGGCAGGTCCTCACTCCCGTCCTC
GCCACAGGAGCAAGGACGAGACTGTCCTCGAACACGAACACCACCCTCGCGGCGTACGACGTGTTGTGCGACCGACACCC
GTGCGGCGGACGGGCAGCCACGCTCCGCCCCGACGGTAGGAGGCGACACTGGAAGCAGCGCCAGAGCCGCCCAGGCCAGG
GAACCAGACACGCGACAGCTGACAGCGCCACAGACGACGAACGCCCTTCACCCCCGAACACTGAGGGAAGAAGCGGGTCG
CTGCCCACGCGAAGGCGGGACCCAACTCGGCTCACCCTCCTCCCCAGCACAGATGATGAACATCCTTGAAGCTGAGGGCA
AGGGAGAGGCCACGACCCGACTCGCTCTTCCCCACCACAAGGCTGGCGGTCATCATCCTGGGTGACCACCGGCGGGGGAC
TGCAGCCGGGCTGCATGATGGAAATCCTTGAAGCCGAGCGATGACTGAAGAGCGCCAACCCCCACGAGGTCGCGCTCCTC
CAACAGCAGCAAGAAGAAGGCAACACAGGTGCACCCCATATGGGGGCTCGGAAGGTGGAAAGACGCGATGAATGCGAGGA
GTGTGAAGGCATGGCTACTGCCCGGGGGATCAATCCCTTTTTAAAGGCAGATCTCCTCACTCGCACCCCCAAGCGTCACA
GGCAAAGTCTCCACCGACGTGCTCCAGGGTTCCCACCCTACGACACGGGGGCTGGGTCCCACATGTCATACGAGCTGACC
TAAAACGCAAAGAAGGCAAACCGCCGCACACGAAGCATGTAACCGCCCCGCGGTTATACGCCCTCTCATCCTCGCCGAAA
CCAGCGGTCGAAAAGGCGGACCGCCATGCAAGAAGCGTGAAACCGCACCACGGTCGTGCACCCTTTCAGCTTCGTTGCAA
CCAACGGTCTAGCACGGGGGCTAGGTCCCACATGTCATGTAACCGGCGCGCCGGTTACTACGTGCAAGGAAACCGCACCG
CCACTTGCGCCAATGCTGCGTCTTCTTGACTGCAGAACCAGTGCAGTGATTCGAGGCAGCCCCACGCATGACCCAACAGT
GCCAATTAAGGGCGACGATCACGGGTCAGTCAGCCGCGGGACAGGCACGACAGTTGATATGGCTAGGGATGAAAACGGTT
TCGGAATTTTTCGGAATTCCGGAAACCGATTTCGAAATTTTTCGATCGGATTCATCGGTAACGGTATTTTTCGAAAACGG
AATCGGTTTTCGGAATTTTATGTCGGAATCGGTATCGAAATCGGCGTGGTGTTTTACCGACCGTTTCCATCGGTTACCGT
TTTTTGTCGGAAATTACCGGATTTGTGTCTCGGAAATTTCCGGAATTGTGTCTCGGAATTTTTTCGGAATTTTCCACCAT
GTGATTTTTTCGCATCGCCTGTACATCTCTGGATAAGTATTACTTATTTTTTATTTTTTTTGGACGTTTTAAGATTTTTT
TTGGGGGTTAGATGGTATTGGAAGGCAGTTAAGATTAACGATTTGATCTCTCGAACGAATCCACCATTTTCTATGCACAT
GTTATGTATTAGTAATATATAATGATAGATAGCCGACAGTCTGTCTTTTCCACACACTAGATTTTAGAGTTTTCCTGCGA
GGCTGTGAAAAAACCCTTTATGTGAGGAAAAAATATTTCATGGGTAAGCATGCCATGTCAACTAAATCGAGTGGATATTG
TAAAATTTGAGTCTGTGAACTTGTGATCTTTATGAACTTGTTATACTGTGAACTTGTGATCTTTGTAAACTTTTAATATT
ATAAATTTGTGATCCTTGTGAACTTGTTATATCATGAATTGTGAACTTGTGGTATTTGTGATCTTTTGTCAATTTTGTTT
TATTGTGAAGTTTGATATGTTTACCGATAGTATTTTAGATTTCGACCGTTACCGGTGTATTTTCCGCACCGAACTTTCGT
TTCCTATGTTTCCGAAATACCGATATCGTTTCCGTTTCCGGAGTTACCGTTTTCGATTTTGTTTCCGATAAAAAATATGA
AAATGGTAATGGTTTTAGTGTTTACCGACCGTTTCCGACCGTTTTCATCCCTAGATATGGCCAAAAGCGGACCGGCAGTA
ATTGCAGCAACAGACGTGCGAAAGCGGCGGTCCAATCACCTACAGGCTCACATCCTCTCCTGAAGCGGCAGGGGAGCCCT
CTCCCATGGCATAAAGACGACGCACCCGTGTTCTGTTCCTCGAACGACTCGCGCACGCGCAACTGAAAGGGAAATGTGCC
CTTGGGCCATTTCTAAGTATTTTGGTGATTGAGTGTCAACACAAGTGTTTAAATGTGAATCAACGCCCATGGATGAACAA
AGTGCAAATCTAGAGAAAAGGTATGTTTCTAAGTCTTAGTACATTTGTTTTGTGTACTAATATATTTGTCTAAGTGTTAG
AAACAGAAAGAAGAAGAAGAAGAAGAAGAGAAGACTTGGCTGTGTGCAGCCAAGGGGCTGTTTCGGTCTGGGGCACCGGA
CTGTCCGGTGGTGCACCGGACAGTGTCCGGTGCGCCAGGCTGCCTCGGCCGAAGAGGCCGCTCTCGGGTTTTTCTCCGAC
GACTTCGGCTAAAATTCACCGGACTGTCCGGTGTGCACCGGACTGTCCGGTGAGCCAACGGTCGGCCGGGCCAACGGTCG
GCCGCACGATCGCCGCGCGACACGTGGCCGAGCCAACGGTCGGAAGGAAGCACCGGACTGTCCGGTGTGCACCGGACTGT
CCGGTGCGCCAGATCTGCTGTGGTCGGCAACGGTCGGCTGCGCCTGTTAAGGAAAGAAATCGGGCACCGGACAATGTCCG
GTGTGCACCGGACTGTCCGGTGCGCCCGACGACAGAAGGCAAGGATAGCCTTCCAGATGTGTTCTCAACGGCTCCTAGCT
GCCTTGGGGCTATAAAAGGGACCCCTAGGCGCATGGAGGAGATGAACCAAGCATTCCTTGAGCACTCTTGATCACTCACA
CATCAATCTCGCGCACTTGTTCGACATTCTAGTGATTTGAGCTCCGTTCTAGTGTGCTAGTCTTTTGAGCTCAAGTCTGG
GTCTTGTGTGTGCGTATTCGCTGTGATCTTTGTGTCGTGTGTGAGTTGCTAATCCCTCCCTTGCTCTGTGATTCTCTGTG
AACATCTTTTGTAAGGGCGAGAGGCTCCAAGTTGTGGAGATTCCTCGCAAACGGGATTGAGAAAAGAAAAGCAAGAACAC
CGTGGTATTCAAGTTGATCATTGGATCACTTGAGAGGAGTTGAGTGCAACTCTCGTCCGTTGGGACGCCACAACGTGGAG
TAGGCAAGTTTTGTACTTGGCCGAACCACGGGATAACCACTGTGTCATCTCTGTGATTGGATTCTTGTGGTTATTGTGTT
TTGACTCCTCTCTAGCCACTTGGCATAAACTGTGCTAACGCCTAATCAAGTTTTGTGGCTATAAGTTTAAGTTTTTACAG
GATCACCTATTCACCCCCCCCCTCTAGGTGCTCTCAAGTGGTATCGGAGCCGTTCTCTTCAAGAAAGGGACTAACCGCCC
GAAGAGATGGATCCTAAGGGGAAGGGAATTGTGATCAACGACAAGGAGAAGGAGTCCTTCGTCAACGAGCCAAGGGATGA
CAAGTCCAATGACTCGGGCTCGGGCCACAAGCGAAGAGATGGGAAGAAGAAGAAGACAAGACGCATCAAGGAGATCGTCT
ACTACGACAGCGATGAGTCCTCTTCTTCCCAACAGGACGACGACCACGACAAACAAAGGAAACCGGTTAATTCTAACTTT
TCTTTTGACTACTCTCGTATTCCGCAAAGTTCAAATTCACATTTGCTTTCCATTCCACTCGGCAAGCCCCCACACTTTGA
TGGGGAGGACTACGGATTTTGGAGCCACAAAATGCGTAGTCACCTATTCTCTCTCCATCCTAGCATATGGGAGATTGTAG
ATAGTGGAATGCACTTTAATAGTTCGGATAGTCCTATATTAATTAATGAGCAAATCCATAAGAATGCACAAGCTACTACT
GTTCTTCTAGCCTCATTGTGCAGGGATGAATATAATAAAGTGAGTGGCTTGGATAACGCCAAGCAAATCTGGGATACCCT
CAAGATCTCTCATGAGGGAAATGACGCTACCTTGCTCACCAAAATGGAGTTGGTGGAGGGCGAGCTTGGACGGTTCGCGA
TGATAAGGGGCGAGGAGCCAACTCAGACATACAACCGGCTCAAGACCCTTATCAACAAAATAAGGAGCTACGGAAGCACG
CGATGGACGGACCACGACGTCGTCCGACTAATGCTCAGGTCCTTTACCGTTCTTGATCCTCATTTGGTGAATAATATTCG
TGAGAATCCCAGGTACACCAAAATGTCGCCCGAAGAAGTCCTAGGAAAATTCGTCAGCGGGCGAATGATGATCAAGGAGG
CAAGGTATGTGGACGACGCCTTGAATGGACCGATCAACGAGCCGCAACCTTTTGCTCTCAAAGCCACAGGGAACAAGGAG
GCGCTACCCAGCAAGGTGGCGCAAATTGAGGCGGCCGGTCTTAATGAAGAAGAAATGGCCCTCATTATCAAGAGATTCAA
GACGGTGCTAAAGGGTCGCAATGGACAGCCGAGCAAGACTAAGACCAAGGGGAAGCGATCATGCTTCAAATGCGGTAAGC
TTGGTCATTTTATTGCTAACTGTCCCGATAATGATAGTGACCAGGAAAAGGGAAACAAGAGGGAAAAGAAGAAGCATTAC
AAGAAGGCAAAGGGCGAGGCGCATCTAGGCAAGGAGTGGGACTCGGATTGCTCCTCGTCCGACTCCGACAATGAAGGACT
CGCCGCCACCGCCTTCAACAAATCAACCCTCTTCCCCAACGAGCGTCACACATGCCTTATGGCAAGGGAGAAGAAGGTAT
GTACTCGCAACTCTACCTATGCTTCTTCAAGTGAGGACGAATCTAGTGATGAGGATGAAGTAGATTATTCATGTTTGTTC
AAGGGCTTAGATAGATCTAAGATAGACAAAATTAATGAATTAATTGATGCCTTGAATGAAAAGAATATACTTTTAGAAAA
GCAAGAGGATTTGTTGTATGAAGAGCATGATAAATTTGTTGAGGCACAAAAATCCTATACTTTAGAAGTTAAAAAAATGA
AATGCTTTCTTTTGAACTATCTACTTGTCATGAAACCATTTCTACTTTGAAAGGTGTCAACAATGATTTAAATGCTAAAT
TAGAAGTAGCAAATAAATCCAATTCTTGTGTAGAACATGTTGAAATTTGTACTAGGTGTAAAGATTTTGACATTGATGCT
TGTAGTGAACACCTAGTTTCAATTTCCAAGCTTAATGATGAACTAGCTAGTCTTAATGCTCAACTTAAGACTAGCAAGAA
TGATTTTGATAAGCTAAAATTTGCAAGGGATGCCTACACAATTGGTAGACACCCCTCAATTAAGGATGGACTTGGCTTCA
AGAGAGAAGCTAAGAACTTAACAAGCCATAAGGCTCCCATTCCCGCCAAGGAGAAAGGGAAGGCCCCTATGGCTAGTAAT
GTGCAAAAGAACCATGCTTTTATGTACTATGATAGGAGATATTCTGGAAATGCTTTTAGAGGTCATGATGTGTTTGATTC
ACATGCTTATGACTCTTATGCTATGACTGCTTCTAGTTCTCATGTTATGCATGGTAGAAATATGTCTAGGAGAAATGCTA
TTCATCATGTGCCTAGAAAGAATGTTATTCATGCTCCTAGGAAAGTAGTGAATGAACCTTCTACAATTTATTGTGCTTTG
AATACTTCATTTGCAATTTGTAGAAAGGATAGAAAAGTAATTGCTAGGAAGTTAGGGGCAAAATGCAAAGGTGATAAAAC
TTGCATTTGGGTCCCTAAGGAAATTGTGACTAACCTTGTAGGACCCAACAAGAGTTGGGTACCTAAGTCCCAAGCCTAAA
TTTGCCTTGCAGGTTTATGCATCCGGGGGTTCAAGCTGGATTATCGACAGCGAATGCACAAACCATATGACGGGGGAGAA
GAAGATGTTCACCTCCTACGTCAAGAATAAAGATTCCCAAGATTCAATTATATTCGGTGATGGGAATCAAGGCAAGGTAA
AAGGTTTAGGTAAAATTGCAATTTCTAATGAGCACTCCATATCTAATGTGTTTTTAGTTGAGTCTCTTGGATATAATCTG
CTATCTGTGAGTCAATTATGTCATATGGGGTATAATTGTCTATTTACAAATGTAGATGTGTCTGTCTTTAGAAGAAGTGA
TGGTTCACTAGCTTTTAAGGGTGTATTAGACGGCAAACTTTATTTAGTTGATTTTGCAAAAGAAGAGGCCGGTCTAGATG
CATGCTTAATAGCTAAGACTAGCATGGGCTGGCTGTGGCATCGCCGCTTAGCACATGTGGGGATGAAGAACCTTCACAAG
CTTCTAAAGGGAGAACACGTGATAGGTCTAACTAATGTTCAATTCGAAAAAGATAGACCTTGTGCAGCTTGTCAAGCAGG
GAAACAGGTGGGAGGCTCTCATCACACCAAAAATGTGATGACGACATCAAGACCCTTGGAGATGCTGCATATGGACCTTT
TTGGACCCGTCGCCTATCTGAGCATAGGAGGAAGTAAGTATGGTTTAGTTATTGTTGATGACTTTTCCCGCTTCACTTGG
GTGTTCTTTTTGCAGGAAAAGTCCGAAACCCAAGGGACCCTCAAACGCTTCCTCAGGAGAGCTCAAAATGAGTTTGAGCT
CAAAGTGAAGAAGATAAGGAGCGACAACGGATCTGAGTTCAAGAACCTTCAAGTGGAGGAGTTCCTTGAAGAAGAAGGGA
TCAAGCACGAGTTCTCCGCTCCCTACACACCACAGCAAAATGGTGTGGTAGAGAGGAAGAACAGGACGCTCATCGATATG
GCGAGGACGATGCTAGGAGAGTTCAAGACCCCCGAGTGCTTTTGGACGGAAGCCGTTAACACTGCTTGCCACGCCATCAA
CAGGGTCTACCTTCATCGCCTCCTCAAGAAGACGTCGTATGAGCTACTAACCGGTAACAAACCCAATGTATCGTACTTTC
GTGTATTTGGGAGTAAATGCTACATTCTAGTGAAGAAGGGTAGAAATTCTAAGTTTGCTCCCAAAGCTGTAGAAGGGTTT
TTATTAGGTTATGACTCAAATACAAAGGCGTATAGAGTCTTCAACAAATCATCAGGTTTGGTTGAAGTCTCTAGCGACGT
TGTATTTGATGAGACTAATGGCTCTCCAAGAGAGCAAGTTGTTGATTGTGATGATGTAGATGAAGAAGATGTTCCGACGG
CCGCTATACGCACCATGGCGATTGGAGAAGTGCGGCCACAGGAACGAGATGGACAAGATCAACCTTCTTCCTCAACTATG
GTGCAACCCCCAACCGAAGATGACGAACAGGTACCTCAAGTGGAGGCGCTTGATCAAGGGGGAGCACAAGATGATCAAGT
GATGGAGGAAGAAGCGCAACCGGCACCTCCAACCCAAGTTCGAGCGATGATTCAAAGGGATCATCCCGTCGACCAAATTC
TGGGTGACATTAGCAAGGGAGTAACTACTCGATCTCGATTAGTTAATTTTTGTGAGCATTACTCCTTTGTCTCTTCTATT
GAGCCTTTCAGGGTAGAGGAGGCCTTGCTAGATCCGGATTGGGTATTGGCCATGCAGGAGGAGCTCAACAACTTCAAGCG
CAATGAAGTTTGGACACTGGTGCCTCGTCCGAAGCAAAATGTTGTGGGAACCAAGTGGGTGTTCCGCAACAAACAGGACG
AGCACGGGGTGGTGACGAGAAACAAGGCTCGACTTGTGGCAAAAGGTTATGCCCAAGTCGCAGGTTTGGATTTCGAGGAA
ACTTTTGCTCCTGTGGCTAGGCTAGAGTCAATTCGTATTTTGCTAGCATATGCCGCTCACCATTCTTTCAGGTTGTACCA
AATGGATGTGAAGAGCGCTTTCCTCAATGGGCCAATCAAGGAGGAGGTGTACGTAGAGCAACCCCCTGGCTTTGAGGATG
AACGGTACCCCGACCATGTGTGTAAGCTCTCTAAGGCGCTCTATGGTCTTAAGCAAGCCCCAAGAGCATGGTATGAATGC
CTTAGAGATTTCTTAATTGTTAATGCTTTCAAGGTTGGGAAAGCCGATCCAACTCTTTTTACAAAGATATGTGATGGTGA
TTTGTTTGTGTGCCAAATTTATGTCGACGACATAATATTTGGTTCAACTAACCAAAAGTCTTGTGAAGAGTTTAGCAGGG
TGATGACGCAGAAATTCGAGATGTCGATGATGGGCGAGTTGAACTACTTCCTTGGGTTCCAAGTGAAGCAACTCAAGGAC
GGCACCTTCATCTCCCAAACGAAGTACACGCAAGATCTACTAAAGCGGTTTGGGATGAAGGACGCCAAGCCCGCAAAGAT
GCCAATGGGAACCGACGGACACACAGACCTCAACAAAGGAGGTAAGTCCGTTGATCAAAAAGCATACCGGTCAATGATAG
GGTCTTTACTTTATTTATGTGCTAGTAGACCGGATATTATGCTTAGCGTATGCATGTGTGCTAGATTTCAATCCGATCCT
AAGGAATGTCACTTAGTGGCGGTGAAGCGAATTCTTAGATATTTAGTTGCTACGCCTTGCTTCGGGCTCTGGTATCCAAA
GGGGTCTACTTTTGACTTGGTTGGATACTCAGACTCCGACTATGCTGGATGTAAGGTCGATAGGAAGAGTACATCAGGGA
CGTGCCAATTCCTAGGAAGGTCCCTGGTGTCTTGGAATTCTAAGAAACAAACCTCCGTTGCCCTATCCACCGCTGAGGCC
GAGTACGTTGCCGCAGGTCAGTGTTGCGCGCAACTACTTTGGATGAGGCAAACCCTCCGGGACTTTGGCTACAATCTGAG
CAAAGTCCCACTCCTATGTGACAATGAGAGTGCTATCCGCATGGCGGAGAATCCTGTTGAGCACAGCCGCACAAAGCACA
TAGACATCCGGCATCACTTTTTGAGAGACCACCAGCAAAAGGGAGATATCGAAGTGTTTCATGGTAGCACCGAGAACCAG
CTAGCCGATATCTTTACCAAGCCTCTAGATGAGAAGACCTTTTGCAGGCTGCGTAGTGAGCTAAATGTCTTAGATTCGCG
GAACTTGGATTGAATTGTAGCATACATGTGTTTATGCCCTTGATCATGTTCCTTTTTGCATTTTGTTGCTTATTGTGGTG
CTCAAGTTGTACAAACACTCCCTGGACCTCACAAGTCCGTTGCAAAGTGATGCACATGTTTAGGGGGAGATGTGTTACAA
CTTGACCCTTTGAGACTAACCATGTGCTTGAGTTTGATAATTTAGTCTCGAAGGAGGATTGAAAGGGAAAAGGTGGACTT
GGACCATGAAAGACTTCCACTGCACTCCGATGAGAGGGTAACTAATTCCAAGTTCATCACATGAAATCTTTTTGCCATTT
TGCTCTTAATTGAAGACTTTGGTGAGGCAATGGGGTTAATAGGCCAAGATTGATCCCGTTTTGGTGCTTGATGCCAAAGG
GGGAGAAAATAAAGGCCAAAGTGATAAATGGATCAGCTACCACTTGAGAGATTTTGAAAATAGTAGAGTAGAGTTTGTGT
GAGTTTTTGTTTTGTCAAAAGCTTTTATTGTCTCACTTGAGAGATTTTGAAAATAGTAGAGTAGAGTTTGTGTGAGTTTT
TGTTTTGTCAAAAGCTTTTATTGTCTCTTATTGTCTCTATTGTCAAAAGTTGACTTCTTGTGGGGAGAAGTGGTGATTAT
GGGAAATAGGGGGAGTTTTTAAAATCCTTGATCAATCTCTTTTGGTATGACTCTCTTTATGCCTCAACATGTGTGTTCGA
CATAGAAATAGAGATTTGAGTTTGATTTGCAAAAACAAACCAAGTGGTGGCAAAGGATGATCCATATATGCCAAAATTGA
ATCAAAACCAATTTGAGTTTTTATTTGAAGTGATTTTGCACTTGTTCTAGTTGCTTTATGTTGTGTTGGCATAAATCACC
AAAAAGGGGGAGATTGAAAGGGAAATGTGCCCTTGGGCCATTTCTAAGTATTTTGGTGATTGAGTGTCAACACAAGTGTT
TAAATGTGAATCAACGCCCATGGATGAACAAAGTGCAAATCTAGAGAAAAGGTATGTTTCTAAGTCTTAGTACATTTGTT
TTGTGTACTAATATATTTGTCTAAGTGTTAGAAACAGAAAGAAGAAGAAGAAGAAGAAGAGAAGACTTGGCTGTGTGCAG
CCAAGGGGCTGTTTCGGTCTGGGGCACCGGACTGTCCGGTGGTGCACCGGACAGTGTCCGGTGCGCCAGGCTGCCTCGGC
CGAAGAGGCCGCTCTCGGGTTTTTCTCCGGCGACTTCGGCTAAAATTCACCGGACTGTCCGGTGTGCACCGGACTGTCCG
GTGAGCCAACGGTCGGCCGGACCAACGGTCGGCCGCATGATCGCCGCGCGACACGTGGCCGAGCCAACGGTCGGAAGGAA
GCACCGGACTGTCCGGTGTGCACCGGACTGTCCGGTGCGCCAGATCTGCTGTGGTCGGCAACGGTCGGCTGTGCCTGTTA
AGGAAAGAAATCGGGCACCGGACAATGTCCGGTGTGCACCGGACTGTCTGGTGCGCCCGACGACAGAAGGCAAGGATAGC
CTTCCAGATGTGTTCTCAACGGCTCCTAGCTGCCTTGGGGCTATAAAAGGGACCCCTAGGCGCATGGAGGAGATGAACCA
AGCATTCCTTGAGCACTCTTGATCACTCACACATCAATCTCGCGCACTTGTTCGACATTCTAGTGATTTGAGCTCCGTTC
TAGTGTGCTAGTCTTTTGAGCTCAAGTCTGGGTCTTGTGTGTGCGTATTCGCTGTGATCTTTGTGTCGTGTGTGAGTTGC
TAATCCCTCCCTTGCTCTGTGATTCTCTGTGAACATCTTTTGTAAGGGCGAGAGGCTCCAAGTTGTGGAGATTCCTCGCA
AACGGGATTGAGAAAAGAAAAGCAAGAACACCATGGTATTCAAGTTGATCATTGGATCACTTGAGAGGAGTTGAGTGCAA
CTCTCGTCCGTTGGGACGCCACAACGTGGAGTAGGCAAGTTTTGTACTTGGCCGAACCACGGGATAACCACTGTGTCATC
TCTGTGATTGGATTCTTGTGGTTATTGTGTTTTGACTCCTCTCTAGCCACTTGGCATAAACTGTGCTAACGCCTAATCAA
GTTTTGTGGCTATAAGTTTAAGTTTTTACAGGATCACCTATTCACCCCCCCCTCTAGGTGCTCTCAGCAACAGACGCCCC
GCGAATCACCCATCCCGTCGCATTAACTCCTTGGCAGGGCAAGTGACACCTCTGGCGGGCGAAGCGGGCGCCGTTTCACC
TCCGTCATGATGACCGCGTCAAAAAAGGTGCGCCGCATTATTTAAATTCATATCCTTTTTCTTTTCCTCTCTCTCTTGCC
ACAGGGATCGGGAAAGGGGATATTTCGAAAAAGGATCCTTCTCAGCGAAGGAAACGGGCCTCGAGCCCTCCTACTGATCA
GGGGTTCGAAGGTTGCGCCTCGCGGGATTCGGCAACCGCCCCAGAGCATTCGGGCTCTGAGCCCTTTACTGATCAGGGGT
TCGAAGGCTGGCCCCTCGGAAGGGTTCGACAGCCGCCCTAGAGCACGCAGAGTCAGTGATGACCCTGGGTACGTCCGTTA
CATGGCCGAGGCTCGGGCTACGCTCCCGAGGTACCCTAGGACATTTCCGAGACCAGCGGGAACGATTTGTAATGGAATCC
AAGCGGAGGGAGGCACCGAGCCCTCGGACCCTATCAAATGGGTCCGAGTCCAGCAAATCACCTGCAGGTACTTTTGGAGC
GCGCCTCCGGGCCACTAGCCGACCCTTATCGAACGGGGCTCGGGCGTCCACTCGGATCACCCGTTAGCAACTCACTGGAA
ACACCGTGTTCGGTGCCCTTCGAGGGTAACATGGCGCTTTCCCCCCCTTCCTCCTTGCGGAAAGGCGACGAAGGGGCGTA
CAATAAAAGTCGAGACGGTACTTGATCGTACTCTCGCTCCGTGCAGAGGCTCGGGGGCTGCTCTTGCACCAGGCTACGGC
CAAACCGTTGACCACGTCAACAAAACATCTTGAAAACTCGGAGCCTGACCATGCACCCGTGCACCCGGGTTGCGGCCAGG
CCGCATGAGGGAACAACAAGGCCGACCGAGGCATAACAAAAAGAATTAAGACCTCAGAGGAATCAAACCACTCCTCCAAG
GCCTCGGGGGCTACACCCGACGGGTGCGCTCGCGCGCACCCATCGGAACAAAATATAACCGAGAAAGGCTGGTCCCCTTG
CAAAAAATCCGGCAGAACCTCCAAGCGAGTACCTACACTCCCTTCGAGGCTCGGGGGCTACTGTTGGGGACCGTAATTAG
GGGTACCCCCAACACTCCTAAACACGGCTGGAAAACATCTTCAGAACAAACTGTAAAGACTGATAAGCACGGTTCAAGTC
AAGGCCTCGTCTACCAAGGGACGCGATCTCGCCTCGCCCGAGCCCGGCCTCGAGTGGGAATAGTAGTCCCGGACGGATTC
ACGCCTCGCCCGAGGGCGTCCTCAGGCAGTGGGCACACCCTCGGCTCGCCCGAAGCCAAGCTCGGGCAAACTTTGTCGTG
CAGCGACCTCGCCCAAATCGCCTCACCAACCGACTGTATCGCATGCGCATTTAATGCGGGGATCGCCTGACACCTTATCC
TGACACGCGCGCCTCAGTCGGCAAGGTCGAAGTGATCGCAGTCACTTCGCCCCTTTACTGACCGTTCTAACAAGAAAACA
ACACTATTCACCCTGTTCCGACTACTGTGCCAACCACCAGGGTAAAACTAAGTCACGATCTCCCCCGAGTTTAGCCTTGG
GCGCAACAGGGAACTACGCCTCGCCCGACCTCAGGCCTCGGTCTCAGCCTCGGCCTCGAGAGAAGGTCTCCGCCTCGCCC
GACCCCAGGCCTCGGCCTCGGGAGGAGTCACATCCTCGCCCGACCTCGGCCTCGGCCTCGGGAGAAGTCTCCGCCTCGCC
CGACCTCGGGCTCGTACCGAACACGCCACAGGGGATACATCATTACCCTACCCTAGCTAGCTGCCTCAGGCTATGAAGGA
ACAAGACCGGTGTCCCATCTAGATTACTCCGGTAACAGGTAATGATGGTTCCTCGTGTGCGTCCATGACGTCGGCGGTTC
TCAGCTCCCTACGGAAGCAAGGAAATGTCAGCAGGATCCATGCCGCGCCGCCAGCTGCGCTTCTACAGGGCTCAAGCACT
TCTCCGACGGCCACGTTAGCACGTACACAGGGCTCAGGCACTTCTCCGTCGGCCACGTTAACACATAGCTACACCCCCAT
TGTACAGCTGGGCCATATCCTTGTATCTATAAAAGGGGATGTCCATGGGAAAGGAGAGGGGGGAGCAGAGGCAGGCAGAG
TGGGAGAAACGCAGAGGAGGCTAACTCAGACAGCTCACCTCAGGGCCAGACCCTCTCTCTCTCTCTCTTTCTTGCGACGC
TTGTAACCCCTACTACTAGCACCCCGGTGCAAGATAATATAAGCCTCATCCTCCCTCTTGTGTTTCATCTTGCATCAACC
CATCTGGGCAGGGACACGCAGCGACAAATTCACTGGTCGGTTGAGGGTCCTCGCGGGTCCAAAACGCCGACAGCAGCAGA
GTTCAATATTGCCTGGTCTCTGAAGCACATACTCAATTTTCTGTCAGCTGTGTTGCAGACGAACGACTTATTGCCACAGA
GCTAAGGATGACAGTGTGAGTATCCCCTGTTGTGTCGATAGGTCAAGTAGGCAATGAGATCGGTTCGCTCCTTGGGCTTC
TTGAGCCCCTGGAAGACCATCTTTGTGCCTGGAATGTACTTCTTGGGGTTGAAGAGGTAGTCGTACAGGGTGCCCTCCTC
CTAGACGACGACCATGTTCTTGTTGGCCGTGGAGTAGGCATAGCCGAGGGTGGTGTCTGACTGACGACCGAAGAGGCCGT
GCAGGTTGGGCCCCTGCCTGTGCGCGCCACCTCGCTCCACGGTATGGCACTGCGCGCACTTGGTGCATGCAGGTGGGGTG
CTAGCTGCTCGTGAGTTCATCCTGTCGTCAATGAAGTTCATCCTGTCGATCAGATCTTCTTCTGTTGTTCCTAATGATTG
CATACACATACAACTGCTAGATGAGATTATTAGATGTTCCGGCCAGCCTGATTCAACTTTAGAGCTAAATGGCATGTCCT
TTTTCTCTCATTGCTGCTCCTGGTTCCTACGACATGCATGCTGTTTTCCAATGTTGAGCAACCACCGGATCTAGAGATCA
GGTTTGAGCAGGTCACTCTGTCTGGACTATGTCTTCAATATCGTGAATGCTTCCATGTCAGCAACGGCTGGTTCATCCCC
TTCAGAGGAGTGTATGCGCGCTGTCACTTCTCTTGAGGTTTTAGGAAACCGTGCTAAGGAAATTGGTTGTCATTTTGCAG
ACGGGAATCATCTCCAAGACGCCTAAAATGGAATAAAATAGAGAGTATAAAAATTAGTCCCTATAAACAAACACCTTCTT
AGACTTTCGGAGTTTAATTAGTTTCCTATTGTGGAAGTTAGCAATTTGCAAACATGATGAAGGAATGATTATTGGCGGGG
GCACGATGATGCTTGGTGGACGCCTTCACTGTGTCCTTAAGGTGTAGTAGAGATATATTGAACTAAATTGTGGTTGTACA
CAGAGTACTGTGTGAAAACTTAACTAAGTCATTCCATTATCCATAATAGGGTTTCTTTATGGAGAACGGAGAACCAACAA
AAACAGATCAGATGGAACATAATGATGGTCACACACCATTGACAAACATCTCAAACACCATTACTATAGGTAAAGGTTAT
TACACGTGTGTCGATTAACGTTTGAAACGTAGTATGTAGGGGAACACTAATACACAGGGTTATATTGTAGCCGATGAAAA
TGGATTGAAATCGCTTGGTCCAAATGTCGATGCTAAGGAACGTAAGAGGCAACGGGAAAGAGAAAGATATGCCGCGATGC
CCATTGAAAAAACGAGAAAAGTAGAAAGCGTCGTAAAGTAAGCCAACGAAATAAAGGACCTCCTATACAGCCAGAGGCAT
CTAGAGGTGATGAAAAAGTTAAATTCCTAATTGTTATTATATCACGAGTTGTAGATATGTAAGTATGTGTTCATTTCGAA
TGTATTTATAAAGGACACTTCTGTTGTAGGATCCTAATGACTGATATTTTGCAGGTTTTTATGCCACGGAAATTCAATAG
ATGTCACGCCCTTTTCGTAATAGATCATGTTAAAAAGCATGTGACTTTTATCGACTTTACACCGACTCAAGATTGGTGTA
AACACATGCCATACAAGAGATTCACGGAAGCGATTATCATGGCCTCAAAAAATATAAGATTGCTTACAGTAAGAAACGTT
CTAGATGGGCGGAGGATATCTTTAAGTGGGAACATATAATTCAGACTGGTGTTCCAATTGACTTAAGAGGGTATTTTCTT
CGTACCACCTTCTCAGCAGTTTAATTTTTTCTATGATAATCATTGTATAAAACATAGTTGCCTAAACATTATTCTATAGG
TTTAATACGAGCTACCTCGTTCTACAAGCTATGGCCATGTGGGGGAATGACAGACGAATGAAATTTGTTGGGGTGAGTGT
AGTACGTTCGTTTTGTGTTCAAAACATACATTCGGCTATCTCGTTCTACAAGATAATATGTTTTGTTCTCTTATGTCTTT
GTTTGTAGGATGCAAAGATTCTTCAAATAAACTTTGTGATTGATCTGTTAAGTTATGAGGACAATTCGTGTCGATATGCC
ATCCCTACAAACATACAACAGAGACTTATCGATATCGCTAAAAAGGATTAGCTGATTAGTGTACAGTTGTCGACACATTT
GTCTGTAATTAAAAATTTTAAATTAACTTTTTAGAAATAATTTGTGTGATATTGATAATGTTTTCCACACATATTTTGCA
TAATATAGTGATGTTTGTCGTTCTGTATTAATGTTTCATACAAATCTTTTACTTCCGTCGCAACGGATGAACACATATCT
ATAACAATATAACACACATATGTACATAAATTATTGTGTTATTATACATTTTTCTGTTGCAACGCACGGTCACTCACATA
GTCTTTACTAATATAAAACAACATTTTCTTCCTTCGTGCATCGTGTACACCGTCCTATCCAACTGCGCGTAACTATCATA
AAAAAAATTAGGAGAAGTGGGATTTAAAGTGCAACGTACGCAGGCCCGACCTACAAAATCAGCCTGAGTCGAAAAACAAA
CAAGAATGCAGGTCCGTTCTCTGCCAAACCGATCGAATTAACCTACCGCCATTCAAGATGACGCTTCCACCCTCGCCCCC
CTACCACTTGGTTCAAGCCGTAAATTCCACGCTCACGGATTTCCTAAGTAGGGATAGGGATATATCCGTCATTTGAGCAC
CCCTTCCCGCGTTCACACACGCTGACACACTAGCCGCCTCCGCCGGAAAACTCGTGCACAAGCACAACACAACGGCCACC
ACCGGACCACCGGCCCTCGCAGGTCGCGCAACCATTTCCCTTGGAAAACAACGCGCCCACCCGAGCCCGGCCGGCCCCAA
CCACTCCAACCAAACCAAAGCCCAAACCCGCTTTCCCCCGAAACCCAGGCCCTCGCGTCGTTTGATGCGATTCCGGCGGC
GATCGTCAGCGCCTCCAACACCACCCGCTCCCCCGTCCTAGCGTGCGTTCGGGCGATCTCCCCTCTCGCGGCGGGCATGG
CTGGCGTTGGCGGCGGGGCGCGCAGCTCAGACAGGGCGGGGGCGGCGCGCTCGCCCACCACCACCACCACCACCACCACC
ACGGCGATCCAGTCCACCATCCAGTCGATCAAGGAGGTCGTCGTCGGCCACTCCGACGCCGACATCTTGGACACCCTCCG
CGAGTCTAACATGGACCCCAACGAGACGGCGCAGAAGCTGCTGAATCAAGGTCCCCTTACCTCTCCCCTGTTCTCCGATC
TGGGGTCGCCTCGACTCCATCGATCTCGTACCGGTGCCTTGAGCTAGGGTTTTGGGGCGCTCGCTGAGCTGCATTGGGTC
GGCTCTGCCGCCACACCCGTGGGGGCGCAGGGGATTGCCGTGTACAGTCTAGGGTTTTCGAGATATGGGGATTTGGGGGA
GGCTCAGCGTTTAGTGGTTTATTGATTACTGATACTAATCACGAGGGTCGTGATTTTGATTAGCGAGTGATGTCCATATA
TATAATGGCACTCTTGCAGGGCCAAGTCGTTAACTTTAGTTGTTGGCTACTTGTAATTTTGTGTTCTATTCTATGTTGCA
ACTTTGTAGAAGGTAGTGCTTACTATTGCTTGCTGGTGTGTGTTGTAACGGGCCTATAAGAATAGATATTATAATGGTCT
CCATGTTTTTTTTTCGAGAAGAAAATGATCTTTGGTGTTTTTGTATGGTGCTGATATGTGCGATGTCTCTTATTTGCTGG
ACGTCAGATGCCTTTGTTTGCAATATATATTGCCTCCGGTAGTAAATCTTCTCATGTTATTTTTTGTGCTTAGAATTTGT
TGTTCGTTTGCACTTGCAGATCCATTTCACGAAGTGAAAAGAAAAAGGGACAAGAAGAAAGAGGTATACACTGTTTGGGT
AAATTTTCAGTGCAACGGTAAAATAATGGATTAAACCTGAAGTTGTTTCCTTTTTGTTTATAGCATACTTGTACATATTC
ATCTTGCAATGTTAGGCTTTTTGTGATGTTTTGAAACAATCTAAATCAAAAAGTCACATTTGGGGTTCTATGCCCTTAAA
TTGCATGCACACAGTCACTCAATAGGCTAGCAAAAGAGGTAAAATATGATGAGACGTACACATTGCTTTTGCACAAGACA
TGCATTCCACAACACTTTATTTGTTCTACGTGTTCTCTCTTGCCTTTTTCCTTGTGTGTGTGTGAGCTTTCAGCACGGTT
ATGAATAGACAAAGGTAGTTCTCTATCAATTGAGGAAACATGTTAGGTTTATTGCTTCTTTGTTAAAGTGTGCAATGCAC
ATTATGAAGCTTCAAAAATGCTGAAAATCATACGTTGCTATTCTTTTATTCGGTTGTGCTGAAAAAAGTATTACATTGTT
AGAGTGCTGGCCAGAAGAGCTTTGCTGATAGTACTGGACAAGTTGACCAGAACCCTCAATGGATGAGGCCACATACCCAC
AGGATGGAAAATGATCAAAGAAGACTTCCCAATCAGGGTCAGATGTCAGGTAACATAATTGAGGGTCACCATTTGTAATT
CTGATCTTATGTTTAGTAACATAGAATGAATATGCTTCTGTTGCTGCCAAGATAGTTCCAATCATCTTTATATATTTCCA
GCGATCCAGCTTCTAGACAATGACGAAACATATAGCTTCTTGTTTTCCATGGCAATCTTGTTTGTCTCTAGCTTGCTTGT
CTTTGCTTTTGGCTTCCCATTACATACTATAAGCTTCTGCAGTTCACATATGGCGTGACATATGTGCATTATTGTGGTTG
TGTAACTTGCAGGTTTCAACTTGACTGTTAACTGATTGCTTGATGCAGGCCCAAGTCATGAATTTCGGGTTGTGAGGGAC
AACAGATTTCAACATGGTGTGGTGGAGAACAGACCAGAGCCCGGACACAAAGGTTCAGCAGATGTACAAATGTCTGATAG
GAGGTATTGTTTGTTTGACATTCTGCCACTGCTCTTAGCCTCTTACTCTCCTGTGCACTCATTGTTTGTCAAACAATCAT
TTTTAGTTGCAGTTAAGTTGTATACTGAATTACTGAGTATAATGCAGCTATCAAGTTTTTATTCAACTTCCTAATATTTC
TGCATCGCTAATGGCTGTCTCATCAAATGTAGACATCACATTGCCTCCTCTATCAAACCCTAATATGATAATGTGAAAAT
GAATAATTGCTTTAGGTTTTATGTTTCTTTGTTCTGTTCCTATAGTACATGAACAAATCCTTTGAAATGGTGAGGCCCTG
AGGGTACATTTCTTGAGGTAAATGGCACATGCATGCACGTAGTCGCGGTGACTGAAACCTCTGTTGCACATGACTTAGTT
TTTGTGTTGGCTATGTCCATTTTGTTGTTTATTTTGTAACTAGGTTCCAGAGCTGTAATACATTACCAAATTTTCAAATA
CACTTACGAAAATTGCTACCTTAATTTTTTCGTCAGCTGTTTCGCATGTGAACATCTTGTTATAATCAAAATAATACTTT
TCTTACTGGGTTCCCAATGTTCAGCACTGTTGTTCAGTCCGCTCGAAACCTCTCACCTGCTACAACCTCAGACGGCCAGA
TCACACATCAAAATGCTATGCAGAACTCACAATCTGACATAACTCAAGGGAAGAGGGATGGTCAAGGTACTACACAGAAG
CACGCGAAGCCATATCTGAAGAACTCTCAGAATGAGCAGCACTTTCCAGGTTCTGACCCAGCTCATGGGTCAGCCACAGT
TAGAATTGCTGGTGGAACTGTTGGACCTACTCGACGTCATGTTGGAGTTATTAATTCTAGTAGGCAATTTGTTGGCCGTT
CAGGTTCTCAGATGCATGCACCAGGTGGTTCTTCCTATGCAAATATTCAGAGGGGGAGTTTTACCTCAGTAGGGGCATCT
GGGCGTTACTCAGCTTTTATGTCAAGAAACATTCAACAAAACCTGAGGGCTGATACAACATTTCGTGGAAGGCCCACTGG
TAGATCTTTTATTGCACAAAATGTCAACAGGTATCACCAGGGCCCTACTACCAACCAAAAAGGTATCATTTGCAAGTGAT
GTCTATGCTTTAATTTTTTGTCAGCAGAAGGGTTGATGTCAAAATGTTAATTTTTGTCAGCAGCAACTCTGTAATGGCTT
GTTCAGTTAATCCCCATTCTGTGGAGATTAGAGGGCATTGAGGGGGATTCAGTTCCCTACAAGTCAAAATCCCCATCAAT
CTCCTTGTATTGGGGATTAACCGAACTAGCCCTAAGGGTGTTTGTGAAAAATATATATTAGCGATGTGCTTTATGTATCT
TTTAAGTTTGAAAGCAAATATGCTGCAGATATTTTGAAACAATTATTTCACCAAGTGTTTTTAATCAATTTTAGTACTTG
GGTGTAGAATCTACTGTGTATTCCAGGAAACAACATATTGTGCACTCTTTTTTTGTGTTTCCATGTACATTTGTCCCCAC
CTTGCGTCGTGGGTTTTCAGCACCGAGCAGTCCCTTTTTCCCCTATATAAAAATTGGAGGATCTTATGTTTAACTTCATT
CTAACTGCAGTTTACTTTTCGCTTTCGTATGAAGATCTATATAACTACCTGTTAAGATTTATTCACTGAAATACTTGTTA
ATTGACAATAAATTTGTAACATCGAATTCTGTTTCTGTAAATATTCTGTGTTGCCACGAAATTGCTAAATTGAAAAAAAA
ATATATACTTGCCACTTGATGTTTAGCTTTTTAGTTTGTTTATCCATTTTATCTAATGCTTTTAGGCAAACGATCTGATA
AAATGACAAAATTTATCTTCAGCAGTACACCCTATTAAGGAGTGGAAGCCAAAATTGACAAAGAAGTCACCCACCATCGA
TGCAGAAAACAGTATAGCTGATGCTGCATCTCCTTCAGCAAGCAACTGTGAAAATGCCAACACAACAGATGTAAATGGGT
TGCCTGAAAAACTTTCACAAGCTAACTTGCATGAGGTGGAGCATGTTATTATTCCGGAACATCTTCGTGTACCAGAATAT
GAGCAGACAAAGTTAAGGTTTGGCAGTTTCACACCTGATTTGGATTTGGAACAAGTACCTGATTTGACCCCACAAGACAC
TGAGCAACCAGAACAGTTAGGTGAACCTTCCCAATTCTTTCAACCAAAGAGAACATAATCTTGTAGCAAGCACTGTTGTG
GCAGGAAGTTGTTTTCTCGGAAGTTATTGAATACTGATAGACTATATTATCTAGTTGTTTTTTCTATAGTTAAAATTCTT
GATTCAAGAAACTTGATTTAATAAACTTGATTCAGCAGTTTACGTCACATCTATTGTTAATGTGCTATGTGCTACCTAAG
CATCTATATTGTTTTGACATAGTGAAAAGTGTACAAGCCTGCAGTTTTATTGGCATAACCATTTGGTTTTTAGATTCTTA
GATTCATTTATAACTTATTATTGTTGGTTTACGTTTGAAAAATTCTAATAATACATTATTTTGTTTTTGTACTTTAATAT
TTATAGCATGCCATATCTGAATGTTATTCTTGCACTCTGGTATGTTGTGTGGTAATTTAGAGAATATGGCTTCCTGACAA
TCCCTTTATTATATGTAGTGTACAAGAACCAGTTCAACAGGTCAGTGAAGGCGATAGTTTGGATGATGGACATGATGACA
TGGATGAGCAAGCTAGATCTTCACAACACCTGTCCTCATCAACAGCTGAGATTTCCTTGTCCCCATCTGAGGATAGTGAT
CAAATGAGTGGGCAAGTAGAGAATGATGATGGGCTGGGCTTAGTTCAGAGTGACACTCCAGTTGGAGCAGCAGATGGTGA
CAGTACCCAGATCACCTCGACTTTGACTGCTTTTTCGGTAATGAGGAATATTTCTATAGTTGGCTTGTCAGTGGGTATCT
TTGTTGATGCTTCACATGTGTTGAGGAGTTTTTATTTGACATTTTCTTTGCCAGATTATTAGTTAGATAGTGAAATTGCA
ATTCTCGTTTCCAGAGTCTTTTAGCATCGTCCATGACATGCAGAACGTGAATATCTGCAGGCTTATGGTCATAAAGATCC
TAATATTCATACAACCAATGAGGCCCAGCTATATGGACTGGTGGAGCCTAATGTACATCCACAAGCATTAGCTTCCTCTT
CTCAGGTAAATGTTATATTGGAATTCAGTTGTTAATTGGACTCCTTGATTGTGTATTACTTTTTGAAGTCATTTTTTGTT
TTTTAATATTATAATATAGTTGGTATTTTCAAACAACAACTTCAGAAACTTATTTCTACTATAGTATTTGTAGAAATATT
AATGTTACAATATTTAGTACTTCAGAAATCAAACAAGCACATTTTCATATGTCCAACTTAAATGATCCTAAATACGCTGG
TGGGGAAATATTACAGAGGCTGACTGCCTGTTTCCAAAATTACCATTTATCTTTAAATGGAGTATTTCAAAACCACAGTA
TTCTAGACACCATGGTATTTTTGGAGTATTTAGAACTCCATTCCAACTCAGTTTTCATGGCATGGCTAGCTTTTGCCTAA
ATACCATGGTTACAATGTTGTATCCAAACACCATTATAAAACTACGGAACTACGGTATTCTTGGAGCTGGACAAAACTGC
AGTATTGTCACGACAGTTGCTAAGTGTAGTATTGTAAAACTATGGTTTTAAGAAACATTGTTACCAAACAGGCTCTTACA
GTCCCTTACTCTCTCATCAGGGATACCCTTCAGAAAATCCAGAAGCAGATAATGCTGTGCAAGTCTTCAGGATGCCAGAT
TCTAATGTTCACTCACAAGTTCTCCCGTCCACATCTGAGGTAGCACTGCATTTTGATTTTAACTGCTCTCCTGTAGTCCA
TTCTATATTATTATTACTTGTAATCATTTGGATATATTATTTAGGCAGCTTAATTTATAACACCCCCCTTGCAGTCTACT
AGTCTTGGGCCATCATCATGTTGACCAGGGCTGCTATGACTCTAGTTTTAATTCACTTGCCACACTTGATAATCTCTACC
TAATTGCTTTTTAAAATGGTTCTGCTGCAAGTAGTTCAACATGGGACACTTCACTGGTTCGTAGTTGAGGAAAATTATTC
TGCTTGCTTTGAAATAAAATTCAAGAAGCCAGTCTTGGTTTTCAGTTTTTGTGAATGGTGCTGCTTGAACTGAGGCTGCT
GCCTCTCTCATATATTCATGTCATAAGTACATGAGGCCATTCAAGAATTCTAGCAAATAACAGGGTCAAACTGCCCATAC
CTACCTGCTACTGTTCTTTGAACAGGCAGAGATGAAAAGAGCAGTACCTGTTCCTATACTCCTACGTCAAAAGAAAGATG
AGTGGAGAGCATCTGATTATGTAACATAACCTTGCATTCTAAGGAAAAATAAAGACAATTTTGCTACCTCTTTTGTGTAA
TGCTCAGCGAATCTCATGGTTAAATTGTGACATGTTTTGCAGGCCCTAAATCCACAGATCGTGAGCAACAGCCCTGTTCC
GATCTCTTCACAGCAGCAGCATATCTCTCAGCAACAAGCTGCAACACAGATGTACCCTCAAATGCATGTGCAACATTTTC
CAAATTTTATGCCATATCGCCAACTCTATTCACCAGTTTATCCCATGCCTATGCCAAACTATTCGCCAAATGTCCCTTAT
CCATCAAATGGAAATAGTTATCTTCAAATGCCCAGTGGAGGTTCGCATTTAACTGCAGGAAGCGTAAAATATGGAGTTTC
ACAGTATAAACCAGTCCCATCTGGTAACCCTTCTGGCTACGGAAATTACACTCATCCAGCTGGTTTTACAATGGGTTCTC
CTGGTGTTATTGGAGCTGCAGTTGGTGTTGATGATGTCAATAGGATGAAGTACAAGGACAACATTTATGCCTCAACTCCA
CAGGTAAAATTTGCAATTTCTGAATGCTATTAAGTCTCAAATCAGAGTATGGGTATCTTTTTTTGTTTTGTAGCAATTTA
ATATGACTTTCTTTTTACTTTGTCTGTTTATGGGTTGAGTACTTATCTTGGAAATGCCCCAGTATTTCCCTGTAAATCAG
GTGGGAATGCTGCCATTTTTTACTAATAAGAGAATCTGATAGCGAAAACATTTTTAGGCTAAAAGTGTTCATGGCTTCTG
ATTTCAGTCATTCCATTCTACTAATTTGAGCATCTTCCACAGGTCGAGACATCTGACATCTGGATTCAGACAGCTAGAGA
GATGCCACCATTGCAGGTTCCTTCATATTACAACATACCAGGTCAAGCAACACCTGGTGCTTTTGTGCCAAATCCAGCAA
ATGCATCTTTCAATGCTACATCTCAATCCCCTCATGCGCAGTTCCCAGGCTTGTACCATCCTCAGCAACCTCCCTCTATT
GTAAGTCCGCACCCCATGGTGCATCAACAGGTGCCATCGGCCATTGGTCCCAATGTTGGGGTCGGGGTGGCAGCTCCAGG
CCCACAAGTTGGGGCATATCAGCAACGACAAATTGGTCATATGAATTGGAGACCCAGCTTTTGAAGAAGGTTTCTTAATT
ATCTGTAATTAGGGGGGTCACAAGAGCCTTTATGTAACATCAGTAGGCTCCTTTTGACGGGAAGCACCTTTGTTTTTAGT
GCAGCTCTTTCTGATCTATTTAAGCTATAACAAGGTTTTTGTTAGCTTTTCCTTCCCCCAGGTGAATTCAATGTCCCATC
TGAACTGGTATGTAGATTGTGATTTAAACATTGGGCAAGATCTCGCACGAGCACCAAGGTTGAGTGCCTTCCATTTTGTT
CTATTGTTTTGTTTTTTAATCTAAGTTGTGTAGGTTGCGTGCCTTCCATTTTGTTCCCTTATCTGATTCATGCACACATA
AGGTTGTTAGTTTTAGTTTTTTAGTAGTGCAAGTGTCATTGTAGTGTGCTGTTACCGAGCGCTATGTGGTAACTTGGTCA
GTTTACAACCTAATTGCATGTGATAATTTTCTGTGGTACCTCTACTTTTGTAGTAGTCTGTGCTGTATGTAGTTGAAGAC
TGTTGAGCACTGATTTAGTTCTTCTGGAATATTATGTATCTTGGATATGAAGTTCAAATGGGCATGACGGAGCAAATTAC
GGCACTTCATATATTTTTCCAACCATCTCGGCGATGAGCTAGATTAAGTTTTTTTGACGAGGAACTCAACTAACTTTTCT
TTACGAGGATCTCGACTAACATTTCTGTGCACCTCTTTTTTGACATATAAATTTGTTCAGTATCTGAGGGGAGAAAAAGG
AATGGCTCACCGTTAGTTTATCTTGTGGGTTTTGTTGGCCCAAATGAAGATGCGCTGCTCACTATTTTGTGTTATGATTA
TTTCCATGTCTTTGAAAAGAAGATGAAAACAGCGGTTTGTAATAAACGGTTGCGTTTTGGAGCGTAATTCTCTACTATAT
TGATCAATGTGTACTTGATGCTGCCATGGTGGTTGAACTGATCGTTACTGCAGATGAAGGTGGGGATTCGAATTGTTAGG
ATAAATTTTATATTTTAATTTTAAAATAGATATATATGAAATTTATGCTAATTTTTTCTTATGTTATCAAGTACATTACA
TTATTACTGAAAAGAACAAAGTATTGCATAAGTTGTTTTATTCATTATTTGCATCCTACAACAAAAAAGTTGTTTTATTC
ATTATTTGCACCCTACAACAGAAAGGAAAAAAATATTAGTATCTGAATTTAATATCATGAATTTAATATCTATTATTTGA
GAAGATATACGATAAATTTGAGGTTTGCCTTCTATAAATCTTTATAAGTTTAATGTTAAAAACAAGAATATAAATTTGAA
TAGCAGATTCTATATCCTATCTATTCATAATCAAAGAAAAAGACAAAAAAATTGATATCCAAATAGTATTTGTTTTCACC
CCTAATCTTTAATCATGGTAATGATACATAGCTAAAGGTTAAGTACATGAAGACATTGTATTAAAAATGATTCATAATTG
ATAAGAACAAGATAGGCAACTAATGTGTGTGAGACTAGATAGGGCTAAAAACTAAAAAGGTGTGCTTGCATACCTCCTCG
GCAACATGCAGGTACTTCAGCAGTTCAGCGTGCCTCGAAGCGGGCTAGCATCGAGTGGATTGTGTTTGTTGTTGCTGCCG
TGTGGACTCCCTCCTAGCTCCTGCCTCCTGGTTTCGCTCCGACAGATGGCAGGTAAAGAATAGTGACATGCGATGGCGAT
CTAGCGGCGGTAAGTCACACCTTATTCAGTGACTTTCACATCCTATATCTCTCTTTAAGATGTCCCATAGAACAGAACAA
TCCTAGATAGCATATAGCCTTAACACCGTATATAACCTTAACACCACATGCGCCCCCTTCAGGTGCAAGCTTTATATACG
ATTTTGACAATTGAGGTAGTGAATTAACATCTATTTTAAGTGTTGTGAGTGAGATAGGTTCAAGTCCACACCCAAAACTT
GAGCAAGGTGGGTATAAATGCAACCATATTGTGGGTTTTGGTGAATAAATGAGGATATATATAAATCAAACAATATTTCA
TAAGATTTACATATACAAAGCTAACAACATTTTATGAGATTTATAATTTCATACAATTGTAAAAAGTGTAGATAAAATTT
GAGATCCCTCAATTCTGACTTGATAAAAGATGTGGCACCGCGGTTTAACTTCAAAGAGTTTAATTATAGTTTATATTTAT
TTAACTAGATATGTGCCCGTGTGTTGCCACGGAAGTTAAAATTTCTAAGACATTAATAACCAAGCGTAGATAGTTAAATT
TCTAACCTGTCTATGTTGCACAAGCTGAAGCACATATTCATGCACAAATCATATATCGTTTTATCACCAGTCGTATCTTG
AGCCTTCGGCTCCATCTAGTTGAATAAATTTGGCCGTGGCCGTGGTCGTGTTCTACGACCGCGCCGGGGCGGGGAACACG
CACAGGCAGAGGAGCAACAGCAGCGCGCTCAACCTCAGTGCATGCACAGGCGGCCGCCACATTGTGTCTTTCACTGTGGA
TAGGCGACGGAGAAGGCGGCGACAACGGACGCGTACATGTCCCTGGGCTGCATGATGTAGGTGACGAGCGCCGTGGCGTT
GTCGGTGGCGGCCGGGCACTAGCAGAAGACGGGGAACGTGACCATGGTGCCAACGTCGAGGTCGGTGGGCACCAGCGTGG
GGTTCACGCGCTCCACGGCCTGGTACTGCGTGAGGTTGTGCAGCTTGGTGGTAGAGACGATCCAGTAGGTGTCCCCCGGG
TCGATCTGGTACTGCATCGGCATGTACGAGCTGGGGGACCGAGAGGGGCAGCCGCACTGGAGCGGCATGAGCAGCGGCTG
CCCGTTGGCCGGCGCGGCCATGGTGGAGAGCTTGTTGGCGTGCGTGACCATGAAGCGGCTGACGGCAAAGAGGTCACCGA
TGGTCGCGAGATCGAGCGGCACGCCCGCGAAGCCGGTGCGGTAGAGCGCGTACACCTGGCACAGGTACGTGCGGTTAGCG
GTGCAGTTGAACCCCTCGACGGACGTCGGCACGGCCGTGGCCATGGTCGTGTTCTGCGACCGCGCCAGGGCGGGGAATGC
GCACAAGTAGAGGAGCAGCAGCAGCACGTTCAGCCTCGGTGCATGCAACAAGACAACTACGATCGCAGAGCCTCAGAGGA
AACACGATGGGTGGCGCCTCACTAGGTTCCTCCCGCCCAGCCCCGTCAGTGCTTGCATAGTGTTCTGCGGCTTGCATGCA
GCTTCTGCGGCTTCCCGTCAGTGCTTACATAGTGTTCTGCGGCTTGCATGCAGCTTCTGCCTGCTTGCATGCAGTAGGAG
GGTAGGTGCATGCGACACGGGATAAGGGGAGGCGGGGGCACGTCGTGGTCTACATTAGCTTCTTAATAGTTAGTAGAGAT
CTTCTATTAAATGTAGAATGTCGTACTATGAATAGGGTTTTAAAAAATTAATTACTTGCAGGTGTCAAAATATGCTCAAA
AGGTTTTACTCAACACTCCCAAAACTACTCAACAAGATCCCTTGAAAATCCTCTATCAAGAGAAAGTTTTCTCATTGTTT
TATTCTTTTTCACTAACTCTCGGAAATACTGAAAGGGAAATAGGGTCAAACCTTTTTCTAAATGATTTTGGTGATTGAAT
TGTCCAACACAAATTATTGGACTAACTAGTTTGCTCTAGATTATGAGTTCTACAAGTGCCAAAGGTTTAACATAAACCAA
TAAAAAAAGTCAAAGAAAGAGTTCAAATAAAAAGGAGCAAAAGACAACCGAAGGGTGCCCTGGTCTGGCGCACCGGATTG
TCCGGTGCACCACCGGACAGTGTCCGGTGCACCAGGGTGGATCCACTCTGAACTTGCCAGCTTCGGGTTTTCGGGGAGCC
GCTCCGCTATAATTCACCGGACTGTCTGGTGTGGCACCGGACTGTCCGGTTTGCCAGCGGAGCAATGGCTATCAACGCCA
ACGGTCGTCTGCAAAAGGTGAACAGTGCGTGAACAGTGCGGACTGCGCGCGCAGAAGTCAAAGCAGGCGCCAGAAGGCGC
ACCAGACAGTGAACAGTGACTGTCCGGTGCACCACCGGACTGTCCGGTGGCCCTACATGTCAGAGCTCTAACGGTCGAAC
TCTAACGGTTAGGTGACGTGGCTGGCGCACCGGATAGTGTCCGGTGGCGCACCGAACTGTCCGGTGCGCCATACGACAGC
AGCCATCCCCAACGACCACTTTGGTGGTTGGAGCTATAAATACCCCCCAACCACCACACTTCAAGGCATCCAAGTTTTCA
GCCAACACATTCAATACAAGAGCTATAGCATTTAATTCAAGACACAATTAGAGTGAATCAACATCTCTCCAAGTCCCAAT
TCCACTCAAAGCAATAGTGACTTGAAGAGAGTTTTGCCGTGTTCATTTGAGCTCTTGTGCTTGGATAGCTTTTCTTCTTC
CTCATTCTTGTTCCCGCAACATTTGTAATCAAAGCAAGAGACACCAATTGTATGGTGGTCCTTGTGGGGACTTAGTGTCC
CGATTGATTGAGAAGAGAAGCTCACTCGGTCTAGGTGACCGTTTGAGAGAGGGAAAGGGTTGAAAGAGACCCAGTCTTTG
TGACCACCTCAACGGGGAGTAGGTCTGCAAGAACCGAACCTCGGTAAAACAAATCACCGTGTAATCCACCTTATTTGCTT
GTGATTTGTTTTCGCCCTCTCTTTCGGACTTGATTATATTTCTAACGCTAACCCCGACTTGTAGTTGTGCTTAAAGTTTG
TAAATTTCAGATTTGCCTATTCACCCCCCTTCTAGGTGACTTTCAATTGGTATCAGAGCCGGTACTTCATTAGAGCCTAA
CCGCTCGAAGTGATGTCGGGAGATTACGCCAAGAAGGAGATGGTGATCGGCGAGAAGCCCGCTACAAGCCACGGGAAGGC
TCCATCAAAGGAGTCTGACACCAAGCACAAGGAGGAATCCCCTCCACGCGTCAAGTTGCATCGGAGTGGCGATAAGAAGA
AGATAAAGAAAGTGGTCTACTACGAGACCGACTCTTCGTCGCCATCCACCTCCGGCTCCGACGCGCCGTCCATCACTTCT
AAGCGCCATGAGCGCAAGAAGTTTAGTAAGATCCCCCTACGCTACCCACGTATTTCTAAACGCACTCCTTTACTTTCTGT
CCCATTAGGCAAACCACCCATTTTGAGGGTGAAGATTATAACATGTGGAGTGATAAAATGAGGCACCATCTAACCTCACT
CCACTCTAGTATTTGGGATATTGTTGAGTTTGGAACGCAGGAACCATCCGTAGGGGATGAAGACTATGACTCAGACGAGG
TTGCCCAAATCCGGCACTTCAATTCCCAAGCCACCACTATACTCCTCGCCTCTCTAAGTCGAGTGGAGTATAATAAGGTG
CAAGAGTTGAAGAGTGCCAAAGAGATTTGGGACGTGCTCAAGACCGCGCACGAAGGAGACGAGGTGACCAAGATCACCAA
GAGGGAAACGAACGAGGGGGAGCTCGGTCGGTTCATGCTCAACCAAGGAGAAGACCCGCAAGCCATGTACAACCGGCTAA
AGACCTTGGTGAACCAAGTGCACAACCTCGAGAGCACAAAATGGGATGACCATGAGATGGTCAAGGTTATTCTTAGATCA
CTCGTTTTTCTTAACCCTACTTAAGTTCAATTAATTCATGGTGATCCTAGATATAAGCTAATGTCTCCCGAGGAAGTAAT
AGGAAAATTTGTGAGCTTTGAATTGATGATCAAAGGCTCCAAGAAAATCATCGAGCAAGGCACCTCCTCCGTACCTGAGG
TACAACCCATCGCATTCAAGGCGACGGAGGAGAAGAAAGAAGAGTCCACATCAAGTAGACTCCCCATCGACGCCTCCAAG
CTCAACAACGAGGAGATGACGCTCATCATCAAGAGCTTCTGCCAAATCCTCAAGCAAAGGAGGGGGAAGGATTATAAACC
CCGCTCCAAGAAGGTTTGCTACAAGTGTGGTAAGCCCGGTCATTTTATCGCTAAATGTCCTTTATCTAGTGATAGTGACA
GGGATAACGACAAGAGGGGGGAAGAAGAAGGGTTGCGATGCCCATGTTTGTCGGGAGTGGGACTCCGACGAGAGCTCCAC
TGACTCCTCCGACGACGAGGACGCCGCCAACATCGCCATCAACAAAGGCCTCCTCTTCCCCAACGTCGGCCACAAGTGCC
TCATGGCAAAGGACGACAAGAAGAAGAAGGTAAAATCTAGATCCTCCACTAAGTATGCAACTTCTAGTGATGAGGATAAT
TCTAGTGATGATGAGGATAACTTGCTCACCCTTTTCGCCAACCTCAACATGCAACAAAAGGAAAAATTAAATGAATTGAT
TAGTGCTATTCATGAGAAGGATGAACTCTTGGATAGCCAAGAGGACTTCCTTATTAAGGAAAACAAGAAGCATGTTAAGG
TTAAAAATGCTTATGCTCTAGAGGTAGAAAAATGTGAAAAATTGATTAGTGAGATAAGCACTTGCCATGACACTATCTCT
AACCTTAGAAATGAAAATGCCAAATTAATTGCTAAGGTTGAGAAAGTAAATGTTTGTGATGATTCTCTTGTCAAACTTAA
AAATGATAATGCTAGTTTGATTGCTAAAATTGACAAGTTGAATGAATCACTCTCTAGCCTTAAGATTGAAAATGAAAAAT
TAATTGCTAAGGCTAAAGATTTAAATGTTTGCAAAGATGCTATTTCCAATCTTAGAAATGAAAATGCCATGTTACATGCT
AAGATTGATGAATTAAATGTTTGCAAACCCTCTACTTCTAGTATTGATCATGTTTCTATTTGTACTAGATGTAGAGATAT
TAATGTTGATGCTATCCATGATCACATTGCTACGATTAAACAACAAAATGATCATATAGCAAAATTAGATGCTAAAATTG
TCGAGCATGAATTAGAGAATGAGAAATTTAAATTTGCTCGTAGCATGCTTTATAGTGGGAGACGCCCTGGCATTAAGGAT
GGCATTGGCTTCCAACAGGGAGACAATGTCAAGCTTAATGCCCCTAAAAGATTGTCTAATTTTGTTAAGGGCAAGGCTCC
CATGCCTCAGGATAACGAGGGCTATATTTTATATCCTGCTGGTTATCCCGAGGATAAGATTAGGAGAATTCATGCCAAGA
AGACTCATTTTATTTCTCACCATGCTTTTATTTATAAAAATGAGGCTTCTAGTTCTAGGCGTTCTACCCATGTTAAAATG
CCTAAAAAGAAATCTCCTATTGCATCAAATGAACCTAACATTTCATTTAAGACTTTTGATGCTTCATATGTGCTCACTAA
CAAATCAGGCAAAGTAGTTGCCAAATATGTTGGGGGCAAACACAAGGGGTCAAAGACTTGTGTTTGGGTACCCAAGGTGC
TTGTTTCTAATGTAAAAGGACTCAAGACCGTTTGGGTACCTAAGAACAAGGCCTAAATTTGTTTTGTAGGTTTATGCATC
CGGGGGCTCAAGTTGGATCATTGATAGTGGGTGCACAAACCACATGACTGGGGAGAAAAGAATGTTCTCCTCCTATGAGA
AAAACCAAGATCCCCAACGAGCTATTACATTCGAGGATGGAAATCAAGGTTTGGTCAAAGGACTTGGTAAAATTGCTATA
TCACCTGACCATTCTATTTCCAATGTTTTTCTTGTAGATTCTTTAGATTACAACTTGCTTTCTGTTTCTCAATTATGCAA
AATGGGCTACAATTGTCTTTTTACGGATATAGGTGTTACTATCTTTAGAAGAAGTGATGATTCAATAGCATTTAAGGGAG
TGTTAGAGGGTCAGCTATACTTAGTTGATTTTAATAGAGCTGAACTTGACACTTGCTTAATTGCTAAGACTAATATGGGT
TGGCTCTGGCATCGCCGACTAGCCCATGTTGGGATGAAGAATCTTCACAAGCTTCTAAAGGGAGAACACATTTTGGGACT
AACAAATGTTTATTTTGAGAAAGACAGGATTTGTAGTGCATGTCAAGCAGGGTAGCAAGTTGGTGTTCATCATCCACACA
AGAATATCATGACGACCGACAGGCCGCTTGAGCTACTCCACATGGATCTATTCGGCCCGATAGCTTACATAAGCATCAAC
GGGAGTAAGTATTGTCTTGTAATTGTGGATGACTATTCTCGCTTCACTTGGGTGTTCTTTTTGCAGGAAAAATCTCAAAC
CCAAGAGACCTTAAAGGGATTCTTGAGACGGGCTCAAAATGAGTTCGGCTTAAGGATCAAAAAGATAAGAAGCGACAATG
GAACGAAGTTCAAGAACTCACAAATAGAAGGCTTTCTTGAGGAGGAGGGCATCAAGCATGAGTTCTCTTCTCCCTACACA
CCACAACAAAATGGTGTAGTGGAGAGGAAGAATAGAACTCTATTGGACATGGCAAGGACCATGCTTGATGAGTACAAGAC
TTCGGATCGGTTTTGGGCCGAGGCGGTCAACACCGCTTGCTACGCCATCAACCGGTTATATCTACACCGAATCCTCAAGA
AGACATCATATGAACTCCTCACCGGTAAAAATCCCAATGTTTCATATTTTAGAGTCTTTGGTAGCAAATGCTTTATTCTT
GTTAAAAGAGGTAGAAAATCTAAATTTGCTCCTAAGGCTGTAGAAGGCTTTTTACTTGGTTATGACTCAAACACAAGGGC
ATATAGAGTCTCTAACAAGTCCACTGGACTAGTTGAAGTTTCTTGTGACATTGTGTTTGATGAGACTAACGGCTCTCAAG
TAGAGCAAGTTGATCTTGATGAGCTAGATGATGAAGAGGCTCCGTACGTCGCGCTAAGGAACATGTCCATTGGGGATGTG
TGTCCTAAGGAATCCGAAGTGATAGGAACGGGGTGCCCGATCTTCCGTCAGGTGTAGGTAACTATCGATTTGGTGGAGAT
GTCACACAGACGATCCGGCTTCCAATCAACATGACTAGAACCCCGCAATCGCAGCACCACTTCTCCTCTGGTTATCAACC
GTGCGCTGCGCGATTGACCTCGCCACGAGGGCTAATCCTTTCCTGCGAATCGAAGACATAAGCAAGAACAAGAAAGAACA
CAATCTGGAATATTGCGGATGAATGATTAAGCTCACAAGTTGGGGTCTCACAAACCGATATACGGCGGCTGTTCTCGATA
GATCTAACTTAAGCAAAACCCCAGCCCTAATGTGGTGGCAGCTACTGATTATATAAGGGTTAGGAGCGGACTCCCTCCCT
GGATGTGCCCTAATGGGCCCAACAAAGATACACAGCCCAAAGGCCCATTTATGGTGTCACAGCACCGAGACAAATTACGG
ACGTCGGTTTGATCCTCCACCTTGATCCGAACATCCTTGCTGGCCTTCCACGCCTCCAAGTCCTTCACCATGTCCTTGCT
GGTCCTTTCCTTCATTCCTAAGTACAATTAATTCATTAGGTAGCACACTATTCTCAAATGTACAAGAATAAGTACATAGG
AACGAGCTCACCTGCAAATTCAATTGTCTTGCGCGTGCGCGAGTAATCGGACCTTGAACATCAACTAGGGGAGTGTTGTT
TGTATCCATGGTAGTGATGTCCTCATCATCCTCCCCCTCTTGAAGTGGAGTCGTCCTCGACTCAAGCTCATCTTCTTCCC
CCAAATACGGTTTCAAATCTGCAATGTTAAATGTAGGACTAACCCGGAACTCGGGAGGCAACTCAAGTTTATATGCATTA
TCATTTATTTTCTCCAAAATCTTATATGGACCAGCAGCACGTGGCATCAATTTAGACTTTCTTAACTCTGGAAATCTATC
TTTTCTCAATTGCAACCACACTAAATCATCCACTTCAAGCTTAACTTGTTTTCTACCTTGACTACTAGCAATTCTATATT
TTCAGTCATCTTTTCAATTTTTGCTTTAGTTGAAGCATGAAGTTTCAAAATAAAGTCAGCACGCTCCTTAGCATCACTAT
GTACTTGCTCGGTAGTAGGTAGAGGCAAAAGATCAATAGGAGCACGAGGGTTAAAACCATACACTACTTGAAAAGGACTT
ACCTTGGTGGTGGAGTGTTCCACCCGATTATATGCAAACTCCACATGCGGCAAACACCCTTCCCACATTTTCAAGTTTTT
ATTCAATATTGCTCGCAGCATTGCAGACAATGTTCTATTCACAACTTCCGTTTATCCATCAGTTTGGGGATGACAAGTAG
TAGAAAACAACAATTTTGTCCCCAATTTGTTCCATAGAGTACGCCAAAAATGACTCAAGAATTTTACATCACGATCTGAA
ACAATAGTAGAAGGCATACCATGCAAACAAACAATCTCTTTGAAAAAGAGGTTAGCAATATGAATGGAATCATCTGTTTT
GTGACAAGGTATAAAATGTGCCATCTTAGAAAAACGATCAACCACAACAAACACACTATCGCTCCCCCTCTTCGTCCTAG
GCAATCCCAAAATAAAATCCATAGAAATATCCGCCCACGGAACTGAAGGAATAGGAAGAGGCATATACAAACCATGTGGG
TTCAATCGTGACTTAGCTTTTTGACACGTCTTGCATCTTGCTACAAAGCGCTCAACATCACACCGCATTCGAGGCCAAAA
GAAGTGTGTGGACAGCACAACCTCCGTCTTCTTGGCACCGAAGTGACCCATCAAACCACCACCATGCGCTTCCTGCAACA
ACAAAAGACGAACTGAACCAACTGGAATGCATAGGCGGTTAGCTCTAAACAAGTATCCATCATTTAGCACAAATTTATTC
CATGTATGTCACTCTTTACAATTTAATGCAACCTCTTTAAAATCATCATCAAAAGCATATTGTCCCTTAATTGTTTCAAG
TCCAAAAATACGACAATCAAGTTGAGACAACATAGCATAGCGTCTAGACAAGGCATCGACAATCACATTATCATTCCCCT
TTTATGTTTAATGATGTAAGGAAAAGTTTCAAGAAATTCTACCCACTTAGCATGTCTACGGTTCAGATTTGTTTGACTAC
GAAGATGCTTAAGTGACTCATGATCAGAATGAATAACAAATTCTTTAGACCACAAATAATGTTTCCATGTTTGCAAAGAT
CGTATGAGAGCATATAATTCTTTATCATAAGTAGAATAATTAAGAACAGGGCCATTCAATTTCTCACTAAAATAGGCAAC
GGGTTTACCTCCCTGCATCAAAACAGCACCAATGCCAACTCCACTTGCATCACATTCGAGTTCAAAAGTCTTACCAAAGT
CAGGAAGTTGGAGTAGTGGCGCGTGAGTAAGTTTCTCTTTTAAAAGAGCAAAAGAATCGTCTTGTGACTGCCCCCAATTA
AATGAAACACCCTTCTTGGTCAACTCATGTAATGGGGCAGCGATGGTGCTGAAATCCTTGAAACGACGATAAAATCCTGC
AAGTCCAAGAAAACTCCGCACTTGTGTCACCATCGATGGCGTTGGCCAACTTTGAATAGCATGCACTTTGGCCTCATCAA
CCTCAATACCTATGGAGTGACACATAGCCAAGAAACGATACTCGTTCGGTGCAAAAGGTGCATTTGTCAAGGTTAGCAAA
TAAGCGCGCGGCACGCAAAGCATCAAAAACAGCACGTAGATGGTCAAGATGTTCAGATAAACAAGTGCTGTAGATCAAGA
TATCATCAAAATAAACCACCACAAATTTTCCAATAAATGGGCGCAAAACCTCGTTCATCAAACGCATAAAAGTACTAGGG
GCATTAGTTAATCCAAAAGGCATCACTAACCACTCATACAAGCCGAACTTGGTTTTGAAAGCAGCTTTCCATTCATCGCC
TAATTTCATTCTAATTTGGTGGTACTCACTGCACAAATCAATCTTAGAAAATATTTTAGAACCACTTAACTCATCAAGCA
TATCATCTAATCTAGGAATAGGATGACGGTACCAGATAGTGATGTTGTTAATGGCTCTACAATCTACACACATGCGCCAG
CTGCCATCTTTCTTTGGAACCAAAATGACAGGAACAGAACAAGGACTAAGGCTCTCACGTACATACCCGCGGTCCAAAAG
GTCTTGGACTTGGTCCTGAATCTCCTTAGTCTCCTCAGGATTTGCTCGATATGCAGCACGGTTGGGCAAGCTCGCTCCAA
GAATCAAATCAATCTGGTGCTCAATCCCACGAATGGGAGGAAGTCCTGGAGGTAACTCAGAGGGAAAAACATCTCAGAAC
TGCTGCAAAAGGTTAGTCACAGATGCAGGCAAAGTGCTAGGAATATCATCAATAGAAAAGAAAGCATCTTTGCAAACCAA
GGCATAGCAACAGGCATCAGTAGCATGAGTTTCAAGAAGATCAGATTTAGTAGCAAGCATGACAGGAGCTTTCAATTTAA
TTTGTTGGTGAATTTCTGTCTCATTAGTTGGTTCCTTATAGGTACTTGCAGCTCTATCTTTATCAGCTTGTACAATTTCA
GCAAGAGTCAAAGGTAGCAAAGTAATGTTTTTATCTTTATGCCTAAAAGTGTATGTATTACTCCTACCATGGTGACGTGC
ATCAGTATCATATTCCCAAGGTCTACCCAACAAAAGAGAACAAGCTTCCATAGGTACTACATCGCAATCCGCATAATTAG
AATACATACCAATGGAAAAATGCACTCGTACCATGTGTGTTACCTTAACCTTGCCTGAATCATTGATCCACTGAATGTGG
TATGGATGTGGCCGTGTACGTGTGGTCAGGCCAAGCTTCTTGACAAAATCTGAACTCACCAAATTATTGCAGCTTCCCCC
ATCAATAATAACACGTGCACACCGATTCTCGATGGCGAAGAAGGTCTGGAACAAATTATGGCGTTGCTACTTCTCTGATG
ATTCAGGCTGAGAACTAAGAACACGCTGCACCATGATGCTTCGAAGGTTCACCATAGCATCAGCACCAAGCATGGCATCA
TCATTAGCAGCAACATCACTGGAGTCATCATCGTCATCCTCACCGTCGGAAGCACTAATGTAGCCATCATCTGTAGCAAT
GTATGTTCGCTGACTCGGGCAATCCTTCTTCACGTGACCAATCCCATGACAACGGTGGCAAACAATACTCGAAGAATGAC
CACTGGAAGGTGCTGCAGGTGCTGGTGAATTCTGTTTCTTGGTGGGTACCTGCAAAGGAAGTTTACCAACATGTGCAGCA
GGTGTCGAGGGAGGTCACGTGGACGCTGGAGTGGTCGAAGGTGTATGACTCGAGGCAGGTGTGTGCGTCCGTGATGTAGA
GGAGGCACCAAAAGTAGCCCTAGGTCGATGTTGGTGTCCCTGCAATTCCTTCTCTGCAAGCATAGCAAACTGGAACAACT
TGTTGACAGTGTTAAATTCTTTATAATCCACAATGTCCTGAATATCACGCCGCAAACCTGAATACAAACGGCAAAGAGCA
TCCTCATGTCCCTCTACTATCCCACAACGCTGCAATCCCTTCTGAAGCTCAGCATAATAATCTTGAACAGATTTATCCCC
TTGCTCTAAACGCATCAATTTCTTACGCAATTCTCTATGATAAGATGGGGGAACAAATCTATCGCGCATAGCTACCTTAA
GGTCTTCCCAAGTCGTAGGTGCTCTACCATCCCCAACTAGACCAGTCCACCAGACAATAGCAAAATCTTTAAATTCACTA
GTGGCTTGTCTAACTTGATGTCGTTCAGGTACAAGGTGGGCAGCAAATTTCTGTTCTATCGTCATCTCCCAATCAAGATA
TCCCTCAGCATCATAATGACCCAAAAAAGATGGTATAGTAAATTTAATCTTAGCATAAGGGTCGTCAGGAGCACGATTGT
TATTACCTTGCTGGCGGTGCATACCTTCTGTGTTTCGATGAAGACGGCGACGTAGGCACAAATCTCTGGTGGCCGCTTCA
TCATAATTGCCTTCTTCATCAAACACCGCATCATCGGGAAGACGTGGATGAGGAGGTGGTGGTGGCGGTGCTTGTTGTTG
CGTCTCCAACACGGCAAGTCTGTCGACGATCTCGGACAATCGTCGATCTAGTCTCTCGTAAGTCTTGCCAAGGTTCATGT
CAATGAAGGCATCATGCACTGACTTGTGGACCGTCTCCTCCATTTGCTCCTTCAGGAGCTTGTTGTTTGCCTCAAGATCT
TGGTGGCTAACACATTCATCGAAGTCTGTAGGGATCCCTGCCATCGAAACACAAAAACAGGAAACAAACGGTGAAGGTTA
TCCCTAATAATTTCACTACACGCTCCTCTCAGGTGGAACACAGGAATACGCTCTATTGTATCTTACCAAGCTCTTACAAG
TGTCTGACGAAAATACAAGCAAAGAATGGTACAATCGGAGGCTGGTTCGTAATACTTACCAAGAGGGAGTGAAACCGTGA
TTGCAAGGTCAAATCTGTATTGATCAGAAGATATAGTATGTGGAGCTGTAGGACAGGCACAATATGTATGTGAATGTGGA
ACAAAATCGAGTGCAGATGAGCGAAGTTCAATAAATATCCAAAGCACAAGTCACAATTGCTGGCTAAGAGATGTATCTGA
GGCGTAGCACAACAAGGTTGGAACAAAGAGCAATGGAACTAGCAGAATGGCAGTACCGTAAATATTGTACTAGCGAGGCC
AAAAAGGCACTAGTAGGAATCACAGGTGATTTTGCTTTTTTTGTATGATTTTTTTGATATTTTTCTCAGCACAATAAGCA
ACAAAATAGGAGCTACACCAAGTTTGACCTAAAACAGAGATCAGATGTGATCTACAGAAAATCAGCAAGTTCTCTGAAAA
GCATGCAAGAGCTTTGACAATTTTTTTCTTTATATTCCTGAATTTTTTTTGACAATTTTATCGAAACCATACAGGCCGAA
GCTGGCCTCAGAATCGCGTCACCAAGCTCCTGTAAAAATTTCAGATTTTTTGGACACCCGAGCGGAAAGTTATGCCCGGT
TTAAGGAAGGTACATCAAGTTATGTTTTTGGGAGGCACGACTAGAAGGCGGCGGTTAGGGCAAAAAAATCCTTATCTGCA
ATCACAGCGATTAATGGGGTGGATTGACTTGTGATCTAGGTAATAGTGGATGGAATAGCGGCGTATCTGCAATCTATCTA
GGGCTGGCGCGGGGGCGGCTAGCGAGGGCAAGTCGATTAATGGATGAATCGACTTGTGATCTGGGTAATGGTGGATGGGA
TAGCGGCTAGCGAGGGCAGTTGATCTACGATGAAGATACACCCTAAACCAGCAACACGACTCGACCACGGACACGAACTG
AACAAAGCCAAACTGAAAACGAAATTGCAAAGGCTAAACAAGGGTTCTAGGACAACGGAAATTTTTTGTACGGCAATTAT
CTAGAGTTATAGGATGAAAAACCTAAACTAAACTAGGGTAAGCCTGACAGTAATACCTGAGTCTTTGAATACCACTTGAT
AGGAACGGGGTGCCCGATCTTCCGTCAGGTGTAGGTAACTATCGATTTGGTGGAGATGTCACACAGATGATCCGGCTTCC
AATCAACACGACTAGAACCCCGCAATTGTAGCACCACTTCTCCTCTGGTTATCAACCGTGCGCTACGCGATTGACCTCGC
CACGAGGGCTAATCCTTGCCTGCGAATCGAAGACACAAGCAAGAACAAGAAAGAACACAATCTGGAATATTGCGGATGAA
TGATTAAGCTCACAAGTTGGGGTCTCACAAACCGATATACAACGGCTGTTCTCGAGAGATCTAACTTAAGCAAAACCCCA
GCCCTAATGTGGTGGCGGCTACTGATTATATAAGGGTTAGGAGCGGACTCCCTCCCTGGACGTGCCCTAATGGGCCCAAC
AAAGATACATGGCCCAAAGGCCCATTTATGGTGTCGCAGCACCGAGACAGATTACAGACGTCGGTTTGATCCTCCACCTT
GATCCGAACATCCTTGCTGGCCTTCCATGCCTCCAAGTCCTTCACCATGTCCTTGCTGGTCCTTTCCTTCATTCCTAAGT
ACAATTAATTCATTAGGTAGCACACTATTCTCAAATGTACAAGAATAAGTACATAGGAACGAGCTCACCTGCAAATTCAA
TTGTCTTGCGTGTGCGCGAGTAATCGGACCTTGAACATCAACTAGGGGAGTGTTGTTTGTATCCATGGTAGTGATGTCCT
CATCACAAAGAGCCTCCACAAGCACAAGATCAACCATCTTCCTCCATGCAAGCATCTCCACCAACCCAAGATGAGGATCA
AGCTCAAGATGATGAAAATGAAGATCAAGAGGATGAGCCACCTCAAGAGGAGGGCAATGATCAAGGGGGAGATTCCAATG
ATCCAAGACAAGGAAGATGAACAAGATCCAAGACCGCCACACCCAAGAGTCCACCAAGCAATCCAATGAGATCACCCCGT
GAACACCATCCTCGGTGATATTCATAAAGGGGTAACCACTCGATCTCGTGTTGCTCTTTTTTGTGAACATTACTCTTTTG
TTTCCTCTATTGAGCCATACAGGGTACAGGATGCACTAAGAGATTCGGATTGGGTGCTGGCAATGCAAGAGGAGCTCAAC
AACTTCACGAGGAATGAGGTATGGCATTTAGTTCCATGTCCTAACCAAAATGTTGTAGGTACCAAGTCGGTATTCCGCAA
CAAGCAAGATGAGCATGGTGTGGTCATAAGGAACAAAGCACGACTTGTGGCCAAGGGTTATTCACAAGTCGAAGGTTTGG
ATTTTGGAGAAACTTATGCACCTGTAGCTAGGCTTGAGTCAATTCGTATATTACTTGCCTATGCTACTTACCATGGCTTC
AAGCTCTATCAAATGGACGTGAAGAGTGCTTTCCTCAATGGACCAATCAAGGAAGAGGTCTATGTTGAGCAACCTCCTGG
CTTTGAAGATAGTGAGTACCCTAACTATGTTTATAAGCTCTCAAAGGCGCTTTATGGGCTCAAGCAAGCCCCAAGAGAAT
GGTATGAATGCTTAAGAGACTTTCTTATCACTAATGGCTTCAAAGTCGGAAAAGCCGATCCTACTCTCTTTACTAAAACC
ATTGCAAATGATTTGTTTGTATGCCAAATTTATGTTGATGATATTATATTTGGGTCTACTAACAAATCTACATGTGAAGA
ATTTAGTAGGATCATGGTACAAAAATTCGAGATGTTTGAGAGTTGAAGTATTTTCTAGGATTTCAAGTCAAGCAACTCCA
AGAGGGCACCTTCATTAGCCAAACGAAGTACATTCAAGACATACTCACCAAGTTTGGAATGAAGGATGCCAAGCCCATCA
AGACACCCATGGGAACCAATGGGCATCTCGACCTCGACACGGGAGGTAAATCCGTAGATCAAAAGGTATACCGGTCGATG
ATAGGATCTTTACTCTATTTATGTGCATCTCGACTGGACATTATGCTTTCCGTATGCATGTGTGCAAGGTTCCAAGCCGA
TCCTAAGGAAGTTCACCTTAGGGCCGTGAAGAGAATCTTGAGATATTTAGTTCATACACCTAAGTTTGGTCTTTGGTACC
CCAAGGGATCCTCTTTTGATTTATTAGGATATTCCGATGCTGATTGGGCAGGGTGTAAAATTGATAGGAAGAGCACATCA
GGGACTTGTTAGTTTCTAGGGAGATCCCTGATGTCTTGGGCTTCAAAGAAACAAAACTCAGTAGCTCTTTCTACCGCCGA
AGTCGAGTACATTGCCGCAGGCCATTATTGTGCGCAATTGCTTTGGATGAGGCAAACCCTCAGAGACTATGGCTACAAAT
TTAGCAAAGTCCCTCTCCTATGTGATAATGAGAGTGCAATCCGCATGACGGATAATCCCGTTGAACACAGCCGCACTAAG
CACATAGCCATTCGGTATCACTTTTTGAGAGATCACCAACAAAGGGGGATATCGAGATAGCCTATATTAACACCAAAGAA
CAACTAGCCGATATCTTTACCAAACCACTAGATGAGAAAACCTTTACCAAACTTAGGAATGAGCTAAACATTCTTGATTC
TCGGAATTTTGATTGATACTTTGCACACATAGCTCATTTATATACCTTTGATCATATCTCTTTTATGTCTATGACTAATG
TGTTTTCAAGTGTAATCTTATGCTTAGTCATAGAATTGAAAGGGAAATGGAGTATTCGGCAAAGACAACACTTCCACTCA
ACTCCATCGGTATTATCTACCCTTTGTCAATATTCCGCATCATTCTCCACTTTGGTATAATCTTCACTCGTATTTGTTTG
TTACTGTTGGGGAGAAAGTAAAAGGGCTTATATTTCACTCAAGTATCCGTTTTTGGCGGTTAATGCCAAAGGGGGAGAAA
GTATGAGCCCAAAGCAAAAGGACCGCACCACCACCAAATTTTAAAAATGACTTTTCAAATTGATATCTTATTGTGTTCAA
AAGGGGGAGAAAGTAGTATCTTCAAAATTTGTAAAACCCTCTTGAACACTAAGAGGAGAATTTCATTGAGGGGGAGTTTT
GTTTAAGTCGAAGGAAAAGCATTTGAAACAGGGGGAGAAAATTTCAAATCTTGAAAATGCTTCTTTCAATCTTATTCATG
TACCTTTGACTATTTGCAAAAGTTTTTTGAAAAGAATTTTACAAAGAATTTGCAAAAACAAAACTAGTGGTGCAAGCGTG
GTCTAAAATTTTAAATAAGAAGAAAACAATCCACGCATATCTATTGAAATAATTATATTGGTTTCATTCCAAGCAATCTT
TGCACTTACCTTATGCAAACTAGTTCAATTTTGCACTTTTATATTTGCTTTGGTTTGTGTTGGCATCAATCACCAAAAAG
GGGGAGATTGAAAGGGAAATAGGGTTAAACCTTTTCCTAAATGATTTTGGTGGTTGAATTGCCCAACACAAATTATTGGA
CTAACTAGTTTGCTCTAGATTATGAGTTCTACAGGTGCCAAAGGTTCAACACAAACCAATAAAAAAAAGTCCAAGAAAGG
GTTCAAATAAAAAGGAGCAAAAGACAACCGAAGGCTGCCCTGGTCTGGCGCACCGGACTGTCCGGTGCACCACCGGACAG
TGTCCGGTGCACCAGGGTGGATCCACTCTGAACTTGCCAGCTTCGGGTTTTCGGGGAGCCGCTCCGCTATAATTCACCGG
ACTGTCTGGTGTGGCACCAGACTGTCCGGTGTGCCAGCGGAGCAATGGCTATCAGCGCCAACGGTCATCTGCAAAAGGTG
AACAGTGCGTGAACAGTGCGGACTGCGCGCGTAGAAGTCAGAGCAGGCGCCAGAAGGCGCACAGGACAGTGAACAATGAC
TGTCCGGTGCACCACCGGACTGTCCGGTGGCCCCACATGTCAGAGCTCCAACGGTCGAACCCTAACTGTTGGGTGACGTG
GCTGGCGCACCGGACTGTCCGGTGCGCCATACGACAGCAGCCATCCCCAACTGCCACTTTGGTGGTTGGGGCTATAAATA
CCCCCAACCACCACACTTTAAGGCATCCAAGTTTTCAGCCAACACATTCAATACAAGAGCTATATCATTCAATTCAAGAC
ACAATTAGAGTGAATCAAAATCTCTCCAAGTCCCAATTCCACTCAAAGCAATAGTGACTTGAAGAGAGATTTTTGCCGTG
TTCATTTGAGCTCTTGTGCTTGGATAGCTTTTCTTCTTCCTCATTCTTGTTCCCGCAACATTTGTAATCAAAGCAAGAGA
CACCAATTGTGTGGTGGTCCTTGTGGGGACTTAGTGTCCCGATTGATTGAGAAGAGAAGCTCACTCGGTCTAGGTGACCG
TTTGAGAGAGGGAAAGGGTTGAAAGAGACCCGGTCTTTGTGACCACCTCAATGGGGAGTAGGTTTGCAAGAACCGAACCT
TGGTAAAACAAATCACCGTGTCATCCGCCTTATTTGCTTGTGATTTGTTTTCGCCCTCTCTTTCGGACTTGATTATATTT
TTAACGCTAACCCCGGCTTGTAGTTGTGCTTAAAGTTTGTAAATTTCAGATTTGCCTATTCACCCCCCCTCTAGGCGACT
TTCAAATACCACCTCAAATTTTGGAACCATGGCCCTCTGATGAAGATTATCCTCTCCCTCAAAAATTCTCCTTCCCCTTT
GGAATTTTTGGTCTATCCTCTTTGAAAATTTCACATATACTTTCAAATTTTCGAATCTTGACCCTCTGGTGAAGTTTCGC
CTCCACCTTGAAAATTTGCTTTCCCCATTTGATTCGTCTTTGAAAATCCAACAAACTATTCAATTACACAAATAATTTTG
ATTGAGTCATCCTCTGCCTAGCTTTATAGAGCTTGTTCAACATACTCTTCTCCATGGCTAGGGACTCATCGCTACTCGTT
ATTGGCCTCTTCTCCTTACATTGAGCTCTTGCCCTATCATGACCAATATAGTGTGATGGACCCATATTGTCTGGTGGTGT
GGAGCTATGATCACCATCCAAGTTGAGACATGATCATTTGCTCCCATCACTAGAGTCGTAGTCATTGTGTCTCGCGCACC
ACTTGGGATGATGACGAAGTGTAACACCCCGTCCACTCTTGGATCGACGGTACTTACTCCTGATAGCTCTCTAGAGTCAT
ATATTGTCCCCACAGACCAACACGAGTCTTTTCTGCCCACTTGGTCCTCACTCATGCGCACCCAAGAAAACTTTCCGGTC
GGTCACCCATCCCAAATTGCTCCAAGCCAAGCACATTTAACTTGGAGGTTATTTCGAGATAGGCTTCTGAAAAAGAAGAT
GCACCTTGTTGGTATGGATACTCTATTAATTCTATTAAGCCTTGGACCAAGGGCTAGGATATCACACGAAGAGTGCACCA
CATATGCTCCAGCTTGAAGTCTGTTTCATCGGGTTTGTTGTAGAAGCTTTCCTAGCTTGGCTTCTTTGAGCAGCATATCA
TCATCTTCTCCACTTGGCTGGGCCACATATAAGCGACTATAAATGCTATTGAAGAGGGTGATCCTCCGGTTACGTATCTA
TCACTGATCCTTCAGTTGCTTGGGGAGTATGGTGGCAATGATCTTCAATGGTGGAGTTAGATATTTGACCCTAGATGGAT
AATTCCTTCCTTTATTTGTTACCATCAAGGGGGTCCATGGAGTGCAGTAGCCACACATGCACCTATAATATTATAAACTC
AAAAAAACTATTGTTTCCTAAAAGTTGTGTTAAATTCATAAAAATAGATGTGTACTTACCCGTCTTTTGTCCTCCACCTT
CAAGTAGTCCCTTCACTATTGGAATTAAGGAGCACTAGAGTAAGCAAACTAGTTCAAAGTTGCATTGTTGTGGTTGCTCG
GGAGCACTAATGTACCTGTAGGGAGACGAGCACCATATGAGGAAGGAGCACCAAACGTGGGAGCGAATGAAGTAGGAACA
CCATATGGAGAAGGAGCACCACATAATCCATATGGAGGAGTACCATATGGATACCCATACGAGTATGTAAGAGGGTATGT
ATAAGTGAAAGGTTGAGGAGCATTAGTGGTAGAAGTTTTAGTGGTGGGAGGAAGAGCATCAATGGTAGGATTTTCATTGG
TAGGAGGGTATGGATACATAGGAGGAGGATATTAATATGGAAACAGAGGTTGCAGACTCAAGGAATGGGGATGGGCAGGA
ACATCTTCGCAATGATGTTGTATGAGAGAAAGACTATCTAATGAATGTACCCCAACATAGTAGGGTCCTCAGGATGTTGT
GGAGATTGCTCGTTGAGCAAGTTGGTGAAGGTTTTAAATTTTGGACTTTGTATAGGATCCATATTGAAATAGAGAGTTGA
AGACTACAATATGAAGGAAGACAAGTGGATTGAAGAGTGAGGGGTGTGAACGAACCTAGACACTCCCTCAATTTATAGGG
TGGATATTAGTTTTTTTAACTTTTTTATTTTTGAACTTTAAAGAGTTAAAATTGCACAAACTAGTCAGGAGCTGACACAT
GGAAATAAATGGTTGGTACTTGGTACCGACTGGTCAATAGTGGAACCGATCGATTATCCAGCGCTTGACTAAACCATGTG
GACTAGTTTGGCTTCAACACGATCAGTACCGACTAGTCGGAAAGCCCACTATCCGGCCGACCGAACCGACTGGTGTTGGG
GTTGAGCGATAGATATCGACCACCCACACCATCATGTCCCGTCTCTTTTGCTTTTTGACCCTTTTTGCGAAAGATTTTCA
TAATTATGTCCTTTCTGGTTTGAATTCAGGAAATGGACCCTTATCTCGATGCCATTATTATTGGCGCCGAGATTACATGT
CTCGACGCCAATATAAATGGCACCGAAATCTTGCTCGGGCATGTCGAGCTGGCGCCTACGTGGCTGGAGGTCGGCATCGT
GGTCATTAGCGCTGACCTCCCAGAAATGTGCGCTCGTGCCACGTGGTGTATATATATATAATATTAGTATACTTATATAT
ATAATATAAATTTATATACAACTAAAAAAACATTTTCGTGAACAGTTCACGAAGATGTTAGCTGAAACTCATTAGCGGCA
TGCACTTATGTAGTATGGTTTCAAGGCTTGCTAGTCGTGCGAGTGCTTGTATCATCATATATAAACACTGTATCATGTGA
TTTTATAGTAAATCATATAAATGCTATAGAAATGTATCATTCAAACATTATAACAACTCTTTTTTACATGCCTCAAAGTG
TTACACATATTCATGTCATCAACCTTTGAGTATGTCTGTATAACTCAACGAAATTGAGTCTAAGTACAAATATATATATA
TATATAAAGTATATAAATTTATATTTTATATAAATAAATATACTAATATATTATATATATCTAAATAAATAATTATATTA
TAATATTAATAAATTATATAGTATATTAATATAAATACATAGATATTCTTATACTATATATATACACACGCCACGCACAA
GGCACGAGCGGTCATTTTCTAGAAGGTCGATGCCAATGACCATGGCGCCGACCTACTGCCATGTAGGCGCTAGCTCGACA
TACCAGAGTAATATTTCGGTGCCATTTATATTGATGTCGAGACCTATAATCTCGGTGCCAATAATAATGCGCCGAGGTAA
GGGTCCATTTCTTGAATCCAAACCAGAAAGGGCGTGATTGTGAAAATCTTTCGCAAAAGGGTCAAAAGGCAAAAAGGATG
GCCATCATATCACTGGTTTGTATCATCACTGTTGAACCCAACCTAAGAAGAGACAATGACACACTAGAATATATGTCTCC
AAATTTTCATGTCTTGTGTCCAATCCATCACCGACAATTAAGATCGTGACAGTGTGAGGGAGTTAACTAGTTTTTATGTG
TGTAAGGCGATAGTCGTCTAGAGGGGGTGGAGAAACCTAAAATTTAACACTTTAAAAGCAAACTTGATCCCAAATTAGAT
GTTAGAGCGAGAAGAGAATTGGTCGGAGTGGGGAGATAAGTTCTTCTTGCAACGTGTTGCTCTAATGAGTGAGGAATAAT
ATTGGGGAGCAACACTTAAGGATTTGTATGAAGATAAAAGCAAGAGAACTTTAGAGACGAAGATGGAAAACAAATTGCAA
ACAGTCAAACATAAAAGACACGGTGATTTGTTTACTAGAGTTCGATTTCCAAACGAAACCTATGTCTCCGTTGTGGCGTC
CCAAGGGACTAGGTCTCTTTCAACCCTCAAATTATTTCGAACATCAAACTAGAGTCATATCACTTTTCTCGTTCGAGATA
CCAAAGTCTCCACAAGGTACTTGAAAGGGAATTAGGGATAACCTTTTCTTATAAATGATTTTGGTGGTTGAATGCCCAAC
ACAAATATTGGACTAACTAGTTTGCTCTAGATTATATATTCCACAGGTGCATAAAGGTTCAACACAAACCAATAAAAAGA
CTAAAGAAAGGGTTCAAAAAGAAAGGAGCAAAGAAACCCAAGTGTGCCCTGGTCTGGCTCACCGGACTGTGTCCGATGCA
CCAGAACCGTACAACTTCAAACTTGCAAGTCTCAGTTTTCTTCTGGCGTCGTTCCGCTATAATTCACCAGACTGTCCGGT
GCACCAGCGGAGCAACGACTCTTCGGCGCAACGGTCGACTGCACAGTGCTCTGACAGCGCTACAGTTCGTGGCAGAAGTC
AGAGCAGAGGTCAGAGGTGCACTGGACAGTGAACAGTGTGACACCCCAGGTGTCAGTTTCGTGTTATGTCGGGAGATTTA
TCCTAATCTCGGATGCTCAGTAAAAATTTCTATTTCTCGATCGTGTCTATCTCTGATTATCCAGATTATTCACTCACGTT
TCACCGAATTCAGAGTTCTTCAGTCTCACAGAAACACCGAATTTGGAGCCTGTTAAAACTTTTAATTCTCGGAACGAATG
CAAACTCGAAAATCATTCTCGAATTATAAATCTCATCTGAAGCTCATTAAATCAAACTCTCGATGGCTGTTATTTGATCT
GAGCCCGATTCTAATTCCTCGAACTTGATCTATGCCTGACTATTTTATCTGGATCCGTACTCTCGAACGGAATACTCGAT
ATGTCGTCCTCTAATCAATTTTATCCGACTCGACCAAATATCTATGTCCGAATCCGCTGTCTCGATAGTCGGTCTACGTC
CAAATACTTAATTCGAATCCGCATTCTCCCGCAGAATCTCTTTGTGTCAACCCCTAATTAATTATTATGCAAATTGAATT
GTTATATCTATATCATCATTCATCTCTATGTATCAAGTGTCTTCTAAAGATTTCTCAAAGTTTTAAACAAATGGTCACAT
AAAAAGATAACTCTTATACTTGTTTGAATCTTCTCGTTTGAACAAATGTAAATTTTGAAATTCAACCAAGTCTTGTCATC
TTGCTCAAACAACTCTATGTGAACTCTACAACAAAAGTTATTGAGGGTCCATGCCAAGAAAATGTCAAGAAAATAGTCTG
ATTGCCTTAGAAATATAATTGAGAGCTTTATAATGATACTACTTTGACCAAAGTGGAACTTTAATTTGTATTCAAGATAT
GAGGTTTGACCTTTAATAAAAACTGTAGAACCTGTGTTATACAACAAATATTGTATTTAAACCAAGCCTTGATTCAATCT
CTAAGTACCTCAAACAGTGCCATCAAGACAGAATAAAAATCTGATTTCAGGATTCGAATTCTTCTAAGTCTGAAATTAGC
GTCGTTCGGGTCGACGTCTCGCGTTCCCAAATTTTTATTGAACAAATCAAGTTTCCTCAAATATAAAAGTTGTTAATAAT
TAATAGGGGCACAACATATTAAAAGATGGCATTCATTTGATTCTGTTTGACATGCTTTGACACTCCGTTTTCACAAGTTT
CCACTGTTTTCTAAGCCACTGACAAACCAATTTTCGTGGGTCTTTATCTCTCTAACCAGTGCTCGAATCACCTCAAGTGT
TGTACAAGATTTGTAGAGTGTACATCAAGGAAAATATTTCCTACAGTAACATTGATCCGATTCCAAGGGGAAAATGACGA
AAATGGGCGCCCAAAGTCGCTCTGCCATCACCTGCAACCTGCTGGTGCAGTCTGATATGTCCAGAGCTCTGCTCTATAAA
TGGCAGCACCAGCCCTCCTCCTCCTCTCCACGCCACTTTCCCCCTCCCCTCTGGTTCAGCGCAGGAGCACCCTCTCCTCC
CATGGCACCGTCTCCTCGCTGCTTGGCCCCCTCCATAGATGAACCAGCCACGCAAGCAGCCCCATCGTTTTTTCTGCGGC
TCTCTGTTGTTCACGTGATGGCTGGAGGTAGAAGAAGACCCCCCCTGAGTCTATGACAGGTGGGCCCAAGGCGAGATTTG
AGTACACAAGTTGCAGATTTTTGTGTTGTGTTCAAAAATTCATATCTCGAGTTTTAGAGCTCCTAAAATCGTGAAACTTG
TTTTGTTGACTTCCTTATGAAATGCTCTAACTATTGGATCTATATGTTGGTATGGTTTAGTGAAAAAGTTTTTCTGTAGA
AATTCGTATTTAAAAACTGGTTTACGAAATAAATGAACTTGCTTCTCTCCATAGTTTTATTTATAAAAATCCAAAAATGA
TGAAACTTGTTTTGTTGGTTAGATGTTGTCATACTCCATCTAAGTAAAATATAAAACTTGTAGGTTATTCACTGTTTTCT
TGATGTGTTAATTTAAACATGTTAAATAGGAAAAAGATGATTGTTTTGCTTGTTATTTTTAGATCTGTAGCTCTAGTGCT
CCAAATGGGTTGAAATTTGTACAGTAGACTCTTGGTGTGATTCTTGGTGACTGGTAAAAATTGCGTGAATTGATGTGCAT
GTATGATTAAGTTAGTGATTTAACTTGTTTAATGCACCTTAAGTAGTTTTAAATGATTTATAAATAATATATGAATGCAA
AAATAGAAAATGATGTTCCACTGTCCTTGCATGATATTATAGTAGCCTAAGGAAACTTAATATGGTCATGCATCCACAGA
AAATAACTAATTTTAGATTTAACTTGCTCTCACATGCTTTATTGCATTAACAAATTGTTATTTTTGTATTAAATAAAATA
TAAAATCTGGACATGTGAAATTTATACATTGGTCATGATTTGTTATTACCTATGCCTCATAAAAATCCCAGCACCAAATT
AGATAGTTTGATATGGTGCTAAAATAACACCCATTTTATAATTACAAGACTTAGTGAAAATTTGGAGTAAACAAAATCAT
GCATATTCATGAAAGGCTTGAGTTATACCTTAAAACCAATTAGAGGTTAAGTGGTTGTGTCATGATGGTCTAAAGCTAAA
TATTAGTAGTGCTTCATCGTGGTTTTGTGTGATGTCGAACATGTGTGCCGAAATGCTTTATTTTGTGAATGTGTTTGTTA
ATTATGTGGTAATCCTAGCGCACGGAATAACTTGGATAAAAAGTTAGTAAGTTTACTGTTGGTGCTAATTTGATTGTTTC
AACTCCAACAAATAGCAAAGTGTTAAAATAATTCAAGTCTCTAGAACGCGACAATTCTTGAATGGTATAGAAGCTGAATT
TTACTAGTTGCTGTGTTGGACTGCACACATTGTTTTCGTTGTGATATTTGTTTAATGAACTAAATTATGTTTTCTGTAGA
AAAGTCATATAGAAGAGTTGTAGATAACCTTCTTACCTTGCTGGTGTTAAAATTTGACAGCCATAAGTCTAATCGTTTAG
AAGTTATGCCTTTTACAAATTCAGTAACTGAATCTGTCCAAATTCTGTACAGATTTCAGAAACTGCATTGTTTGCCTAAC
TTAGTGTTACAATCTGTTCATGGTCGTTATAAGAAAGTTGTATATGCTTTTCTTATCTTGCTTGTGTTAAAATTTCATAA
CTATAGGCCTGACGGTTTAAGAGTTATGAATTTTACAAACTGGTTGTTGTGTTCTGTCCACTATCAGAATAGATTTCGAA
AACTGTAATGCTTAATTTGTTTAAATCTGGAATCAATTCTTGGTGATTATAAAAGTTATGTAGTGCCTTTGCCAAGCTTT
CCAAAAAGTCTTGGATCACTCTTTTTGGTGGTCTGAAGATTAAGTTATGGATGTTTAAAGTGTGAAGACTGAATCTGTCC
AAATCTGGACAGCAAAGTCTTCTAGTGTCTCTTATCCTTAATTTCATATTGAATCACCTTAAGATGTTTATAAATAATAT
GTAGATAATTTAATTACCTTTCCAGGAAGTCTAGGATCAATTTGTTTGGATGTCTGAATCTTTAGTTGTGAATTTTTGAA
GTTGCAAGTCTGAATCTGTCCAAATCTGGACAGAGCTGCTGTGATTGTACTTTTTGACCTTGCTAAGTGTTGAATCAGGT
TGAGTTGAAAATACCAAAGTTGTAGTTTACTTTTTAAGCTTTCCAGAAAGTCCTAGTTTGCTATTTTTGGATTAATAATT
GAAGAGATATGATTAAAACAAGTAACTGCTGTATTGCTGTCCAAAAATCTGCAAGTGTCCATTTGATGGTTGAGTTCACC
CTTTTGGCTAGAAATGGTTGGTTAGCACTAAATTAATATAGACTTGCCATGACTAGGCTTAATAATGCATGTGTGTCATG
TTTTATATTTTTCTTCTCTAGTTGATTGTGATATAGGAGTTTCATAGACATTGATGCCTAGGTCCTATTTAAACTTACGT
TGTCTTGGTTGCTCTTATGTGGTCAATAGGAGAGAAAATGAATGATTAAGGTGAGTGTAGTAAATGCGTGTACTTGTGAT
GTCGTAGTCGTGTTGCGTAAATAAATAAAAAGTTGTCGTCTTTTTAATGGTGTTAATGTTGAACGCCGATAACGTACGAA
TATCTAGCGCTTGCGTATAGTCGTTGCGGTGTCTTCCCATTTAATATTTAGTTCGCCACTGTGTCTTTGTATATCTTGTG
TTACTTTCATTATATTCATACATATGCATCTTGTATCTCATTTAGGACCGAGAGATGATGATCGAGCAAGTGATGTGGTG
CCAACCACAAGATGCAGTTGCTGGGCGACTTGAAGAATGGACTTAACCAATGGATGCTCGCCAAGCGAGCACCTCCCCCA
GCAAACACTACCTAAGTGTTAAATTAAAGGCAAACCCCGGTTTTATGCATAACCTGTTTATTATGCTATTTTACTACACT
TAATGATTGTAGGGTTGAATGTGCACTTAAGTGTAGGAGTTGTTTGAAACCCTAGTTGCATGATCTCATGAATCCTATTG
AGATGAATACTAGTATGCTAGGCCGAGTAGCTGCTTTATTAATTAGGGATTACGGTAGAAGTCGAGTGATTTTTCTAGCA
CTCGCGCGAGATCAGGGAATTGGTTGTATACACTTTCTTATCATAATGATGTTGGTTTGTGGACAACAATCCATGGAGAT
TGGTTGTCCACGGGATAAAAATTGGAATAAGGATTAAGGTGTGGTACCGTGAGTCAAGCGTTTGAACGTACTAAGCACAT
GCCGAGAAATATGGTAAATCGGTAAGCCTAGTACCTGAGTGAACCTGGCAGTGGACATATCCCCTCACGCGACCTGAGAC
GTGGTCTCCCATTCCGGTTATGGTGGGTACAAGTGCGATCACTGCACGACGGCAGTCGGGGTCAGTGAGGCATTGTACGC
CAAGGCGGTGAGCCCTGATCTATTGACGGGGAATCGATGGGGACGGTTGATGTGTGTGGGGACGGAGTGCCTCGCCACGT
CGTGTGTTTAGGTTTACCTTGCAAGGTTGAAACTCGATTCGAATCGTCTGCTTCTCGCAGCTAATGAGACTGCTTGATCC
ATGCTGCTACATTGAGTAACAAGTGAAAATGAGATGACTTGGCAAAAGTTGTTGATTGCTAAATGTTTGATACCATGTAT
GATTAGATAGGTATACATTTAGTCTTAAGAGAGTCACACTAAAACTTGACAAGCTAAAACTTGATTTATGAACTCAGCTA
GTGCTTTTGGCAAACCAAACCCCTCAGCCAAACAACTGCATGTCTAGAGGTAGAGGAGTAGACTCCTCACACCGGGTAAG
TCTAGCTGATTATTAGTATACTCAGCCTTGTTTGTGGCATAATTTTTGCAGGTACTCCTTAGGATGATTGATTGATGGTG
TGACTTGGCCTTCATCCCTGCCACCGGGGTAGATGGTCGAGTGGGTTACTGCTTCCGCAGGAGAGGACCAGGAGGAGTAG
CGTGGCCAGGCTTCGCCACGTTACTCGGTTTTCTCCGTTAGTTATTTCCGCTGCATTAAAATTTATGGTTATTATTTCTG
AAACTCTGATAATGTAATCACTACTGATACTTATTAAATTTGTGGTATTATGTTTTATTGTATTTCTCTATGCCTCACCT
TCGAGTGAGCTAGTGGTATTCGATCCTGGTTAAGTGGCTTTATCGGACTAGATCCGAGGGACTGACGGTTTATTCCTATT
TAAGTGTGGTCAAGCCTGTAAGGCAGGACTTAGGCACTTAAGTTGGAATAATTCGGGCGGTTCTGCCACAAACAGTGCCT
GTCCGGTGTGGCACCAGACTGTCCGGTGCCACCAGAAGTCAGGGCTCCAACGATCAACTACGTCAGAACCCTAACGGTTG
GGTGACGTGGCTGGCGCACCGGACACTATCCGGTGGTGCACTGGACTATCCGGTGCGCCCATCGACAGCAGCCACCCCTA
ACGACTGTTTTGGTGGTTGAGGGCTATAAATACCCCCAACCACCACCACTCCAAGTATCCAAGTTTTTCAGACATCTCAT
TCAATACAAGAGCTAGTGCATTCAATACTAGACACAATTCAAAAGAATCAAAGCCTCACCAAGTCCCAAATTCACTCCAA
ACACCTTGTGACTAGAGAGAGTATTTTGCTTGTGTTCTTTGAGCTCTTGTTCTTGGATCGCTTTCTTCTTCCTCATTCTT
GTTCTCAAGCAACTTGTAATCAAAGCAAGAGACACCAATTGTGTGGTGGTCTTTGTGGGGTCTAAGTGACCCGTTTGATT
AAGGAGAAAGCTCACTCGGTCTAGGTGACCGTTTGAGAGAGGAAAAGGGTTGAAAGAGACATGGTCTTTGTGACCACCTC
AACGGGGACTAGGTTCTCAAGAACCAAACCTGGGTAAAACAAATTACCGTGTCATCCGCTTCATTTGCCTTTGATTTGTT
TTCCCCCTCTCCCTTAGACTCGGTTTTCATTCTAACGCTAACCCCGGCTTGTAGATTGTGTTTTAAGTTGTAAATTTCAG
ATTCCGCCTATTCACCCTCCCTCTAGGTGACTTTCAATTGGTATCAGAGCCGGTACTTCATTAGAGTCTAACAAGTCAAA
GTGATGTCGGGAGATCATGCCAAGAAGGAGATCGTGACCGACGGTGACAAGCCTACAAGCCATGGGAAGGCTCCATCAAG
GGAGTCTGACAACAAGCTCAAGGAGGGATCCCCTCCTCACAAGTCACATCGAAGTGGCGACAAGAAAAAGAAAATGAATA
AGGTGGTCTACTATGAGACTGATTCATCATCACCTTCTACGTCCGGCTCCGACGCATCGTCCGTCACTTCTAAGCGCCAT
GAGCGCAAGAAGTATAGTAAGATGCCACTTCTTTATCTCCGTATTTCTAAACGCACTCCTTTACTTTCCGTTCCATAGGC
AAACCGCCAGTTTTTGATGGTGAAGATTATTGTATGTGGAGTGATAAAATGAGGCATCACCTAACCTCACTCCACGCTAG
CATATGGGACATTGTTGAGTTTGGAGTGCAGGTACCATCCGTGGGGGACAAAAGCTATGATTCGGACGAGGTCGCCCAAA
TTCGGCACTTTGACTCCTAAGCAACTACTATACTCCTTGCCTCCTTGTGTCGAGAGGAGTATAATAAGGTGCAAGGGTTG
AAGAGTGCCAAGGAGATTTGGGATGTTCTCAAGACCGCGCACGAAGGAGATGAGGTGACCAAGATCACCAAGCGGGAGAC
GATCGAGGGGGAGCTCGGTCGGTTCATCCTCAACCAAGGAGAGGAGCCACAAGCCATGTACAACCAGCTCAAGACCTTGG
TGAATCAAGTGCGCAACCTAGGGAGCACAAAATGGGATGACCATGAAATGGTCAAGGTTATTCTAAGATCACTCGTTTTT
CGCAATCCTACACAAGTTCAATTAATACATGGTGATCCTAGATATAAGCTAATGTCTCCTGAGGAAGTGATAGAAAAGTT
TGTGAGCTTTGAATTGATGATCAAAGGCTCCAAACAAATCATCAACTTGGAGCAAGGCGGCACCTCCACACCCGAGGTGC
AACCCGTCGCATTCAAGGCGACGGAGGAAAAGAAAGAAGAGTCTACATCAAGTAGGCTCCCCATCGACGCCTCCAAGCTT
GACAATGAGGAAATGACGCTCATCATCAAGAGCTTTCGCCAAATCCTCAAGCAAAGGAAGGGGAAAGATAACAAACCCCG
TTCCAAAAGGGTGTGCTACAAATGTGATAAGCCCGGTCATTTTATCGCTAAATGTCCTATGTCTAGTGATAGTGACAGGG
GCAACGACAAGAAGGGAAAAAGGAAGGAGAAGAAGAAGTACTACAAGAAGAAGGGCGGCGATGCCCACGTATGTCGGGAA
TGGGACTCTGATGAGAGCTCCACCGACGAGGATGCTGCCAACATCGTCGTCAACAAGGGACTTCTCTTCCCCAACGTCGG
CCACAAGTGCTTCATGGCAAAGGACAGCAAAAGGAGGATGGTAAAATCTAGAGCGTCCACTAAATATACAACATCTAGTG
ATGATGGTAGCTCTAATGAAGATGAGGATAATTTGCTTACCCTTTTTGCCAACCTTAACATGCAATAGAAAGAAAAATTG
AATTAATTGATAGGAGCTATTCATGAGAAGGATGAACTCTTGGATAGCCAAGAGGAATTCCTTATTAAGGAAAATAAGAA
GCATGTTAAAATTAAAAATGCCTATGCTCAGGAGATAGAAAAATGTGAAAAATAGACTAATGAGCTTAGCATTTGCCATG
ACACTGTCTCCACCTTAGAATTGAGAATGCTAATTTAATTGCTAAGGTTGAGAAATTAAATGCATGTAATGATTTAATTA
TCAGTCTTAGAAATGAAAATGCTAGTTTAATTGCTAAGATTGATAAATTGAATGAATCAATTTCTAGCCTTAAAACTGAG
AATGATAATTTAATTTCTAAGGCTAAAGATTTAAATGTTTGCAATGATGCTATTTCCAATCTTAGAAATGAGAATGCTAT
TTTACATGCTAAGATTGATGAATTAAATGCTTGCAAACCATTTACATCTATTGTTGATCATATTTCTATTTGCACTAGAT
GTAGAGATGTTAATGTAGATGCTATTCATGATCACCTTGCTTTAATTAAACAACAAAATAACCACATAGCTACATTAACT
GCTAAAATAAAAAATGAGCATGAAATTGAAAATGAAAAATTTAAATTTGCTAGAAGCATGCTCTATAATGGGAGACGCTG
AAAGGGAAATGTGCCCTTCGGCCATTTCTAAGTATTTTGGTGATTGAGTGCCAACACAAGTGCTTAAGTGTTAAAGTATC
CCAAGTGATGAACAAAGTGCAAATCACAAGTAAAGGTATGTTTCTAAGACTTAGTATATTGTTTTGAAGACTAATGCTCT
GTGTCTAAGTGCTGGAAACAGGAGAAATCGAATTGGAAAAGAGATGGCTTTGTACAGCCAAAGTCTGCTCAGTCTGGGTG
CACCGAACAGTGTCTGGTGGTGCACCGGACAGTGTCCGGTGCGCCAGGCTGGCTCTGGCGAACTCTCTGTTCTCGGGACT
TCGACGGCGGTGTACGACTATAAATCACCGGACTGTCCGGTGAGCCGTTCACAGGTGAACTCGTCGCTCTCGGGAGATGA
TTAACGACGTACAGCTATAATTCACCGGACTGTCCGGTGGTGCACCGGACTGTCCGGTGATCCAACGGTCAGCCGGGCCA
ACGGTCGGCCGAGGATTCCGCACGTGACGCGTGGCCGAGCCAACGGTCACAATGGGGCACCGGACTGTCCGGTGTGCACC
GGACAGTGTCCGGTGCGCCAACGGCTCTCAATCTGCAACGGTCGGTTTCGCCAAATAAGGAAGGAAATCCGCACCGAACA
GTGTCCGGTGGTGCACCGGACTGTCCGGTGCGCCAGGCGACTGAAGGCAAGAATTGCCTTCCTGGAATGCTCTCAACGGC
TCCTAGATGCCTTGGGGCTATAAAAGGGACCCCTAGGCGCATGGAGGAGTACACCAAGCATCCTTAGAGCATTGTTGATC
ACTCACACTTCATTCTTGCGCACTTGTTCGACATTCTTAGTGATTTGAGCTCCGATCTAGTGAGAACCTCGTGATAGTCT
TTTGAGCTCAAGTCTAGGTCTTGTGTGTGCGTATTTGCTATGATTTTTGTGTCTTGTGTGAGTTGCTCATCCCTCCCTTA
CTCCGTGCTTCTTTGTGAACATCTTTGTAAGGGCGAGAGACTCCAAGCTGTGGAGATTCCTCACAAGCGGGATATAGTAA
AGCTAAGCAAAACACCATGGTATTCAAGTGGGTCTTTGGACCGCTTGAGAGGGGTTGATTGCAACCCTCGTCCGTTGGGA
CGCCACAACGTGGAAGTAGGCAAGTTTTGTACTTGGCCGAACCACGGGATAAACCACTGTGTCTATCTCTGTGTTGATCT
CTTTGTGGTTATCGTGTTTTTGCTAAGACTCCACTCTAGCCACTTGGCATTATTGTGCTAACTCCTAATCAAGTTTTGTG
GCATTAAGTTTCAAGTTTTACAGGATCACCTATTCACCCCCCTCTAGGTGCTCTCAATTGGTATCAGAGTCGTTCTCTTC
AAGAAAGGGACTAACCGCCCAAAGAGATGGATCCTAAGGGCAAGGGGATTGTGATCAATGATAAGGAGAAGGAGTCCTTC
GTCAACGAGCCGAAGGACGACAAGCCTACCGACTCGGGATCGGGCCACAAACGAAAAGATGGGAAGAAGAAGAAGACAAG
GCGCATCAAGGAGATCGTCTACTACGATGACAGCGACGAATCTTCCTCTTCCCAAAAGGACGACGACAACGACTACGAGA
AAAGAAAGACGGTTAATTCAAACTTCTCTTTCGATTATTCTCATATTCCGCATAGTTCAAATACACATTTGCTTTCCATT
CCTCTTGGCAAACCTCCACACTTTGATGGGGAGGACTACGGATTTTGGAGTCACAAAATGCGTAGTCACTTATTCTCTCT
CCATCCAAGCATATGGGAGATAGTAGAGAGTGGAATGAAATTTGATAGCTCGAATAGTCCTATGTTTATCAATGAACAGA
TTCATAAAAACGCACAAGCTACTACTGTGTTGTTAGCCTCTTTGTGCAGGGACGAGTATCATAAGGTGAGTGGCTTGGAC
AATGCCAAGCAGATCTGGGACACCCTCAAGATCTCTCATGAGGGGAACAACGTCCCCATGCTCACCAAGATGGAGTTGGT
GGAGGGCAAACTCGGGAGATTCGCAATGATAAGGGGCGAGGAGCCAACCAAACGTACAACCGACTCAAGACCCTCGTCAA
CAAAATAAGGAGCTACGGAAGCACGCGATGGACGGACCACGACGTTGTCCGCCTAATGCTAAGGTCCTTTATTGTTCTTG
ATCCACATCTTGTGAACAATATTCGTGAGAATCCTAGGTACACCAAGATGTCGCCCGAAGAAATTCTTGGGAAATTTGTA
AGCGGGCGGATGATGATCAAGGAGGCAAGATACGTCGACGATGCACTAAATGGACCAATCCAAGAGCCTCAAACTATTGC
TCTCAAGGCAACGAGGAGCAAGGAGGCGCTACCTAGCAAGGTGGCGCAAGTTGAGGCGGCGAGGCTTAATGATGAAGAGA
TGGCCCTCATCATCAAGCGCTTCAAGACGGCGCTAAAGGGTCGCAAGGGGCAGCCAAGCAAGACCAAGACAAAGGGGAAG
CGCTCATGCTTCAAGTGTGGTAAGATTGGTCATTTTATCGCTAATTGTCCCGATAATGATAGTGACCAGGAACAAGGGAA
CAAAAGGGAGAAGAAGAAAGCTTACAAGAAGGCTAAGGGCGAGGCACACCTTGGCAAGGAGTGGGACTCGGATTGTTCGT
TGTCTGACTCCGACAACGAAGGACTCGCCGCCACCGCCTTCAACAAATCGGCCCTCTTCCCAAACGAGCATCACACATGC
CTCATGGCGAAGGAGAAGAAGGTATGTACTTAGAATACTACTTATGCTTCTTCAAGTGAGGATGAGTCTAGTGATGATGA
TGAAATAGATTATTCATGTTTATTCAAGGGCCTAGATAGAACCAAGGTTGATAAAATTAATGAATTAATTGATGCCTTGA
ATGATAAGAATAGGTTATTAGAAAAGCAAGAGGATCTTTTGTATGAAGAACATGATAAGTTTGTAGAGGCTCAAAAATCC
CTTGCTTTAGAAATTAAAAGGAATGAAATGCTTTCTAGTGAATTGTCTACATGCCATGACTCTATTTCTAGCTTAAAGAG
CATAAATGATGATTTGAATGCTAAGTTAGAAATAGCAAATAAATCAACATCTTGTGTAGAACATGTTACAATTTGTAACA
GGTGTAAAGATTTTGATGTTGATGCTTGTAGTGATCACCTAGTTTCAATTTCTAAACTGAATGATGAATTGGCTAGTCTT
AATGCCCAACTTAAGACTAGCAAGAGTGAAATTGATAAAATAAAATTTGCAAGGGATGCCTACACGATTGGTAGACACCC
CTCAATCAAGGATGGTCTTGGCTTCAAGAGGGAAGTCAAGAACTTAACAAGCCATAAGGCTTCCATCTCCACCAAGGAGA
AAGGGAAGGCCCCTATGACTAGTAGTGTTCAAAAGAACCATGCTTTCATTTATGGTGATAGAAAATTTTCTAGAAATGCG
TATAGGACCTGTGCTTATGATTCATATGCTACGACTGCTTCTAGTTCCCATGTTGTGCATGATAGAGATTTGCCTAGGAA
AAATATTCATCATGTGCCTAGAAAGAATATTGTTCATGTTCCTAGGAAAGTAATTAATGAACCTTCTACAATTTTCATAT
TTGCAATGCTTCCTTTGCTATTTGTAGAAAGGATAAGAAGGTAATTGCTAGGAAATTAGGGGCAAGATGCAAGGGAGATA
AAACTTGCATTTGGGTCCCTAAGACCATTGTGACTAACCTTGTAGGACCCAACAAGAGTTGGGTACCTAAAACCCAAGCC
TAAATTTGCCTTGCAGGTTTATGCATCCGGGGGTTCAAGCTGGATTATCGACAGCGGATGCACAAACCACATGACGGGGG
AGAAGAAGATGTTCACCTCCTACGTCAAGAACAAGGATTCCCAAGATTCAATCATATTCGGTGATGGGAACCAAGGCAAG
GTGAAAGGGTTAGGAAAGATTGCTATTTCATCCGAGCACTCTATTTCTAATGTGTTTTTAGTTGAGTCACTTGGTGTTGG
GGACTTATTCTCAAATGCTATGAATTAAGAACAAGGCAACATAAAATGTTAAATATTAATGCCCTTCGTCCGCCGGAGCA
TTATTTCCATAAGGATTTAATGAACTTCGGACGAAGGTCACGAGCATAACATTACGAAGGTTTCACCTTCGTAATTAAAC
TTGTAAAGATGATACACAGTAAAGTAAAACACTAAAGATAAATACATCGAAAATAAATAACATCATTCACATATCTTATT
ATATGAATTTAAGATATTTGAACACAACGTTTTTAGGTACATTTATACCTTTGCCTTGACAAACAATGATTCCCGAATGA
TACATTAGCAATTACAGGAATGCGTGAACAGTAAAGGAATATTGTTCACTATTTATAGGCACATGACACAGCCTGTGAGG
AATTACAATCATGCCCCTCATAAAAGTTTACAACAATGACTCAGACCCCTATGGGCTAAAAGGTCATTCTATCTTTAAGT
CGGTTCGACCCTTCATCTTCGGATATGTTATAATACCGAAGCTTCATGAATGATGCCTTCGGTGTCACGTACGAGCAGCT
TCAGCCGAAGCTGTTTCTTTCTGCAGGACCTTCGGTGACGAAGCATGGTCCCAACAGTAGCCCCTTCGCGGTGCTAGATC
GTTTTTCGTAACGAGCTTGATCCGTGAATAGTCTCTTAGGCTTCAGGAAGCCGAAGGTCCGAAAAACACCTTCCCTGAGC
TCGTTGTCGAGAAACGATACAGTTTTCGAGCGCGTAGCGGTTCCACCATGCAGGTTCACTATTCTGGTTTTTGCGGCCCA
CCGTTCAGCGGGTGTGAGCAACTGTTTGCTTGGTGTAAAAAGACTGACGATTCACCTTCTTTCCTGCAGCACTATATAAA
CAGACGGGTAGGTGTGAAGTTACCACAGCATTCATTGCTATTGCACTGTTTTGCTGCCAAAATTTTTAACCATAGCCGAA
GCTTGACTTTCGCATTCAAACGAAGCTCCAGTTTAGCGTCTGCTTCATCAGAAGAAGGGCTTCGGGAGAAAGGTTATTAA
TTTCCGAGCAATTTTCAAGATATTCAAAATCAAATGGCCAGAGTGCGCTCTACTGCTAGAGCTGAGCGCGAAGGAGACGA
AGCTGAAGCTGCGGAAACTGTCCCTATCTCAGAAGCAATGAGGCGATCTGGGTTGGTGACATCGGAGAACACCCCTGCTG
CCGAAGCAGAACAAGCAGATATTGAAGAGACTGATTCTGAAGATGATCACAATATCGCAATACCAAGCAAGCCTAGCCAC
CTGGATTTCGGAAAGTCAACCATCTCCAAGGCTGATTTCCCGAAGATGGTAAAGTCGGGCTACTTTAGCGAAGATGAGAA
AAAGGTGATTCGCTTCAGTGGAGAAGAAACTACCCCGAAGCCACAAAAAGATGAAATAGTGATTTTCAAGAGTTTCCTCA
AAGCTGGTTTGAGATTTCCTTTGAATAGGATGATTGCTGATGTGCTAAAGAAGTTTGGTATCTATTTTCATCAACTAACT
CCTAATGCTATTGTTAGGCTTAGTGTTTATATTTGGGCTCTCCGAAGCCAGGGGGTGGAGCCATTTGCCGAAGGTTTCTG
CCGGGTACACGAGTTACATTATCAAACTAAGGCCAGAAAGGATGGGTTACATGAAAATTTTGGTTGTTATAATTTTGCCT
ATCGGAAGACTACAAAATTTCCTGTGATCAGCTATCGAAGCAAGTGGCCGGCAGGCTGGAAATCGGAATGGTTCTACGTC
AAAGTTGACGATGACAAGGAGAAGCTAAAACAGAGTCTGCTTGAATTGATCTTCGGAGAGACCAGACCCCAATGTAGTAT
GACACCAGAAGGTCCAACTCAAATCGCGTTGGCTGAATTCAGGATTATTGCTGAGCACATTGGCACTAGAGATCTTGTGC
AGGAATTTCTGTCGTTCAAAATATTTCCAACTATGAAGGAATGGGCTATGCCGAAGCTCGAAAGAGAGAAGAAAGAGGGG
GAACTTGTCCGCCTGCCCTACCACTATAAGTTCAAGAAGTATTTTAAAGCACCCTGCCAAGAATGGCTCGAAACAATCGA
AGTAATGAGTACTGAAATTCTTGGGAATTATTCTAAAAAAGAAGATCAATTGATGACAGCAGCCTTCGGCACCTGGCCGA
AACGAAGGCTAAACAGAGTGCTTTATGCTATAGGCTTTGAATACCCTGACTACGAGCGGCTAGACAAGGGTGCCGAAGGG
CAGAAAAGAAAACGAGTGGCTAGCACTTTAATTAAAGACGACGAAGATCAATCAAAAAAGAAGAAAGAAAAGCTTGAACC
GAAAGTAGTTGCTCCAAGAAAGAGAAAAGCTGCATCTCCGAAGCCTGCATCTCCAGAACCGGAGAGATTGGTCTGAGATG
AGGAAGTGTCTGCGACACCTTCTGCTGCCGAAGTAGAAGAAATTTTGAAGGTAATGACTGAATCTTTGCCTGTCAAGCTA
AGTCCGCTGGCACCGGAACTGACAAAGTTTTTTCAGAAGGACAAAAAACTTCGAAAGCAGAAAGTCCTGCGAAGCCGAAA
AAACGGAGAATCATTCAAGTGATAGATGTGATCCATCAGACGCCGCCACCGGCGATGGTGTCAAAAATTGTCTTTGCCGA
GACTGCCGAAGCCGAAGGCGCCGCAACCGAAGCTACCGGAGTGGAAACCACTGAAGCTGAAACCGGCGAAGCCGAAGCTA
CCGGGGCGGAAGCCGAAGCTCCCGGGGCCAAAGCCGGGACCACCGAAGGGTCGAACCTGGAAACCACACTTGAGGTTATT
GACAATATACTCCTGAAAATGGCTGAAGAAGAAGCTGTTATGGCTGCGGTGAACACGGCAACTGAAAAGGGGAAAGAGCA
TATTGATGAAATTTCGGAGGAAGGAGATTTTAACTTTCAAGATTTGCTTGGACAAGAGTTAACAGACGCCGAAAAAGAAG
AGTTGAAAAAATATGCCATATCTTGCGGATATAAATCAGGGGCTATGCTATTTGGTGGGGTCAACGAAGGGAAGCTAAGA
TGCCTTCGGAACCGCACCGAGGCCAAAATTGTTAGAACCCTCTCCAAAAGCGTTGGCTTGCCGAAGATAGAAGCAGACCT
CTGCAGGTACCAGCGACATCATGTCGCTGGCAGCCTGCTCTACGCGAATTTTAAGGTAAAAATATTATTATTATTTTATT
ATTATTATTTTTATGTCTTTCTCTGACGAAGGTTGTTTTGGCAGAGTATATTATTAAGTAAAGTGCTGAAAATGCAACAA
GATCTTGAAGAGGAGAAGAACAAAGCTATCATCAAAGATTTAGAAGAAAAAGTTGAAAACTACGAAGCTGTTCTGAAGAA
GAAGGACTTCGCCATTCAAGATCTTGAAATTATGGCTAAAGAACACGAAGGTGCTTTAGAAAAGAAAGACTTTATTATTC
AGTCTATGGAAGGCTCCTTGGCTGAGGTCCAAGCCGAAAATGACAGTTTAAAGGATGAATTACTCAAAAAGTCGGAAAAA
TATGAGCAAGAAAAGGAGAAGCTTGAAGCAAGTCTCAAGACTGAGGTCAAGAAAAATTCAAATTTGCAAAAATCATTGAA
GGATCTTCAAGAGAAATGTCTAAATTTCGGCAGCCGACGCGTGCAGCGGCTGAAGGACGTATTTCACTCTATCGGAGCCA
GTTCTGAAAAATTTTCACCTTCAGCCGAAAACCTGCCCAGCACCTTGGAACATATTGAAGGCGAGGTTGATGCTCTTGAC
GAAGTTATTGGTGGGCATGCCGATTTCTGCGCCCTGGTAGCTTCTCGAGGCACAGCTGCCGCTTTTCGGAAGGTCGGCTG
TACTCATGGGAAAATTGTGAATAGACCAAACTTTAGCTTGTCAGCAGTAGACTTGATTGATATCCCGAGTCTAGCCCGAA
GCATCGGAAATAGATTTATGACCCAGATTTGGGTAAATGGCGGGCGAAGGTTGGCTGGTGACGAAGCTCGAAGTCACCTT
AAGCCGGTAAGAAACTTATATTTGTTACTTTTACCTTCTCCTTGAAATTTGCTCCTTTCTTATTCTGCTCCTTAATATGT
GCAGGATGACGAAGCTGAAGTATGACGAAGCTGAAGCTTGATAGTTGCTATAATAGACTTTCCTACAAAAAATTCTGAAG
GGATCTTTGTAATATCATTATGGAAAAAACTTATGTAAATTTGTACATACCTTGTAATATATTCTGTCTCCTTTATCCGT
GTACAATCTGCTTTGCTGTGGACGAAACTTCTCTCTTTGAGCCGAAGGCGAAAAACACCTTCCCTTCTTTTCGTACACAA
CGAAGCACGAAAAATTTTCTCTTTCTTCGAAATTTTTGCTCATTGCCGAAGCATCTGTCTTTTTTGTGTGGTATGATGAT
GATTCTATATATGTCTAAATGAATGTTTATGAATGCAAATGACATGATGTAATGTATCGTGCAAATGAATATCAAAACAC
ATATTCAAAAACCATAATCATAGCCCTTCATCCCCTTGGGAATGATTCAAATCTTTTGGCCGTTTACTTTTCGGCTTCAC
CGTTTACTTTTCGGTGTATCAGCGTTGACTTTTCGCTGCAAGCCTCCCTTAGGAGCTTCTTCGCCTTTTACTTTCAGCGG
AATCATCGTTTATTTTTCGCTGTAAGCCTCCCTTAGGAGCTTCTTCGCCTTTTACTTTCAGCGGAATAAACGTTTATTTT
TCGCTGTAAGCTCTGCATTCCCTTAGGAACGACTTTTGAGCTTCTCCCTGTTTTCTTTTCTTTTTCCTTTGCATTTACAT
TTACATTTCTGGGGGATATCACTCTTATAGAATTGAAATAAGGAAAATTACATGTTGTGGCCCCATTAAAAACCTTTCTC
CCCCTTTGGAAAGGAAAAGGGTGCCACAAAAAAGAATAGAAAAAAAGGAAATTACATCAAACTAAACATAATATCGTCGA
AGCTCATCCGCATTCCATGATCTAGGAATGTCATTGCCGTCCATATCCTTCAATCTGTAGGAACCTGGTCTTGATGAAGA
TGCTACCAAAAAAGGTCCTTCCCACTTCAGCTGTAATTTGCCTATTGTCTCAGGGTTGGCTATTCTTCGAAGCACCAAGT
GTCCTGGCTCAATGTTCTTCAGTCTAACCTTTCTGTCACGCCATTTTATTGTTTTAGCTTGATATTTGTTGATGTTTTCC
ATAGCTTGAAGCCTGATCCCTTCTATAGCATCTTTTTCCACAGAGTGATCAACTGCATCTTCGCCTTCTGCCGAAGCTAC
TGTTCTTATTGATCCTGCTTTGGCTTCTTCCGGGGTTATTGCTTCGTCACCAAACAATAGTTTGAATGGCGTAAAACCTA
TTGATCTTGACACTGTTGTGTTATGGCTCCACACCACTTTGATTAATTCTTCTGGCCACTTTCCCCTGGGCTGATTGAAG
ATTAGCTTCATTATCCCTGTCATTATGATCCCATTAGCTCTTTCAACAAGTCCGTTTGACTCTGGATGTCGAACTGATGC
AAAATGGATCTTCGTGCCAATTTGATCCCAAAATTCTCTGAAAGCTTCAGAATCAAACTGTGTCCCATTATCCACAGTAA
TGGCCTTCGGCACTCCGAAGCGACAAACAATATTTTGCTAGAAAATTTTTTGAATGGTAACCGAAGTGATTGTGGCTAAA
GGCTTTGCTTCAATCCACTTAGAAAAATATTCCACTGCCACTACAACATATCTTAAGTTCCCCTGTGCTGGGGGTAATGG
ACCTAGCAAATCAAGGCCCCACCTTTGCAACGGCCAAGTGGGTTGTATTAATTGAGTTAAAGACGAAGGTTGTTTTTGAT
CTCTTGCACATTTCTGACAACCTTCGCACTTTTGAACTAAATCCGCTGCATCCGAAGCTGCTTTTGGCCAATAAAATCCT
TGACGAAAGACTTTTCCAAGCAGAGGCCTAGATTCAATGTGAGATCCACACAGGCCTACGTGTATTTCCTTCATCAATTC
TATGCCTTCGGTTCTGGATAAACACTTGAGTAACGGGGAACATATGGTCGAGCTCTTGCTTCTATCCTCCTGTTATAAGC
TTCGTCATCTGAAAGAAAATTGCCCTGAAGGAAAGAGATGATCTCAGTTCTCCAATCTTCACTATAAACAGGGGATATGT
TGAGGACTGCTCTTTCAAGAAGCTCAACCGAAGGTGCTTTTATTGTTTCGAAAAATACTTCCGAAGGTAAGGGCAGCCCC
TGTGCTGCTGACTTGTCTAGTAGATCAGCATATTCATTTTCTCCACGAGGAATATTTTTAACAGAAAATCCTTCGAAGGA
AGCCTCAATCCTTCGGACTGTATCTAAATATTTTTCAAGCTTCGGATCTCTTGCTTTGTAGCTTTTGTCAATATGGCCAG
AAATAACTTGGGAATCAGTTTTAAGAATGGCCCTTCTGATTCCCATTGCCTTTAACTTCCGAAGACCCAAAAGCAGAGCT
TCGTACTCAGCAATATTGTTTGTGCAACTGAAATCAAGTCTTGTCGCATAACAAGTTTTAACTTTGGAAGGTGAAACCAA
CACAGCAGCTGCTCCTGCTCCGAAGGTTCCCCAAGACCCATCGCAAAACACTGTCCATACTTCAGCATCTTTATTCGTTT
CTTCCTCTTGAACCCCTGGCGTCCAGTCAACAATGAAGTCTACCAACGCTTGGGATTGAATCGAAGACCTATGCACATAA
TCAATGCAAAATTCATTGAGCTCTGCAGCCCATTTTCCAATCCTTCTAGTAGCTTCTCGATTTCTCATGATGTCCTTCAA
TGGTTGTGAAGAAGGAACAATTATATTGTAAGCTTGAAAATAATGCCGAAGCTTCCTGGAGGCCATCAAAACAGCATATA
GCACCTTCTCCAATTCCGTATAATTTTTCTTCGATAGACTCAGAACTTCTGATACGAAGTATATTGGGGCTTGCTTTTTG
ACTTGGCCTTCAAGCTTCTCCTGGACAAGCGCCGCACTTACCGCTGAGTGCGAAGCTGCCACATATAATAACAGAGGAGC
CCCTGTCGTTGGTGGAGTTAGTGTTGTTAGGTCTATTAAATATTGCTTCAGCTCTTCGAAGGCTTTCTGCTGAACTGGTC
CCCATTGAAAAACTTCAGCTGATTTCAGCACTTCGAAAATGGTAAGTTTCTCTCTGCTGATCTATATATAAATCTGTTGA
GAGATGCCAGTCTTCCTGTCAATCTTTGAGCCCCCTTCTTTGTACTTGGTGGCTCCATTCGAAGGATAGCTTCGATTTTG
TTTGGATTAGCTTCAATCCCTTTTGTTGAGACTAGACAACCAAGAAATTTTCCTTTCTTTACTCCGAAGACACATTTTTC
TGGGTTCAACTTTAAACCAGCCTGTCTAAAATTAGCGAAGGTCTCTTGCAGATCAGTAATGTGATTATCTTGCTTCGTGC
TTTTTACAATGATATCATCAACATAAGTTAGCACATTTCTGCCTATCTGGGAATGAAGAACCTTCGCTGTCATTCTGCTG
AAGCTTCCTCCAGCATTCTTAAGCCCCTCAGGCATCCGAAGATAACAATACGTTCCACTAGGGGTTATGAAGCTGTTTTC
GGTTCATCCTCCTTCTTCATCCAAATTTGGTGATAGCCTGAATAGCAATCCAGCAGACTCATAAGCTCTGATGAAGCTGC
TGCATCGACTAGGGAATCTATCCTTGGCAATGGAAACTCGTCCTTCGGACAGGCCTTATTGAGATCAGTAAAATCGATAC
ACATTCTCCATTTACCATTGGCCTTCTTCACCATAACAGTGTTAGCCAACCATTCTGGGTATTTTACCTCTCTGATAACT
CCGGCACCGAGGAGTCTTTTCACTTCATTCCGAGCACCTTCGGCTTTGTCATCAGACATCTTCCGAAGCCTCTGCTTTCT
GGGTCTGAAGGATGGATCAACATTGAGCGAGTGCTCAATAACATCCCTGTTAACTCCGCAGAGATCATTAGCTGACCAAG
CAAAAACATCTTTATTGTTGAACAAAAACCTTATCAAGGTTTTTTCCTGTTCCTTGGATAGTTGAGATCCCAATAGCACC
TTCTGCTCTGCTATATCCTCACATAAGAGCATGGGCTTCGGCTGATCAGCCGAAGCAGCTTTTTCTCTTCTGAACTTGTA
TTGCTCACAAGCTTCGACTCCATCTATATTATGGATTGCTTTTGAGTCTGTCCAATTTCCTTCAGCCCTTCTGGTAGCTT
CCTGACTTCCATGAATAGCAATGGGCCCTTGGTCCGAAGGTATCTTCATGCAAAGATAAGCTGGATGAAGAATTGCTTCG
AAGGCATTGAGAGTACCACGACCAATGATTGCATTGTAAGGGTATTCCATGTCAACAATATCAAACACAACTTGTTCAGT
CCTTGTGTTGTTGATAAATCCGAAGGTCACTGGCATTGTGATTTTGCCGAGTGCTACAATCTGCCTTCCTCCAAAGCCGC
AAAGGGGATGTGTGGCATCATGAATTTTGTCTTCGGGCTCTTGCATCTGTCTGAAGGCCTTAGCAAATATGATATCAGTT
GCGCTGCCTGTATCAACCAAAACATTATGGACCAGAAATCCTTTGATCACACAAGAGATAACCATAGCATCGTTGTGTGG
GTAATCCTTGAGTTGAAGATCCTCTTGGGAGAAGGTAATTGGAATGTGAGACCATCTTGACTTGATGAAGGGTCCTTGCA
CCCCGACATGCTGTACCCTTCTCTGTGCCTCCTTCTTCTGCTTCTTGTTGGCTGGCCCTGAGCATGAACCGCCTGTTATC
GAGAGTACCAGCTTCAGAGCCGAAGCAGCTCCAGCTTGATTGTTGAACGAAGCCATCAGCTCAAAAAAGTGGAAGTGAGT
TCACCGGAGGTGGGCGCCAATGTTGGGGACTTGTTCTCAAATGCTATGAATTAAGAACAAGGCAACATAAAATGTTAAAT
ATTAATGCCCTTCGTCCGCCGGAGCATTATTTCCATAAGGATTTAATGAACTTCGGACGAAGGTCACGAGCATAACATTA
CGAAGGTTTCACCTTCGTAATTAAACTTGTAAAGATGATACGCAGTAAAGTAAAACACTAAAGATAAATACATCAAAAAT
AAATAACATCATTCACATATCTTATTATATGAATTTAAGATATTTGAATACAATGTTTTTAGGTACATTTATACCTTTGC
CTTGACAAACAATGATTCTCGAATGATGCGTTAGCAATTACAGGAATGCGTGAACAGTAAAGGAATACTGTTCACTATTT
ATAGGCACAGGACACAGCCTGTGAGGAATTACAATCATGCCCCTCATAAAAGTTTACAACAATGACTCAGACCCCTATGG
GCTAAAAGGTCATTCTATCTTTAAGTCGGTTCGACCCTTCATCTTCGGATATGTTATAATACCAAAGCTTCATGAATGAT
GCCTTCGGCGTCATGTACGAGCAGCTTCAGCCGAAGCTGTTTCTTTCTGCAGGACCTTCGGCGACGAAGCATGGTCCCAA
CACTTGGATATAATTTGTTATCCATTAGTCAATTATGCAATATGGGATATAATTGTTTATTCACAAATGTAGACGTGTCT
GTCTTTAGAAGGTGTGATGGTTCACTAGCTTTTATGGGTGTACTAGACGACAAACTTTATTTAGTTGGTTTTAAGAGGAG
GCCGGTCTAGATGCATGTTTAATTGCTAAGACTTGCATGGGCTGGCTGTGGCATCGCCGTTTAGCACATGTGGGGATGAA
GAACCTTCACAAGCTTCTAAAGGGAGAACACGTGATAGGTCTAACTAACGTGCATTTCGAAAAAGATAGACCCTGTGCAG
CTTGTCAAGCAGGTAAACAGGTGGGAAGCTCGCATCATCCCAAAAAATGTGATGACCACATCAAGACCTTTGGAGATGCT
TCATATGGACCTCTTCGGACCCGTCGCCTATCTAAGCATAGGAGGAAGTAAGTATGGTCTTGTTATAGTTGATGATTTTT
CCCGCTTCACTTGGGTATTCTTTTTGCAGGATAAATCTGAAACCCAAGGGACCCTCAAGCGCTTCCTCAGGAGAGCTCAA
AATGAGTTTGAGCTCAAGGTGAAGAAGATAAGGAGCGACAACGGGTCCGAGTTCAAGAACCTTCAAGTGGAGGAGTACCT
TGAGGAGGAAGGGATCAAGCACGAGTTCTCTGCTCCCTACACACCACAGCAAAATGGTGTGGTAGAGAGGAAGAACAGGA
CACTCATAGACATGGCGAGAACGATGCTTGGAGAGTTCAAGACTCCCGAGTGCTTTTGGTCGGAAGCCGTGAACACGGCT
TGTCACGCCATCAACCGGGTGTATCTTCATCGCCTCCTCAAGAAGACTTCATATGAGCTTCTAACCGGTAACAAACCCAA
TGTATCTTACTTTCGTGTATTTGGGAGCAAATGTTACATTCTAGTGAAGAAAGGTAGAAATTCTAAGTTTGCTCCCAAAG
CTGTAGAAGGGTTTTTGTTAGGTTATGACTCAAATACAAAGGCGTATAGAGTCTTCAACAAATCATTAGGTTTGGTTGAA
GTCTCTAGCGACGTTGTATTTGATGAGACTAATGGCTCTCCAAGAGAGCAAGTTGTTGATCTTGATGATGTAGATGAAGA
AGACGTTCCAACGGCCACGATAAGCACCATGACGATTGGAGATTTGCGTCCACAGGAACAAAAGGAGAAAGATCAACCTT
CTTCCTCAATGATGGTGAATCCCCCAACTCAAGATGATGAACAGGTTCATCAAAAGGAGGCGTGTGATCAAGGGGGAGCA
CAAGATGATCATGTGATGGAGGAAGAAGCACAACCGGCACCTCCAACCCAAGTTCGAGCGACGATTCAAAGAAATCATCC
CGTCGACCAAATTTTGGGTGATATTAGCAAGGGAGTAACTACTCACTCTAGATTGGTGAATTTTTGTGAGCATTACTCTT
TTGTCTCTTCTATTGAGCCTTTCAGGGTAGAAGAGGCCTTGCTAGATCCGGACTGGGTGTTGGCCATGCAGGAAGAGCTC
AATAATTTCAAGAGGAATGAAGTTTGGACACTGGTGCCTCGTCCCAAGCAAAACGTTGTGGGAACCAAGTGGGTGTTTCG
CAACAAACAGGACGAGCACGGGGTGGTGACAAGGAACAAGGCTTGACTTGTGGGAAAAGGTTATGCCCAAGTCGCAGGTT
TGGACTTTGAGGAGACTTTTGCTCCTGTGGCTAGGCTAGAATCTATTCGTATTTTGCTAGCATATGCCGCTCACCATTCT
TTCAGGTTGTTCCAAATGGATGTGAAGAGCGCTTTCCTCAACGGGCCGATCAAGGAGGAGGTGTACGTGGAGCAACCCCC
TAGCTTCGAGGATGAACGGTGCCCCGACCACGTGTGTAAGCTCTCTAAGGCGCTCTATGGACTTAAGCAAGCCCCAAGAG
CATGGTATGAACGCCTTAGAGACTTTTTAATTGCTAATGCTTTCAAGGTTGGGAAAGTCGATCCAACTCTTTTCACTAAG
ACTTGCGATGGTGATCTTTTTGTGTGCCAAATTTATGTCGATGACATAATATTTGGTTCTATTAATCAAAAGTCTTGTGA
AGAGTTTAGCAGGGTGATGATGCAGAAATTCGAGATGTCGATGATGGGCGAGTTGAAGTACTTCCTTGGGTTCCAAGTGA
AGCAACTCAAGGATGGCACCTTCATCTCCCAAACGAAGTACACGCAAGACTTGCTAAAGCGGTTTGGGATGAAGTTAGCC
AAGCCCGCAAAGACGCCGATGGGAACTGACGGACACACCGACCTCAACAAAGGAGGTAAGTCCGTCGATCAAAAAGCATA
CCGGTCCATGATAGGGTCTTTACTTTATTTATGTGCTAGTAGACCAGATATTATGCTTAGCGTATGCATGTGTGCTAGAT
TTCAATATGATCCAAGGGAGTGTCACCTTGTGGCCGTGAAGCGAATCCTTAGATATTTTGTCGCTACGCCTTGCTTCGGG
ATCTGGTATCCAAAAGGGTCTAACTTTGACTTGATTGGATATTTAGACTCCGACTATGCTGGATGTAAGGTCGATAGGAA
GAGTACATCGGGGACGTGCCAATTCTTAGGAAGGTCCCTGGTGTCATGGAATTCAAAGAAACAAACTTCCGTTGCCCTAT
CCACCGCTGAGGCCGAGTACGTTGCCGTAGGACAGTGTTGCGCGCAACTACTTTGGATGAGGCAAACCCTCCGGGACTTT
GGCTACAATCTGAGCAAAGTCCCACTCCTATGTGACAATGAGAGTGCTATCCGCATAGCAGAAAATCCTATTGAGCACAG
CCGCACAAAGCACATTGACATCGGCATCACTTTTTGAGAGACCACCAGCAAAAGGGAGATATCGAAGTGTTTTATGTTAG
CACCGAGAACCAGCTAGCCGATATCTTTACCAAGCCTCTAGATGAGAAGACCTTTTGCAGGCTGTGTAGTGAGCTAAATG
TCTTAGATTCGCGAAACTTGGATTGATTTATAGCTTACATGTGTTTATGCCTTTGATCATGTTCCTTATGCATTTTGTTG
TTTACTTGTGGTGCTCAAGTTGTACAAACACTCCCCGGACCTCACAAGTCATTTTGCAAGTGATGCACATATTTAGGGGG
AGTTGTGCTACAACTTGACCCTTTGAGACTAACCGTGTGCTTGAGTTTGCTTGATTTAGTCTCAAAGGAGGTTTGAAAGG
GAAAAGGTGGACTTGGACCATGAAAGACTTCCACTGCACTCCGATGAGAGGGTAACTTATTCCAAGTTCATCTCATGTAC
TCCTATTGCCTTTGTATTCTTATTTGAAGATTTTGGTGAGGCAATGGGGTTAAAGGGCCAAAGTTGATCCCGTTTTGGTG
CTTGATGCCAAAGGGGGAGAAAATAAGGCCAAAAGCAATAAATGGATCAGCTACCACTTGAGAAATTTTGAAAATAGTAG
AATAGAGCTTTTGGTGTGTCAAAACTCTTTTATTGTCTCTCTTGTCAAAAGTTGGCCTCTTGCGGGGAAAATGGTTGATT
ATGGGAAAAAGGGGGAGTTTTTGAAATCTCTGATCAATTTCTCTTGGAATGACTCTCTTTATGTCTTAACAAGTGTGTTT
GACTTAGAGATAGGAAATTGAGGTTAATTTGCAAAAACAAAACCAAGTGGTGGCAACGAGTGATCCATATATGCCAAATC
TGAATCAAAACAATTTTTGAGTTCTCATTTGTATTGATGTTGCATTTTTAGTTGCTTTTTGTTGTGTTGGCATAAATCAC
CAAAAAGGGGGAGATTGAAAGGGAAATGTGCCCTTCGGCCATTTCTAAGTATTTTGGTGATTGAGTGCCAACACAAGTGC
TTAAGTGTTAAAGTATCCCAAGTGATGGACAAAGTGCAAATCACAAGTAAAGGTATGTTTCTAAGACTTAGTATATTGTT
TTGAAGACTAATGCTCTGTGTCTAAGTGCTGGAAACAGGAGAAATCGAATTGGAAAAGAGATGACTTTGTACAGCCAAAG
TCTGCTCAGTCTGGGTGCACCGGACTGTCCGGTGGTGCACCGGACAGTGTCCGGTGCGCCAGGCTGGCTCTGGCGAACTC
TCTGTTCTCGGGACTTCGACGACGGTGTACGGCTATAAATCACCGGACTGTCCGGTGGTGCACCGGACTGTCCGGTGAGC
CGTTCACAGGCGAACTCGTCGCTCTCTGGAGATGATTAACGGCGTACGGCTATAATTCACCAGACTGTCCGGTGGTGCAC
CGGACTGTCCGGTGATCCAACGGTCAGCCGGGCCAACAGTCGGCCGAGGATTCCGCGCGTGACGCGTGGCCGAGCCAACG
GTCACAATGGGGCACCAGACTGTCTGGTGTGCACCGGACAGTGTCCGGTGCGCCAACGGCTCTCAATCTGCAACGGTCGG
CTTCGCCAAATAAGGAAGGAAATCCGCACCGGACAGTGTCCGGTGGTGCACCGGACTGTCCGGTGCGCCAGGCGACTGAA
GGCAAGAATTGCCTTCCTGGAATGCTCTCAACGGCTCCTAGCTGCCTTGGGGCTATAAAAGGGACCCCTAGGCACATGGA
GGAGTACACCAAGCATCCTTAGAGCATTGTTGATCACTCACACTTCATTCTTGCGCACTTGTTCGACATTCTTAGTGATT
TGAGCTCCGTTCTAGTGAGAACCTCGTGATAGTCTTTTGAGCTCAAGTCTGGGTCTTGTGTGTGTGTATTTGCTATGATT
TTTGTGTCTTGTGTGAGTTGCTCATCCCTCCCTTACTCCGTGCTTCTTTGTGAACATCTTTGTAAGGGCGAGAGACTCCA
AGTTGTGGAGATTCCTCACAAGCAGGATATAGTAAAGCTAAGCAAAACACCATGGTATTCAAGTGGGTCTTTGGACCGCT
TGAGAGGGGTTGATTGCAACCCTCGTCCGTTGGGACGCCACAACGTGGAAGTAGGCAAGTTTTGTACTTGGCCGAACCAC
GGGATAAACCACTGTGTCTATCTCTGTGTTGATCTCTTTGTGGTTATTGTGTTTTTGCTAAGACTCCACTCTAGCCACTT
GGCATTATTGTGCTAACTCCTAATCAAGTTTTGTGGCATTAAGTTTCAAGTTTTACAGGATCACCTATTCACCCCCTCTA
GGTGCTCTCAGATGCCCTGGCATTAAGGATGGCATTAGCTTCCAACAGGGAGGAAATGTCAAGCTTAATGCCCCTAAGAA
ATTGTCTAACTTTGTTAAGGGCAAAGCTCCCATGGTTCAGGATAACGAGGGTTACATTTTATATCGTGCTGGTTATCCTG
AGCATAAAATTAGGAGAATTCATGCTAGGAAGTCTCATTATGTTTCTCATCATGCTTTTATGTATAAGAATGATGCATCT
AGTTCTAGGCAATCAACCCATGGTAAATTGCCTAAAAAAGAAAACTCCTGCTTCATCAAATAAGCCTAACATTTCATTTA
AGACTTTTGATGCTTCATATGTTTTAACTAACAAATCAAGCAAAGTAGTTGCCAAATATATTGGGGCCAAACACAAGGGC
TCAAAGACTTGTGTTTGGGTATCCAAGGTGCTTGTTTCTAACGTCAAAGGACCCAAGACTATTTGGGTACCTAAGAACAA
GGCCTAAATTGTTTTGCAGGTTTATGCATCTGGGGGCTCAAGCTGGATAATTGATAGCGGATGCACAAACCACATGACAG
GGGAGAAAAGGATGTTCTCCTCCTATGAGAAAAACGAAGATCCCCAAAGAGCTATCACATTCGGATATGGAAATCAAGGT
TTGGTCAAAGGACTTGGTAAAATTGCTATATCACCTGACCATTCTATTTCCAATGTTTTTCTTATAGATTCTTTAGATTA
CAATTTGCTTTATGTTTCTCAATTATGCAATATGGGCTACAACTGTCTATTTACAGATGTAAGTGTTACTATCTTTAGAA
GGAGTGATGATTCGGTAGCATTTAAGGGAGTGTTAGAGGGTCAGCTATACTTAGTTGATTTTAAAAGAGCTGAACTTGAC
ACTTGCTTAATTGCTAAGACTAATATGGGTTGGCTCTGGCATCGCCGACTAGCTCATGTTGGGATGAAGAATCTCCACAA
ACTTCTAAAGGGAGAGCACATTTTGGGAATAACAAATGTTCATTTTGAGAAAGACAGGGTTTGTAGCGCATGCCAAGCAG
GAAAGCAAGTTAGCGCCCATCATCCACACAAGAACATCATGACGACCAACAGGCCGCTTGAGCTACTCCACATGGATTTA
TTCGGCCCGATAGCTTACATAAGCATCGGCGGGAGTAAGTATTGTCTTGTAATTGTGGATGATTATTCTCGCTTCACTTG
GATGTTCTTTTTGCAAGAAAAATTACAAACCCAAGAAACTTTAAAGGGATTCTTGAGACGAGCTCAAAACGAGTTTGGAT
TGAGAATCAAGAAGATAAGAAGCGATAATGGAACGGAGTTCAAGAACTCTCAAATTGAAGGCTTTCTTGAGAATGAAGGC
ATCAAGCATGAGTTCTCTTCTCCCTACACACCTCAACAAAATGGTGTAGCGGAGAGGAAGAATAGAACTCTACTGGACAT
GGCGAGGACCGTGCTTGATGAGTACAAGACTCCGGACCGGTTTTGGGCCAAGGCGATTAACACCGCCTTCTACTCCATCA
ACTAGTTATATCTTCACCGAATCCTCAAGAAGACATCTTACGAACTCCTCACCGGTAAAAAGCCCAATGTTTAATATTTT
AGAGTCTTTGGTAGCAAATGTTTTAATCTTATCAAAAGAGGTAGAAAATCTAAATTTGCTCCTAAGGCTGTAGAAGGCTT
TTTACTAGGATATGATTCAAACACAAGGGCATATAGAGTCTTCAACAAATCCACTGGATTAGTTGAGGTTTCTTGTGACA
TTGTGTTTGATGAGACTAATGGCTCCTAAGTGGAGCAAGTTGATCTTGATGAGCTAGATGATGAAGAGGCTCTGTGCATC
GCGCTAAGGAACATGTCCATTGGGAATGTGTGTCCTAAGGAATCCGAAGAGCCTCCACAAGCACAAGATCAAGAAGCATC
TCCGCCAACTCAAGATGAGGAACAGGCTCAAAATGATGAAGAAGAAGATCAAGAAGATGAGCCACCTCAAGAGGAGGACA
AGGATCAAGGGGGAGATGAAGTTGATCAAGACAAGGAAGATGATCAGGAAATTCAGGGTCAAAGACCGCCACACCCAAGA
GTCCACCAGGTGATTCAAAGAGATCGCCCCGTGAACTCCATCCTCGGCGATATTCATAAGGGGGTAACTACTCGATCTCG
AGTCGCTCATTTTTGTGAACATTACTCTTTGGTTTCCTCTATTGAGCCTTACAGGATAGAGGATGCATTAAGAGACTCGG
ATTGGGTGTTGGCAATATAAGAGGAGCTCAACAACTTCACAAGGAATGAGGTATGACACTTGGTTCCATGTCCTAATCAA
AATGTTGTAGGTACCAAATGGGTATTCCGCAACAAGCAAGACGAGCATGGTGTGGTGATAAGGAACAAAGCCCGACTTGT
GGCCAAAGGTTATTCACAAGTCGAATGTTTGGACTTTGGTGAAACTTATGCACCCGTAGCTAGGCTTGAGTCAATTCGTA
TATTACTTGCCTATGCTACTTACCATGGCTTTAAGCTCTATCAAATGGATGTGAAGAGTGCCTTCCTCAATGGACCTATC
AAAGAAGAGGTCTATGTTGAGCAACCTCCCGGCTTTGAAGATAGTGAGTACCCTAACCATGTTTATAAACTCTCAAAGGC
GCTTTATGGGCTCAAGCAAGCCCCAAGAGCATGGTATGAATGCCTTCGAGATTTTCTAATCACTAATGGCTTCAAAGTCA
GAAAAGCCGATCCTACTATCTTTACCAAAACTGTTGCAAATGATTTATTTGTATGCCAAATTTATGTTGATGATATTATA
TTTGGGTCTACTAACAAATCTACTTGTGAAGAGTTTAGTAGGATCATGGTACAAAAATTCGAGATGTCTATGATGGGGGA
GTTGAAGTATTTCTTAGGATTTCAAGTCAAGCAACTCCCTTCATCAGCCAAACCAAGTACATTCAAGACATTCTTAACAA
GTTTGGAATGAAGGATGCCAAACCCATCAAGACACTCATGGGAACCAATGGGCATCTCGACCTCGACATGGGAGGTAAAT
CCGTAGATCAAAAGGTATACCGGTCGATGATAGGATCTTTACTCTATTTATGTGCATCTCGACCGGATATTATGCTTTCA
GTATGCATGGGTGTAAGGTTCCAAGCCGATCCTAAGGAAGTTCACCTTAGGGTCGTGAAAAGAATCATGAGATATTTAGT
TTATACTCCTAAGTTTGGGCTTTGGTACCCCAAGGGATCCACCTTTGATTTGATAGGATATTCCGATGTCGATTGAGCAG
GGTGTAAAATTGCTAGGAAAAGCACATCAGGGACTTGTCAGTTTCTGGGGAGATCCTTGGTGTCTTACGCTTCAAAGAAA
ACAAAGCTCAGTAGCTCTTTCTACCGCCGAAGCCGAGTATATTGCCGCAGGCCATTGTTGCGCGCAATTACTTTGGATGA
GGCAAACCCTCAAGGACTATGGCTACAAATTGAGCAAAGTCCCTCTCCTATGTGACAATGAGAGTGCAATCCGCATGGTG
GATAATCCCGTTGAACATAGCCGCACTAAGCACATAGATATTCGGTACCACTTTTTGAGGGATCACCAACAAAGGAGGAT
ATTGAGATAGCTTATGTAAACACCAAAGATCAATTAGCCGATATCTTTACCAAGCCATTAGATGAGAAAACCTTTTGCAA
ACTTAGGAATGAGCTAAATATATTTGATTCTTGGAATTTTGATTGAAACATTGCACACATTGCTCATTTATATACCTTTG
ATCATATCTCTTTCACTTGCTATGACTAATGTGTTTCCAAGTGTCTTTTTAATGCTAAGTCGTAGATTGAAAGGGAAATG
GAGTATTCGGCAAAGACGACGCTTCCACTCAACTCCATCGGTATTATTTACCCTTTGCCGGTATTCCACAACACTCTCCA
ATTTGGTATAATCTTTCACTTATATATTGTTTACCAAAGGGGGAGAAAGTATATAAAGGGCTCTCAAATGTCTCTGTTTT
TGGCGATTAATGCCTGTTGTGGACTTGTTCTCAAATGCTATGAATTAAGAACAAGGCAACATAGAAAAGGTTAATGGTTA
ATGCCCTTCGTCCTTCGAAGCATTATTTCTCTCAGGATATAATGATCTTCAGACGAAGGTCATGAAGGACGTACCTTCAT
CATCACAATATATATTGGCGAAAGGAGAAGCATATGAAACATGAGGAATAACATAAATGATCATATGACATTATTAATAC
TTTTTCATTATATCATTATGAACGAACATGAACAATATTGAATTACATTTATACCTTCGGCTTGACAGAAGGCAAAAAGT
CAAAGCGTGACGCGCAAGCAAAAGCCAGTCAGCATGAACAGTACGGGGGTACTGTTCATCTATTTATAGGCACAGGGCGC
AGCCTGTGAGAAATTACATTCATGCCCTTTACAAATGCTTACAATCATAATACAAGCTATTACGGGTCGATTAGTCATTT
CATCTTTAAGTCGGTTCACTCCTTCGTCTTGGGACATGTGACTATGCCGAAGCTATATAAATGATAGCTTCGGCACTGCT
TTTTGAGATGATCTGCCGAAGGCGTTTCTTCTTACAGGATCTTTGGCGACGAAGCATACCCCCAACAGTAGCCCCTTCGC
GGTGCTAGATCGTTTATCGTAACGAGCTTGATCCGTGAAAAAGTCTCCTAGGCTTCGGGGAGCCGAAGATCCGAAAAACA
CCTTCTCTGAGCTTGTTGTCGAGAAACGATCACAAAATTTCGAGCATGAGATGGTCCCACCATGCAGCGGGTAAACGCGT
CCTGGCGGTTCACCTTCTCGGGTTCTGTGGCCCACCACTCAGTGAGTGCGGGCGACTACTCGTCCGGTGCAGAAGACTTG
ACTATTCACCTCCTCACCTGCGACACTATATAAACAGATGGGTAGGTGTGAAGTTACCACAGCATTGATTGCTATTGCCC
TATTTTGCTACCAAAAATTTGATCATAGCCGAAGATTGTTCATCGCACTCAACCGAAGCACCACTGTTGACTTTGCTTCG
TGACAAGAGAAAGAGCTTCGGAAAAATTAAAAAAGTCAGCAATTTCATCAAAAATTGTGGAAAATTCATCATCACATGGA
AAGAGTTCGTTCTACAGCTAGGGTTATACGTGACGGAGAGGAAGCCGAAGCTGCTGAAACCGCTCCGATTTCAGAAGTGA
TGAAACGGTCAGGGTTGGCAGTGCCGGAAGAAGCTTCTGAAGGTACCCCTGCTGCCGAAGCTGAGCAGATTGATGTTGAA
GAAGGTGAAACTAAAGATGAGTATAACGCCATGCCATCTAAACCTAGCCACCTAGAGTTTGGAAAGTCTACTATTACCGA
AGGTGATATGCCTAAGTTGATGAAGCTCGGTTATATCAGTGAAGCCAAGAGGAAGCTAGTTCGTTTTGGTGGAGAGGAAA
TTACTCTGAAGCCAGAAAAGGATGAAGTGGTAGTCTTTAAAAGATTCTTTAAAGCAGGATTGAGATTTCCTTTGCATGAG
ATGATTGCGGATGTGTTGGAGAAGTTTGGGATTTACCTTCATCAGCTAACTCCTAACGCCATTGTTAGGCTTAGCGTTTA
TATTTGGGCTCTCCAAAGCCAGGGGGCGGAACCGCTTGTCGAAGGTTTCTGCCGGGCACATGAACTTCATTATCAGACAA
AGGCTAGAGAGGATGGGCTACACGAGAATTTCGGCTGCTATAATTTTGCTTATCGCAAAGATGCGAAGTCTCCAGTTATT
AGCTATCATACCAAATGGCCCACTGGCTGGAAGACCGAGTGGTTTTATGTTAAGGTTGACGAGAAGAAGGAGAAGCTGGT
TCAGAGCCCATTGGAGTTAGTCTTTGGAGAAACTAGGCCTCAATGCAACATGTTGCCGGAATCACCATGCCAAATTGCCT
TGGGCAAATTTCGAGTTGTTTTAGAGCACATTGGCACCAGGGATTTGGTGCAAGAATTCTTAGCTTTCAGAGTATTCCCG
ACTTTAAAAGAATGGGATATGCCGAAACTCAAAGGGGAAAAGAAAAAGAAGGAACTTGTTCGGCTGCCTTATTATTATAA
ATTCAAGAAACACTTCAAAGAACCTTGCCAAGAATGGTTAGACACGATTGAAGTTATGTGCAACGAGATCCTTGGCAACT
ATTCTAAAAAGGAAGATCAACTAATGACTGCAGCCTTCGGGACTCGACCGAAGCGAAGGTTGAACCGGGTCCTGGATGCG
CTGAATTTTGAGTATCCTGACTATGAGCGATTGGACAGAGGAGCTGAAGGGCAAAAAAGAAAAAGAGTTGTTAGTGTTCT
GAATAGAGAAGCTGCTAAATTGGTGAAGAAAGATGAAGAAATTTTTAAGAAAAGAAAGTTGAGCCCTGAGCCAAAGATGG
CTGCTTCGAAGAAAAGAAAGGCTGCTGCTCCGAAACCAAAAACGACTGATGTAGAGGAAGAAGCTCCTTCAACGCCTTCT
GCTGCTGTCGTTGTAGAAATTTTAAAGGTAATGACTGAATCTTTGCCTGTCAAGCTAAGTCCACTAGAGCCACATTTGAC
GATGCTTTTTCAGAAGGAAAAGGAGCCTTCGGCAGCGAAGAAGCCTGCTGAGCCGAAGAAACGAAGATTCATTCATGTAG
TTGAAGTTATCGAACAGACACCGCCGGTGGCCTCGACATCAAAGACACCAGCTGTGGAGAGCACTGCTGCTACTGAAACC
GTAGCCATTGAAGCTGAAAGTGAAGCTGACATTGCCGAAGCTGAGGCCGCCGAAGATACAAATCTAGAAACCACACTTGC
TGATATTGATAACATGCTTCTGAATGAGCCCGCGGAAGAAGCTGCTAGAGTTGCTGAAGAAACTCTGGCCATAGCGCCTG
GGAAAGGAAAAGAGAAAGTCAAAGATATATCGGAAGAAGAAGACTTCAATTTTCAGGACATACTTGGGCAAGAATTGTCA
AAGGCTGAAAAAGAAGAGTTGAAGGAATATGCCATATCTTGCGGGTACAGACCCGGGGCACTGCTCTTCGGGGGAGTTAA
CGAGGAGAATCTAGGATGCCTTCGGGACCGCACTGGGGCGATAGTTGTCGGCACTCTATCGAAGAGTATCGGCCTTCCGA
AGGTTGAAGCAGACCTCAGTAGGTACCGGCGGCAGCATATCGCTGGTAGTCTATTCTATGCCAACTTTAAGGTAAAATTC
TTAACTTTTTATTATTTTGTTATGAAGATGTTATCTGACGAAGGTTATTTTATCAGAGCTTACTGCTGAGCAAAGTCCTG
AGGATGCAACAAGACCTCGAGGACAAAAAGAATAAAATTATAATTGAGGACCTGAAGAAGAAGATAAAAGACCATGAGAC
CACTCTAGAAAAGAAAAACTTCGTACTTCGAACCATGGAAAATTCATTGGCAGAAGCCCAGGCTGAAATTGCTAGATTGA
ATAATGAACTTTCCAGGGAAAAGAAAAATTTCGAAGCCAAACTCGAAGCTGAAGCCGAGAAAAACTGAAATTTGCGGAAA
TCGTTGAAAGAACTTCAAGAAAAATGCGTGGACTTCAGCAACCGGTGCCTGCAGCGGCTAAAACAAGTTTTCAACTCGGT
TGGAGCCGGTGCTGAGAAATTTAGCCCTTCGGTTGATAACCTGCCGGAGACCTTTGAACATATTGAGGGCGAAGTTGACG
CACTTGACGAAGTCATAGGTGGACATACCGATTTCTGTGCTCTGGTAGCTTCTCGGGGCACCGCTGTTGCCTTTATGAAA
TCTGGCTGTGAACATGGAAAAATTATCAACAGACCGAATTTTAGCTTATCTCCGACAGATTTAATTGATATCCCTAGCCT
AGCTCGGAGTATAGGGAACAGATTCATAACTCAAATTTGGGTAAAAGGCGGGCGAAAAATGGCTGGCAATGAAGCTCGAA
GCCACCTTAAGCCAGTAAAAATTTATGCCCGTTATTTTACCTTCTCTTTGAAGTATGCACTTCCCTCATACCGTTTTAAT
ATGTACAGGATGATGATGCTGAAGAAACATGAGCCAAAGCTTGACCGGTGGTCCGATGATGTCAAAGCTGAAATCGCTGC
TAGAAAAATTCTAGAGGAAAATCTTGTAGTATCATTGTAAAAAATCTTTGTAAATTAAGAATCAACATACTTTGTAATAT
ATCTTTACCTTTTTGTGCATGTATGAAACTGCTTTGCTGTGGACGAAACTAGCATTTTTTGAGCCGAGGGCGAAAAACAC
CTTCCCTTCTTTTCGTACACAACGAAACATAAAACTGCTTCTTTTTCTGTTTTCCGAAGTCTTATCTGTAGAGCCGAAGC
ACTCGCCTGTGTTATGATGATGATGATTCTATGTATGTCTAGATGAATGTTTATGAATGCAAATGTATGATGTAATGTGT
CGTGCAAATGAATGTCCAAACACACGCATACGAAGCCACAACCATATCCTTCATTCCCTTGGGAATGACCGAAGTCTCTT
TGCCGTTTATTTTTCGGCTTCACCGCTTATTTTTCGGTGTATCAGCGCTGACTTTTTGCTGTAAATTCTGCATCCCCTTA
GGAACGTCTTTTGAACTTCTTCGCCTTCTATTTCGGCGGTATCGCGTTGACTTTTCGTGCTTCGCCTTTTATTTCGGCGG
TATGAGCATTGACTTTTCGCTGTAAGCTCTGGATTCCCTTGGGAACGACTTTTGAGCAGGAAACTTACGCTGCGCTCCCT
TAGGAACGACTTTTTGTAGCTTTGTCGTGCTCTGCATCCCCTTAAGGACGACTTTCGAGGTTATCCCTGTTTTTTCCTTT
CTCCCTACACTCGATGGTGCATGCTCAGTTTTTTACATTTACATATTTGGGAGATTTTGCTCTCGTAGAGCTGAATAAGA
AAAAGAGAAATTACATGCTATGGCCCCATTAAAAACCTTTCTCCCCCTTTGGAAAGGAAAAGGGTACCATAAAAAAAGAT
TACATCAAGCTAGACATAATATCGTCGAAGCTCATCCACATTCCAAGATCTAGGAATGTCGTTGCTGTCCATATCCTTCA
ATCTGTAAGAACCAAGTCTTGACGAAGATATTACCAGAAAAGGTCCTTCCCACTTGAGCTGTAACTTGCCCACTGTATCT
GGGTTGGCCACTCTCCGAAGTACCAAATGTCCTGGTTTAATGCTTTTTAGCCGAACTTTTCTGTCACGCCATTTTATTGT
TTTGGCTTGGTATTTATTAATATTTTCCACAGCCTGAAGCCTAATCCCTTCTATAGCATCTTTTGCCACAGAATAATCAG
CTTCGTCTTCTGCCGAAGCCACTGTTCTTATTGATCCTGCCTTAGCTTCTTCTGGGGTGATTGCTTCGTCACCAAACAAT
AGTTTGAATGGTGTAAAACCTGTTGACCTTGATATTGTTGTGTTGTGGCTCCACACCACTTTGATCAATTCATCTGGCCA
CTTTCCTCTGGGCTGATTGAAGATTAACTTCATTATTCCCGTCATTATAATGCCATTGGCTCTTTCAACAAGTCCATTTG
ACTCCAGATGTCTGACCGATGCGAAATGGATCTTCGTGCCAATTTGTTCATAGAATTCCTTGAAAGCTTCAGCATCGAAC
TGCATTCCATTGTCTACAGTAATAGCCTTTGGTACTCCGAAGCGACAAACAACGTTTTGCCAAAAGAATTTCTGGACAGT
GACCGAAGTTATTGTTGCTAAGGGCTTCGCCTCAATCCACTTTGAAAAATACTCTACTGCCACCACAACATATTTTAGAT
TTCCTTGTGCTGGTGGAAGTGGGCCTAGCAAATCGAGGCCCCACCTTTGCAATGGCCAAGTGGGCTGTATTAATTGAGTG
AGGGATGAAGGTTGCTTCTGGTCTCTTGCACATTTTTGACAGCCTTCACATTTTTGGACTAATTCTGCTGCATCCGAAGC
TGCCTTCGGCCAATAAAATCCTTGTCGAAAAACTTTTCCCAACAAGGGCCTAGATCTAATATGAGATCCACACAAGCCTG
CATGTATCTCTTTCATTAATTCTACACCTTCAGTTCTTGATAAACACTTAAGGAGTGGTGAACAAACCCCATGTTTATAC
AGTTCCCCTTCTATTAACACATATGGTCTTGTTCTTGCCTCCATTCTCTTGTTATAAGCTTCGTCACTTGAAAGACAATT
GCCTTGGAGGAAAGATATTATTTCAGTTCTCCAGTCTTCACTGTGTACTGGGGAAATAGTAAGCACTGCTCTCTCCATGA
GCTCAACTGAAGGTGCTTTTATTGTTTCAAAAAATACTTCAGAGGGTAGTGGGAGCCCCTGAGCCGCTGATTTGGCTAGC
AAATCTGCATGCTCATTTTGACCTCTTCGAATATTCTTGACGGAAAATCCTTCAAAGGAAGCTTCCAGCCTTCGAACTGC
ATCCAAATATTTCTCAAGCTTCGAATCTCGTGCCTTGCTGCTTTTATCCACATGGCCAGCAATAACTTGAGAATCAATCT
TTAGGATGGCCCTTCTTATTCCCATTGCCCTTAGTTTCCGAAGCCCTAATAGAAGTGCTTCGTACTCAGCAATGTTATTT
GTGCAACTGAAATCCAGTTTTACTGCATAACATGTTTTGACCTTCGGAGGTGCGACTAGAACCGCAGCAGCTCCTGTACC
GAAGGCTCCCCAAGAACCATCACAAAAAATTGTCCAAGCTTTGGCATCTTTACTTGTCCCTTCTTCGTGAGCCCCTGGCA
TCCAATCAGCGATAAAATCTGCTAGCGCTTGAGATTGAATTGTAGATCTGTGCCCGTAGTCAATAGTGAATTCATTAAGC
TTGAGTATTCTATAGTCTCACCTAAATAGCTTGGCGTAATCATGGTCATAGCTGTTTCCTGTGTGAAATTGTTATCCGCT
CACAATTCCACACAACATACGAGCCGGAAGCATAAAGTGTAAAGCCTGGGGTGCCTAATGAGTGAGCTAACTCACATTAA
TTGCGTTGCGCTCACTGCCCGCTTTCCAGTCGGGAAACCTGTCGTGCCAGCTGCATTAATGAATCGGCCAACGCGAACCC
CTTGCGGCCGCCCGGGCCGTCGACCAATTCTCATGTTTGACAGCTTATCATCGAATTTCTGCCATTCATCCGCTTATTAT
CACTTATTCAGGCGTAGCAACCAGGCGTTTAAGGGCACCAATAACTGCCTTAAAAAAATTACGCCCCGCCCTGCCACTCA
TCGCAGTACTGTTGTAATTCATTAAGCATTCTGCCGACATGGAAGCCATCACAAACGGCATGATGAACCTGAATCGCCAG
CGGCATCAGCACCTTGTCGCCTTGCGTATAATATTTGCCCATGGTGAAAACGGGGGCGAAGAAGTTGTCCATATTGGCCA
CGTTTAAATCAAAACTGGTGAAACTCACCCAGGGATTGGCTGAGACGAAAAACATATTCTCAATAAACCCTTTAGGGAAA
TAGGCCAGGTTTTCACCGTAACACGCCACATCTTGCGAATATATGTGTAGAAACTGCCGGAAATCGTCGTGGTATTCACT
CCAGAGCGATGAAAACGTTTCAGTTTGCTCATGGAAAACGGTGTAACAAGGGTGAACACTATCCCATATCACCAGCTCAC
CGTCTTTCATTGCCATACGAAATTCCGGATGAGCATTCATCAGGCGGGCAAGAATGTGAATAAAGGCCGGATAAAACTTG
TGCTTATTTTTCTTTACGGTCTTTAAAAAGGCCGTAATATCCAGCTGAACGGTCTGGTTATAGGTACATTGAGCAACTGA
CTGAAATGCCTCAAAATGTTCTTTACGATGCCATTGGGATATATCAACGGTGGTATATCCAGTGATTTTTTTCTCCATTT
TAGCTTCCTTAGCTCCTGAAAATCTCGATAACTCAAAAAATACGCCCGGTAGTGATCTTATTTCATTATGGTGAAAGTTG
GAACCTCTTACGTGCCGATCAACGTCTCATTTTCGCCAAAAGTTGGCCCAGGGCTTCCCGGTATCAACAGGGACACCAGG
ATTTATTTATTCTGCGAAGTGATCTTCCGTCACAGGTATTTATTCGCGATAAGCTCATGGAGCGGCGTAACCGTCGCACA
GGAAGGACAGAGAAAGCGCGGATCTGGGAAGTGACGGACAGAACGGTCAGGACCTGGATTGGGGAGGCGGTTGCCGCCGC
TGCTGCTGACGGTGTGACGTTCTCTGTTCCGGTCACACCACATACGTTCCGCCATTCCTATGCGATGCACATGCTGTATG
CCGGTATACCGCTGAAAGTTCTGCAAAGCCTGATGGGACATAAGTCCATCAGTTCAACGGAAGTCTACACGAAGGTTTTT
GCGCTGGATGTGGCTGCCCGGCACCGGGTGCAGTTTGCGATGCCGGAGTCTGATGCGGTTGCGATGCTGAAACAATTATC
CTGAGAATAAATGCCTTGGCCTTTATATGGAAATGTGGAACTGAGTGGATATGCTGTTTTTGTCTGTTAAACAGAGAAGC
TGGCTGTTATCCACTGAGAAGCGAACGAAACAGTCGGGAAAATCTCCCATTATCGTAGAGATCCGCATTATTAATCTCAG
GAGCCTGTGTAGCGTTTATAGGAAGTAGTGTTCTGTCATGATGCCTGCAAGCGGTAACGAAAACGATTTGAATATGCCTT
CAGGAACAATAGAAATCTTCGTGCGGTGTTACGTTGAAGTGGAGCGGATTATGTCAGCAATGGACAGAACAACCTAATGA
ACACAGAACCATGATGTGGTCTGTCCTTTTACAGCCAGTAGTGCTCGCCGCAGTCGAGCGACAGGGCGAAGCCCTCGAGC
TGGTTGCCCTCGCCGCTGGGCTGGCGGCCGTCTATGGCCCTGCAAACGCGCCAGAAACGCCGTCGAAGCCGTGTGCGAGA
CACCGCGGCCGGCCGCCGGCGTTGTGGATACCTCGCGGAAAACTTGGCCCTCACTGACAGATGAGGGGCGGACGTTGACA
CTTGAGGGGCCGACTCACCCGGCGCGGCGTTGACAGATGAGGGGCAGGCTCGATTTCGGCCGGCGACGTGGAGCTGGCCA
GCCTCGCAAATCGGCGAAAACGCCTGATTTTACGCGAGTTTCCCACAGATGATGTGGACAAGCCTGGGGATAAGTGCCCT
GCGGTATTGACACTTGAGGGGCGCGACTACTGACAGATGAGGGGCGCGATCCTTGACACTTGAGGGGCAGAGTGCTGACA
GATGAGGGGCGCACCTATTGACATTTGAGGGGCTGTCCACAGGCAGAAAATCCAGCATTTGCAAGGGTTTCCGCCCGTTT
TTCGGCCACCGCTAACCTGTCTTTTAACCTGCTTTTAAACCAATATTTATAAACCTTGTTTTTAACCAGGGCTGCGCCCT
GTGCGCGTGACCGCGCACGCCGAAGGGGGGTGCCCCCCCTTCTCGAACCCTCCCGGTCGAGTGAGCGAGGAAGCACCAGG
GAACAGCACTTATATATTCTGCTTACACACGATGCCTGAAAAAACTTCCCTTGGGGTTATCCACTTATCCACGGGGATAT
TTTTATAATTATTTTTTTTATAGTTTTTAGATCTTCTTTTTTAGAGCGCCTTGTAGGCCTTTATCCATGCTGGTTCTAGA
GAAGGTGTTGTGACAAATTGCCCTTTCAGTGTGACAAATCACCCTCAAATGACAGTCCTGTCTGTGACAAATTGCCCTTA
ACCCTGTGACAAATTGCCCTCAGAAGAAGCTGTTTTTTCACAAAGTTATCCCTGCTTATTGACTCTTTTTTATTTAGTGT
GACAATCTAAAAACTTGTCACACTTCACATGGATCTGTCATGGCGGAAACAGCGGTTATCAATCACAAGAAACGTAAAAA
TAGCCCGCGAATCGTCCAGTCAAACGACCTCACTGAGGCGGCATATAGTCTCTCCCGGGATCAAAAACGTATGCTGTATC
TGTTCGTTGACCAGATCAGAAAATCTGATGGCACCCTACAGGAACATGACGGTATCTGCGAGATCCATGTTGCTAAATAT
GCTGAAATATTCGGATTGACCTCTGCGGAAGCCAGTAAGGATATACGGCAGGCATTGAAGAGTTTCGCGGGGAAGGAAGT
GGTTTTTTATCGCCCTGAAGAGGATGCCGGCGATGAAAAAGGCTATGAATCTTTTCCTTGGTTTATCAAACGTGCGCACA
GTCCATCCAGAGGGCTTTACAGTGTACATATCAACCCATATCTCATTCCCTTCTTTATCGGGTTACAGAACCGGTTTACG
CAGTTTCGGCTTAGTGAAACAAAAGAAATCACCAATCCGTATGCCATGCGTTTATACGAATCCCTGTGTCAGTATCGTAA
GCCGGATGGCTCAGGCATCGTCTCTCTGAAAATCGACTGGATCATAGAGCGTTACCAGCTGCCTCAAAGTTACCAGCGTA
TGCCTGACTTCCGCCGCCGCTTCCTGCAGGTCTGTGTTAATGAGATCAACAGCAGAACTCCAATGCGCCTCTCATACATT
GAGAAAAAGAAAGGCCGCCAGACGACTCATATCGTATTTTCCTTCCGCGATATCACTTCCATGACGACAGGATAGTCTGA
GGGTTATCTGTCACAGATTTGAGGGTGGTTCGTCACATTTGTTCTGACCTACTGAGGGTAATTTGTCACAGTTTTGCTGT
TTCCTTCAGCCTGCATGGATTTTCTCATACTTTTTGAACTGTAATTTTTAAGGAAGCCAAATTTGAGGGCAGTTTGTCAC
AGTTGATTTCCTTCTCTTTCCCTTCGTCATGTGACCTGATATCGGGGGTTAGTTCGTCATCATTGATGAGGGTTGATTAT
CACAGTTTATTACTCTGAATTGGCTATCCGCGTGTGTACCTCTACCTGGAGTTTTTCCCACGGTGGATATTTCTTCTTGC
GCTGAGCGTAAGAGCTATCTGACAGAACAGTTCTTCTTTGCTTCCTCGCCAGTTCGCTCGCTATGCTCGGTTACACGGCT
GCGGCGAGCGCTAGTGATAATAAGTGACTGAGGTATGTGCTCTTCTTATCTCCTTTTGTAGTGTTGCTCTTATTTTAAAC
AACTTTGCGGTTTTTTGATGACTTTGCGATTTTGTTGTTGCTTTGCAGTAAATTGCAAGATTTAATAAAAAAACGCAAAG
CAATGATTAAAGGATGTTCAGAATGAAACTCATGGAAACACTTAACCAGTGCATAAACGCTGGTCATGAAATGACGAAGG
CTATCGCCATTGCACAGTTTAATGATGACAGCCCGGAAGCGAGGAAAATAACCCGGCGCTGGAGAATAGGTGAAGCAGCG
GATTTAGTTGGGGTTTCTTCTCAGGCTATCAGAGATGCCGAGAAAGCAGGGCGACTACCGCACCCGGATATGGAAATTCG
AGGACGGGTTGAGCAACGTGTTGGTTATACAATTGAACAAATTAATCATATGCGTGATGTGTTTGGTACGCGATTGCGAC
GTGCTGAAGACGTATTTCCACCGGTGATCGGGGTTGCTGCCCATAAAGGTGGCGTTTACAAAACCTCAGTTTCTGTTCAT
CTTGCTCAGGATCTGGCTCTGAAGGGGCTACGTGTTTTGCTCGTGGAAGGTAACGACCCCCAGGGAACAGCCTCAATGTA
TCACGGATGGGTACCAGATCTTCATATTCATGCAGAAGACACTCTCCTGCCTTTCTATCTTGGGGAAAAGGACGATGTCA
CTTATGCAATAAAGCCCACTTGCTGGCCGGGGCTTGACATTATTCCTTCCTGTCTGGCTCTGCACCGTATTGAAACTGAG
TTAATGGGCAAATTTGATGAAGGTAAACTGCCCACCGATCCACACCTGATGCTCCGACTGGCCATTGAAACTGTTGCTCA
TGACTATGATGTCATAGTTATTGACAGCGCGCCTAACCTGGGTATCGGCACGATTAATGTCGTATGTGCTGCTGATGTGC
TGATTGTTCCCACGCCTGCTGAGTTGTTTGACTACACCTCCGCACTGCAGTTTTTCGATATGCTTCGTGATCTGCTCAAG
AACGTTGATCTTAAAGGGTTCGAGCCTGATGTACGTATTTTGCTTACCAAATACAGCAATAGCAATGGCTCTCAGTCCCC
GTGGATGGAGGAGCAAATTCGGGATGCCTGGGGAAGCATGGTTCTAAAAAATGTTGTACGTGAAACGGATGAAGTTGGTA
AAGGTCAGATCCGGATGAGAACTGTTTTTGAACAGGCCATTGATCAACGCTCTTCAACTGGTGCCTGGAGAAATGCTCTT
TCTATTTGGGAACCTGTCTGCAATGAAATTTTCGATCGTCTGATTAAACCACGCTGGGAGATTAGATAATGAAGCGTGCG
CCTGTTATTCCAAAACATACGCTCAATACTCAACCGGTTGAAGATACTTCGTTATCGACACCAGCTGCCCCGATGGTGGA
TTCGTTAATTGCGCGCGTAGGAGTAATGGCTCGCGGTAATGCCATTACTTTGCCTGTATGTGGTCGGGATGTGAAGTTTA
CTCTTGAAGTGCTCCGGGGTGATAGTGTTGAGAAGACCTCTCGGGTATGGTCAGGTAATGAACGTGACCAGGAGCTGCTT
ACTGAGGACGCACTGGATGATCTCATCCCTTCTTTTCTACTGACTGGTCAACAGACACCGGCGTTCGGTCGAAGAGTATC
TGGTGTCATAGAAATTGCCGATGGGAGTCGCCGTCGTAAAGCTGCTGCACTTACCGAAAGTGATTATCGTGTTCTGGTTG
GCGAGCTGGATGATGAGCAGATGGCTGCATTATCCAGATTGGGTAACGATTATCGCCCAACAAGTGCTTATGAACGTGGT
CAGCGTTATGCAAGCCGATTGCAGAATGAATTTGCTGGAAATATTTCTGCGCTGGCTGATGCGGAAAATATTTCACGTAA
GATTATTACCCGCTGTATCAACACCGCCAAATTGCCTAAATCAGTTGTTGCTCTTTTTTCTCACCCCGGTGAACTATCTG
CCCGGTCAGGTGATGCACTTCAAAAAGCCTTTACAGATAAAGAGGAATTACTTAAGCAGCAGGCATCTAACCTTCATGAG
CAGAAAAAAGCTGGGGTGATATTTGAAGCTGAAGAAGTTATCACTCTTTTAACTTCTGTGCTTAAAACGTCATCTGCATC
AAGAACTAGTTTAAGCTCACGACATCAGTTTGCTCCTGGAGCGACAGTATTGTATAAGGGCGATAAAATGGTGCTTAACC
TGGACAGGTCTCGTGTTCCAACTGAGTGTATAGAGAAAATTGAGGCCATTCTTAAGGAACTTGAAAAGCCAGCACCCTGA
TGCGACCTCGTTTTAGTCTACGTTTATCTGTCTTTACTTAATGTCCTTTGTTACAGGCCAGAAAGCATAACTGGCCTGAA
TATTCTCTCTGGGCCCACTGTTCCACTTGTATCGTCGGTCTGATAATCAGACTGGGACCACGGTCCCACTCGTATCGTCG
GTCTGATTATTAGTCTGGGACCACGGTCCCACTCGTATCGTCGGTCTGATTATTAGTCTGGGACCACGGTCCCACTCGTA
TCGTCGGTCTGATAATCAGACTGGGACCACGGTCCCACTCGTATCGTCGGTCTGATTATTAGTCTGGGACCATGGTCCCA
CTCGTATCGTCGGTCTGATTATTAGTCTGGGACCACGGTCCCACTCGTATCGTCGGTCTGATTATTAGTCTGGAACCACG
GTCCCACTCGTATCGTCGGTCTGATTATTAGTCTGGGACCACGGTCCCACTCGTATCGTCGGTCTGATTATTAGTCTGGG
ACCACGATCCCACTCGTGTTGTCGGTCTGATTATCGGTCTGGGACCACGGTCCCACTTGTATTGTCGATCAGACTATCAG
CGTGAGACTACGATTCCATCAATGCCTGTCAAGGGCAAGTATTGACATGTCGTCGTAACCTGTAGAACGGAGTAACCTCG
GTGTGCGGTTGTATGCCTGCTGTGGATTGCTGCTGTGTCCTGCTTATCCACAACATTTTGCGCACGGTTATGTGGACAAA
ATACCTGGTTACCCAGGCCGTGCCGGCACGTTAACCGGGCTGCATCCGATGCAAGTGTGTCGCTGTCGACGAGCTCGCGA
GCTCGGACATGAGGTTGCCCCGTATTCAGTGTCGCTGATTTGTATTGTCTGAAGTTGTTTTTACGTTAAGTTGATGCAGA
TCAATTAATACGATACCTGCGTCATAATTGATTATTTGACGTGGTTTGATGGCCTCCACGCACGTTGTGATATGTAGATG
ATAATCATTATCACTTTACGGGTCCTTTCCGGTGATCCGACAGGTTACGGGGCGGCGACCTCGCGGGTTTTCGCTATTTA
TGAAAATTTTCCGGTTTAAGGCGTTTCCGTTCTTCTTCGTCATAACTTAATGTTTTTATTTAAAATACCCTCTGAAAAGA
AAGGAAACGACAGGTGCTGAAAGCGAGCTTTTTGGCCTCTGTCGTTTCCTTTCTCTGTTTTTGTCCGTGGAATGAACAAT
GGAAGTCCGAGCTCATCGCTAATAACTTCGTATAGCATACATTATACGAAGTTATATTCGATGCGGCCGCAAGGGGTTCG
CGTCAGCGGGTGTTGGCGGGTGTCGGGGCTGGCTTAACTATGCGGCATCAGAGCAGATTGTACTGAGAGTGCACCATATG
CGGTGTGAAATACCACACAGATGCGTAAGGAGAAAATACCGCATCAGGCGCCATTCGCCATTCAGCTGCGCAACTGTTGG
GAAGGGCGATCGGTGCGGGCCTCTTCGCTATTACGCCAGCTGGCGAAAGGGGGATGTGCTGCAAGGCGATTAAGTTGGGT
AACGCCAGGGTTTTCCCAGTCACGACGTTGTAAAACGACGGCCAGTGAATTGTAATACGACTCACTATAGGGCGAATTCG
AGCTCGGTACCCGGGGATCCTCTAGAGTCGACCTGCAGGCATGCAAGCTTCTAAAGGGAGAGCACATTTTAGGATTAACC
AATGTTCATTTTGAGAAAGACAGGGTTTGTAGCGCATGCCGGGCAGGAAAGCAAGTTGGAGCCCATCATCCACACAAGAA
CATCATGACGACCGATAGGCCGCTCGAGCTACTCCACATGGATCTATTCGGCCCGATTGCTTACATAAGCATCGTCGGGA
GTAAGTATTGTCTTGTAATAGTGGATGATTATTCTCGCTTCACTTGGGTGTTCTTTTTGCAGGAAAAATCTCAAACCCAA
GAAACCTTAAAGGGATTCTTGAGACGAGCTCAAAACGAGTTCAGCTTAAGGATCAAGAAAATTAGAAGCGACAACGGGAC
GGAGTTCAAGAACTCTCAAATCGAAGGCTTCCTTGAGGAGGAGGGCATCAAGCATGAGTTCTCTTCTCCCTACACGCCAC
AACAAAATGGTGTAGTGGAGAGAAAGAATCGAACTCTATTGGACATGGCAAGGACCATGCTTGATGAGTACAAGACTTCG
GATCGGTTTTGGGCCGAGGCGGTCAACACCGCCTGCTACGCCATCAACCGGTTATATCTACACTGAATCCTCAAGAAGAC
ATCTTATGAACTTCTAACCGGTAAAAAGCCCAATATTTCATATTTTAGAGTCTTTGGTAGCAAATGTTTTATTCTTGTTA
AAAGAGGTAGAAAATCTAAATTTGCTCCTAAGACTGTAGAAGGCTTTTTACTAGGATATGATTCAAACACAAGGGCATAT
AGAGTCTTTAACAAGTCCACTGGACAAGTTGAAGTTTCTTGTGACGTTGTGTTCGATGAGACTAACGGCTCTCAAGTAGA
GCAAGTTGAGCTTGATGAGATAGGTAATGAAGAGGCTCCGTGCATCGCGCTAAGGAACATGTCCATTGGGGATGTGTGTC
CTAAGGAATCCGAAGAGCCTCCAAATGCACAAGATCAACCGTCCTCCTCCACGCAAGCATCTCCACCGACTCAAAATGAG
GATGAAGCTCAAGTTGATGAAGTAGAAGATCAAGCAAATGAGCCACCTCAAGATGATGGCAATGATCAAGGGGGAGATGC
AAATGAGGAAGACAAGGAGGATGAGGAACAAAGGCCGCCACACCCAAGAGTCCACCAAGCAATCCAACGAGATCACCCCG
TCGACACCATCCTCGGCGACATTCATAAGGGGGTAACTACTAGATCTCGTGTTGCACATTTTTGTGAGCATTACTCTTTT
GTTTCCTCTATTGAGCCACACAGGGTAGAGGAAGCACTCCAAGATTCGGATTGGGTGGTGGCGATGCAAGAGGAGCTCAA
CAACTTCACCAGGAATGAGGTATGGCATTTAGTTCCACGTCCTAATCAAAATGTTGTAGGAACCAAATGGGTCTTCCGCA
ACAAGCAAGATGAGCATGGTGTGGTGACAAGGAACAAAGCTCGACTTGTGGCCAAAGGATACTCCCAAGTCGAAGGTTTG
GATTTCGGTGAAACCTATGCACCCGTAGCTAGGCTTGAGTCAATTCGAATATTATTAGCCTATGCTACTTACCATGGCTT
CAAGCTTTATCAAATGGACGTGAAGAGTGCCTTCCTCAATGGACCAATCAAGGAAGAGGTCTATGTTGAGCAACCTCCTG
GCTTTGAAGACAGTGAGTATCCTAACCATGTCTATAAGCTCTCTAAGGCGCTTTATGGGCTCAAGCAAGCCCCAAGAGCA
TGGTATGAATGCCTTAGAGATTTTCTTATTGCAAATGGATTCAAAGTCGGAAAAGCCGATCCTACACTCTTTACCAAAAC
ACTTGAAAATGATTTGTTTGTATGCCAAATTTATGTTGATGATATTATATTTGGGTCTACTAACGAATCTACATGTGAAG
AGTTTAGTAGGATCATGACACAGAAATTCGAGATGTCTATGATGGGGGAGTTGAAGTACTTCTTGGGATTTCATGTGAAG
CAACTCCAAGAAGGCACCTTCATCAGCCAAACGAAGTATACTCAAGACATTCTAAACAAGTTTGGGATGAAGGATGCCAA
GCCCATCAAGACACCCATGGGAACTAATGGGCATCTCGACCTCAACACGGGAGGTAAGTCCGTGGATCAAAAGGTATACC
GGTCGATGATAGGTTCTTTACTCTATTTATGTGCATCTCGACCGGATATTATGCTTTCCGTATGCATGTGTGCAAGATTC
CAAGCCGACCCTAAGGAAGCTCACCTTACGGCCGTAAAACGAATCTTGAGATATTTGGCTTATACTCCTAAGTTTGGGCT
TTAGTATCCTAGGGGATCCACATTTGATTTGATTGGTTATTCGGATGCCGATTGGGCGGGGTGTAAAATCAATAGGAAGA
GCACATCGGGGACTTGTCAGTTCTTGGGAAGATCCTTGGTGTCTTGGGCTTCAAAGAAGCAAAATTCGGTCGCTCTTTCC
ACCGTCGAAGCTGAGTACATTGCCGCAGGCCATTGTTGCGCGCAATTGCTTTGGATGAGGCAAACCCTGCGGGACTACGG
TTACAAATTAACCAAAGTCCCTTTGCTATGTGATAATGAGAGTGCAATCAAGATGGTGGATAATCCCATCGAGCATAGCC
GCACTAAACACATAGCCATTCGGTATCATTTTCTTAGGGATCACCAACAAAAGGGAGATATCGAGATTTTTTACATTAAC
ACTAAAGATCAATTAGCCGATATCTTTACCAAGCCTCTTGATGAACAAACTTTTAACAAACTTAGGCATGAGCTCAATAT
TCTTGATTCGCGCAATTTCTTTTGCTAACTTGCTCACATAGCTCATTTGTATACCTTTGATCATGTCTCTTTCATATGCT
ATGACTAATGTGTTTTTCAAGTCTATTTCAAACCAAGTCATAGGTGTATTGAAAGGAAATTGGAGTCTTCGGCGAAGACA
AAGGCTTTCACTCCGTAACTCATCCTTCGCCGTCGCTCCGTGCCACTCTCCATCTTTGGGGAGAGAGCAAAAGGACTTCG
TCTTTGGTATAATCTTAACTCATTTATTTATGACCAAAGGGGAAGAAAGTACTTCAAGGGCTCTAATGATTCCGTTTTTG
GCGATTCATGCCAAAGGGGAGAAAGTATTAGCCCAAAGCAAAAGGACCGCACCACCACCTGATTTTAAAATTGAAGATTT
TCAATTGGTAAATTTCAAATTGGTATCTTATTGTGTTCAAAAGGGGGAGAAAGTAGTATTTCAAAAATGATATATCAAAA
CCCTCTTGAACACTAAGAGGAGGATCTCATTTAGGGGGAGTTTTGGTTAGTCAAAGGAAAAGCATGTGAAACAGGGGGAG
AAAATTTCAAATCTTGAAAATGCTTTGCAAAATCCTATTCATTTACCTTTGACTATTTGCAAAAGAACTTTAAAAAGGAT
TTACAAAAGAATTTGCAAAAACAAAACATGTGGTGCAAGCGTGGTCCAAAATGTTAAAAATGAAGAAACAATCCATGCAT
ATCTTGTAAGTATTTATATTGGCTCAATTACAAGCAACCTTTGCACTTACATTATGCAAACTAGTTCAATTATGCACTTC
TATATTTGCTTTGGTTTGTGTTGGCATCAATCACCAAAAAGGGGGAGATTGAAAGGGAATTAGGCTTACACCTAGTTCCT
AAATAATTTTGGTGGTTGAATTGCCCAACACAAATAATTGGACTAACTAGTTTGCTCTAGTGTATAAGTTATACAGGTGT
CAAAGGTTCACAACAAGCCAATTAAAAAGACCAATGTTGGGTTCAAAATAGAGAGCTAAAGGCATCCCGGAAGGCTCCCT
GGTCTGGCGCACCGGACAGTGTCCGGTGCACCAGGGGACTTCGCGCAGAACTCCTCAGCCTCGGGAATTTTCAGAAGCCG
GCGCGCTATAATTTACCAGACTGTCCGGTGTACACCGGATAGTGTCCGTTGTACACCGGACAGTGTCCGTTGCTCCAAGA
GGACGCGGCTCTGGAACTTGGCAGCCTCGGGAATCCATAGCGGCTGCTCCGCTATAATTCACCGGACATGTCCGGTGTAC
ACCGGACTGTCCGGTGTTACTGCGGGGCAACGGCTATTTCGGCGCCAACGGCTACCTGCAGCGCATTTATTGCGCGCCAG
CGCGCGCAGAAGTTAGGCACGCCCATGCTGGCGCACCGGACACTCTACAGTACATGTCCGGTGCACCACCGGACATCCAG
GCGGGCCCAGAAGACAGAACTCCAACGGTCGAATCCCAACGGCTTTGGTGACGTGGCTGGCGCACCGGACATGTCCGGTG
TGCACCGGACTGTCCGGTGCACCATACGACAGTCAGCCCCACCAAACGGCTAGTTTGGTGGTTGGGGCTATAAATACCCC
CAACCACCCACCATTCATTGCATCCAAGTTTTCCACTTCTCAACCACTTACAAGAGCTAGACATTCAATTCTAGACACAC
CAAAGAGATCAAATCCTCTCCAATTCCACACACGGCTTTAGTGATTAGAGAGAGAGAGATTTGCCGTGTTCTTTTGAGCT
CTTGCGCTTGGATTGCTTCTTTTCTTTCTCACTTGTTCTTGTGATCAAAACTCCATTGTAATCAAGGCAAGAGGCACCAA
TTGTGTGGTGGCCCTTGCGGGGAAGTTTTGTTCCCGGTTTTGATTTGAGAAGAGAAGCTCACTCCGTCGGAAGGACCGTT
TGAGAGAGGGAAAGGGTTGAAAGAGACCCGGTCTTTGTGACCACCTCAACGGGGAGTAGGTTTGCAAGAACCGAACCTCG
GTAAAACAAATCCTTGTGTCACACTCCTTATTTGCTTGAGATTTGTTTTGCACCCTCTCTTGCGGACTCGATTATATTAC
TAAGGCTAACCCGACTTGTAGTTGTGTTTATATTTGTAAATTTCAGTTTCGCCCTATTCACCCCCTCTAGGCGACTATCA
GCATGACCGAAGACGGATTGGCGGTGATTACGTCAGCAAAAGCACGGAAGCAGCGCGCCAGTCGCCAATCAAGCTTTGGC
CCCACCTGCAGGCTCGTACCGTCCCTGAGGTGGGCCCGGGGGCCACTGTCGGTACCCTGAAACAGGGGTACCCCTTACTA
CAGTATGGAGACGCGGTATCCACGCGGCTATCTCTAGTCGCGTGGTGAACAGCGCCCGACCCCACCACGTGGACGGCTCC
GGGGCCGCCACGTGGCTAGAGAAGACGATATACTCCAAGGTATCAACAGTGGGTCTGGACCCCCATGGGAAAGTGTCGGA
CCCCTGTACATACAGACCGGACCTCCGGGTAAAGTCCAGGACCCCCACGAGCGCAAATCGGACCCCTAGGATGGGATCCG
GACCCCTCTGTGTGGGGTCCGGGCCACTCACAGCAGGGTCCCGGGATTCTGGGACAAAAAAATACCCAGGCCTTAATCAA
GGCCAGGCGGGGTCCGGAGCTGACACGTGTCCGGACCATACCGCATACGCTTCTGTTTCCCGCTCAGGCAGAGCCCCGAT
GCCGCCATGTGGCATGGTGCGCGTGACGTAAGCCAACGGGCGGAGCCTGACGTAAGGCCTTTGGGCTGCGCGGTCTCTGC
ATTTATTGCGGACAAGGCGCGCCGCCTATCCATTCCACTGGCAGGTGATGTGCCACATCGACATTTAATGAGCCCTGTCC
ATTCCACTGGCAGGCGATGTGCCGCCTCAGCATTTAATGAGCCATGTCTACTCCGTTGACGGGTGTCGACCAGACCATCC
CGCAGGCGGCGTGTCTGTCCATTCCATTAGCAGGCAGCACATTCATACTGCCGCATGCACTACGCTCATCATGACTCGCG
CGTACCGAGAAGCAGACGCGACATATCAATATTGTATGGACTACGTACATTATGGCGCTCGGAGATCGCCCAGGCGTTAC
TAGCATTAGTTATTTCCTTCTATTTTGCCTCTGGGCCCACATATCAACATCTTCGGCTTGCACCACTGCTTGTTCTCGAG
AGACAAATATCTCTCCATTTGCACGCCTCCAATCTTTCTCGTCGTCTTGTGGTACATCTGATGAAGAATGGTCTGTCGAT
GGCTCAATGTTGCCCGACGGCCTGCGCTGCACCCACGTCGAACAACACTACGTTCGGCAACTAAGATTCTCTAATATCAT
TTAGAGCTTGTTTGGTTAGAAGTAGGAGTGGTAATGGACCGCGATCCAAATGTTTCTTCAAAAAATTGTAGGAGCCCTAA
ATAAATTTTAATTAAAAAATGAATAAAAATGGAGCTCAGTCCTAATTCGATCTGATTCTTAAATTATATAGTGTAAAATT
TAGATTCTTATTGTGACTCATAGGTAGGTAGAAGGGGGAATAGAGAGAATCGAGGACACCGCCTCTCAAATCCTCCGCAA
CTATTAAAAAAAAAACCTGCGAGGCTGCGAGCAAAAGCCTGGGCCGTTGCCCGTTGCCCGTTGCCCGCATCGGGCAGCTC
TCGTGTTACCCACGTACTTGTCTAATGTCATATTCTCATGAACCTAGTACAGTAACGTGATCCTCTGGCCGGGCGCTTGG
TGAGGGGCCGCGTGGGTGGAAAGGCTGCAAGTGCAAAGGCTCGGCCCCTCTCTCTAGTCTGGTGGCCGCACACCCGCCCG
TGCGGGCCCAACTCGGCGTCACGACAAGAGCCTCTTTTTTTTTTTGGCGTTGCTGGTGCTGTGCTGCAGCAATTGTGTAC
CTTTGGGCGCGTCATGCATGCATTGCATGCTTCCTGCTTCATTAGTTTTCGTCGTCAGTGAAGAGCTTTTCTGCTGTAAC
CCGGCCTGCCTGCAACTGCAATGCTTCTTTCCTCCGCCTGCTGCTGCTGCTGCTATCTCCCTCTCTCTCTCTCTCTCTCT
CTCTCTCTCTCTCTCTCTCTCTCTTGAACCCCGGCGAGTGAGGAGCCATGATCCGAGGCCATAGCAGTGTATTAGACACC
ATTCTATCCCTATTCTGTTAGCGTGGTGATCCATCCATCGGGAGCCATAGTAGTATGAGGCAGACACGTCTCGCCTCGCC
TTGCTGCGTGCTGCTGCGGACGGGACACGACCGCCGATCGCGGACGGCCGGCGTGCCCTGGCCCTGGCCTGGCGCAAACC
GAATCGCTGTACAGTGCCACGCATCGCACACCTCAGCACTGACGGTGACAGCAAAAGCAGCAGCACCTCCTCCTGGCTGC
GCGCCGCGCTAGCTGCTGCTCAGCTCTAGTAGACCTGTCACCTGTACCGTCGTAGCCATGGTGTACGAGTACATAATAGT
GTAAACTTTCGCACGTACGAAAAAGTAGCAGTAGTAGTACGTACGTACGTACGTACGTGCGTGCGTGCTAGCGGTAGTGG
CATCTCGGTTCTGTGGTCGTTTCGCTTTCCCCCGTCCCGGCCCGTGACGACACGCACGCCCTGCCACTTCTCACCAGCCA
GCCAGTCACTACCACGGCCGCAGGTGTGCCTGATCCGCTACGGTCATTGACGAGAAGCTTTTGGCATCGTACGTGGATTA
TTAGCGTACCGCATCCTACGGCTGTGGCGAAGCATGAGGCGGCAGGGCAGGGTGCGCGCCACGTGACCGTCCGTCTATCG
AGCTTTGTGTGTGTTCTTTTTTTTTTCCCTGCGAACCAAACCAAAGGCCCAAGGGGAGGGGGTGCTGAATGATGGGTGGG
CCGTGGGGCGGAGACGAGAACGAGATGGGATACGGTGCGCCTGCGCCTGCGCCTGCGTGCCGCTGCTGCGCGCGCCTGGT
TTTGCGTGGGCACGGCAGCGGCAGCGGCAGGGCCCTTTTTCAGGCAGGGGTGGCGTGGTGGGCACTGGCAGAGCGCGGCG
CAGCGGCCTCCATTCATTGCGGGAGCCAGTGACGCAGAGGCAGGCAGCAGCAGCAGCAGCACTGTGTACTGCTGCCTCGC
GCCGCTCTTGATTTCTGTTTCGAGATCCACAGTGTTCGGCGTTGGCGATGGCGAGGGATGGCTTGCAGTTGCAGGGAGGG
AAGCAAAGCAAGCATTCCACTGGCCACGCCTCGTTCGCTTCGCAGTCTGTTTTGGCTCCGCATGAACGTCGGCCTCTCTG
ACACGGGAGACGGAGTCCGTTCTCCATCACATGCGCCGCGGCCCGGCGAGAGCCCTTTTCCCGCCACTACTGTGCGCACG
TGCCATGTTTCAACAACGGGCAAGCACAATGCTAATGCTGCCCCCCCTCGCTCCGTACGTGGCTGCCAGGTGGGCCTCGT
TCATCAGTCACAGTGGTACCGCTGCATGCTACTAGCACGCACAGAGCGGCGTCCTCTCCTCCGCGGCTCGTGTCCGTGGT
GGCTGCGGTGCTGGCGTGCTGCTCCGCGCTTCCACGGCGTAGGTGCAGAGTGGGCGCCGCGGTGATGAGCAGCCACGCTG
GCGGGGCCCGGCGGTGTGGCAGGCGCCGCATGTGCTTCCCCTGCCGGTGCTGCCGCTGGTGGGGGCCACCACGCCCACGG
CCCAGCCCATCTCCCGCTCTCGGTACTGGTCAATGTCACGAGGTTCACTCACCCCGTTTTAAAATACCACTCACTCCGTC
CTACTGTATAATAAATACTAGTGAAAACTAAAAAGATAAACAAAAGCAACAGTTATTTTATATAAAAAAAATGAATAAAA
AGATAAAGTAGGAAAAAGGCTAGGGGTATTATACCATCCAGGAGGTGCCTGTGCCTGTGCCTGTCTTATGATTCGCTCTG
GGAGCGACGCCAGCCTTTTCCGGAGGGAGGCCATTAGCATGTGGATCGCGACGAAAGCAAGCCTTGCCTGCCTCGGAAGC
AAATCCACCAGCGTGCCCCCGCCGATGATTTTAAAAAGACTCGCCGGGGTCGTATTCCTCGGCCTAATCATGCCGCTTTC
GCGCAAATGAACGAGGGGGCTACACGTCCGATTTTTTTTTTTTGTATTTTTATATTCTTTCTAAGAAAATTGACGTTTAA
ACCTTCGAATGACTATATTACTTTTTTTATGCTTTGCTCGAAGTCATAGACGTGTATCTCGACGCCACAGACTATGATGC
CGTGATACATGTCTCGCTGGCCAGTGAGATCTGACGTAGCATTCACGTGGCATATAGCTCGACGCCGAGCTAGGAAGTTC
TACAAATTGACGCTTTTCTCGCCGAGACCTGCGCCCGCCCATTTGTCTCCCTCGTTTCCATATTCATCCGTACCACCGAG
AGGTGCTCCAATCTACTCATTGGGGTTGGAAAACTTTGATTTTATCTGTATGTCTTGAAGACCAAGGTATGGTATCTCAC
TGATTCGTTTTTACGTATGTGTGCGTTATATGGTTTCGATTAATTAGTTTTGATTGGTACACAAGTTCATTGACAATGTG
TGATGATATGTAAGGCCTCAGGGCATCTTATGGTACTTGGAATGGATGTCATAATACGATGGTTATCACATTGTGTAAAC
GACATAGACCATGGTTTTCACACAAGTACCATAATACTGTTATGAACCATGGTCCACATAGTTGCCGTAATTTGATACAT
ATGACACATAACACAACACCATACAAGTTCAACACACTAATGTCGTAGACCACAACACCATACAAGTCCCATAATGTCAT
AAAAATTATAGTGGCATAGAACAAAAGACCACACAAGTTCACGACACATCTTGTTCTCTGCTTTGATGAATTACATTGGC
CATGTCACAAAGGGATAATACAAATGGCTAGTTGAGAGCACCTAGAGGGGGGGGGGTGAATAGGTGATCCTGTAAAACTT
AAACTTATAGCCACAAAAACTTGTTAAGTGTTAGCATAATTATGGCCAAGTGGCTAGAGAGGAGTCAAAACACAATAACC
ACAAGAAATCAATCACAGAGATGACACGGTGGTTATCCCGTGGTTCGGCCAAGTACAAAACTTGCCTACTCCACGTTGTG
GCGTCCCAACGGACGAGAGTTGCACTCAACTCCTCTCAAGTGATCCAATGATCAACTTGAATACCACGGTGTTCTTCTTT
TCTTTGATCTTTTCCCGTTTGCGAGGAATCTCCACAACTTGGAGTCTCTCGCCCTTACACTTAAGATTCACAAAGAAATA
CGGAGTAAGGGAGGGAAGCAACACACACAAAACCACAGCAAAATGCGCACACACACGGCCAAGAATCGAGCTCTAAAGAC
TATCTCGAAGTTCTCACTAGAACAGAGCTCGAATCACTTAGAATGACAAACAAATGCGCAAAGACTGAGTGTGGATGATC
AAGATTGCTCTAAGGTTGCTGGGTTTTTTCCTCCATGCGCCAAGGGGTCCCTTTTATAGCCCCAAGGCAGCTAGGAGCCG
TTGGGAACAAATCTGGAAGGCCATCTTTGCCTTCTGTCTCGTGGAGCACCGGACAGTCCGGTGCACACCGGACACTGTCC
GGTGCCCGATTTGTTTCCATAAAAAGCTCATCCGACCGTTGCTTTCTGGTGCAGATCTGCGCACAGTTGGCGCACCGGAC
ATGTCCGGTGCACACCGGACAGTCCGGTGCCTCCTTCCGACCGTTGGCCAGACCACGTGTCGCGCGCAGATTCCGCGGCC
GACCGTTGGCTCGGCCGACCGTTGGCTCACCGGACAGTCCGGTGCACACCGGACAGTCCGGTGAATTATAGCCGTACGCC
GTCGCCAATTTCCCGAGAGCGGCGTCTTCAGGCCGAGACAGCCTGGCGCACCGGACACTGTCCGGTGCACCACCGGACAG
TCCGGTGCCCCAGACCGAAACATCCTGTTGGCTGTACACAGCCAACATTCTCCTTTTCTTCTTCTCTCTGTTTCTAACAC
TTAGACAAATATATTAGTACACAAAACCAATGTACTAAGATTTAGAAACATACCTTTGCTCTTGATTTGCACTTTGTTCA
TCCAGAAGCATAAGTTCACATTTAGGCACTTATGTTGGCACCCAATCACCAAAATACTTAGAAATGGCCCAAGGGCACAT
TTCCCTTTCAATCTCCCCCTTTTTGGTGATTTATGCCAACACAATAAAAAGCAACAAGAACAAGTGCAATATCACTTCAA
ATAAACTGAGTTTTATTTTGAATCGAATTTGGCATATATGGATCATCCTTTGCCACCACTTGGTTTGTTTTTGTAAATCA
AACTCAAATCTCTATCTCTAAATCAAACACACATGTTGAAGCAAAAAGAGAGTTATTCCAAAAGAGATTGATCACAGATT
TCAAAAACTCCCCCTTTTTCCCATAATTACTACTTCTCCCCACAAGAAGCCAACTTTTGACCAAAAGAGACAATAACACT
ACTTCTCCCCACAAGAAGCCAACTTTTGAAATAAGAGAGTTTTGACAAAACAAAAGGCTCTATTCTACTATTTTTAAAAT
CTCTCAAGTGGTAGCTGATCCATTTATTGCTTTGGCCTTTATTTTCTCCCCCTTTGGCATCAAGCACCAAAACGGGATCA
ACTTTGGCCCTCTAACCCCATTGCCTCACCAAAATCTTCAATTAAGATCAAATGGCAATAAGAGTTCATGAGATGGACTT
GGAATAAGTTACCCTCTCATCGGAGTGCAGTGGAAGTCTTTCATGGTCCAAGTCCACCTTTTCCCTTTCAATTCTCCTTT
GAGACTAAATCAAGCAAACTCAAGCATATAGTTAGTCTCAAAGGGTCAAGTTGTAACACATCTCCCCCTAAACATGTGCA
TCACTTTGCAACGGACTTGTGAGGTCCAGGGAGTGTTTGTACAACTTGAGCACCATAATAAGCAACAATATGCAGAATGA
ACATGATCAAAGGCATAAACACATGCATGCTACAATTCAATCCAAGTTCCGCGAATCTAAGACATTTAGCTCACTACGCA
GCCTGCAAAAGGTCTTCTCATCTAGAGGTTTGGTAAAGATATCGGCTAGCTGGTTCTCGGTGCTAACATGAAACACTTCG
ATATCCCCCTTTTGCTGGTGGTCTCTCAAAAAGTGATGTCGGATGTCTATGTGCTTTGTGCGGCTGTGCTCAACAGGATT
TTCCGCCATGCGGATAGCACTCTCATTATCACATAGGAGTGGGACTTTGCTCAGATTGTAGCCAAAGTCCCGGAGGGTTT
GCCTCATCCAAATTAGTTGCGCGCAACACTGTCCTGCGGCAACGTACTCGGCCTCAGCGGTGGATAGGGCAACGGAAGTT
TGTTTCTTAGAGTTCCACGACACCAGGGACCTTCCTAAGAATTGGCACGTCCCCGATGTGCTCTTCCTATCGACCTTACA
TCCAGCATAGTCGGAGTCTGAGTATCCGACCAAGTCAAAGGTAGACCCCTTTGGATACCAGAGCCCGAAGCAAGGCGTAG
CAACTAAATATCTCAGAATTCGCTTCACCGCCACTAAGTGACACTCCTTAGGATCGGATTGAAATCTAGCACACATGCAT
ACGCTAAGCATAATATCCGGTCTACTAGCACATAAATAAAGCAAAGAACCTATCATGGACCGGTATGCTTTTTGATCAAC
GGACTTACCTCCTTTGTTGAGGTCGGTGTGTCCGTCGGTTCCCATCGGAGTCTTCGCGGGCTTGGCGTCCTTCATCCCAA
ACCGCTTTAGCAGATCTTGCGTGTACTTCGTTTGGGAGATGAAGGTGCCGTCCTTGAGTTGCTTCACTTGGAACCCAAGG
AAGTAGTTCAACTCGCCCATCATCGACATCTCGAATTTCTGCGTCATCACCCTGCTAAACTCTTCACAAGACTTTTGGTT
AGTAGAACCAAATATTATGTCATCGACATAAATTTGACACACAAACAAATCACCATCACATGTCTTTGTAAAAAGAGTTG
GATCGGCTTTCCCAACCTTGAAAGCGTTAACAATTAGAAAGTCTCTAAGGCATTCATACCATGCTCTTGGGGCTTGCTTA
AGTCCATAGAGCGCCTTAGAGAGCTTACACACATGGTCGGGGTACCGTTCATCCTCGAATCCAGGGGGTTGCTCTACGTA
CACCTCCTCCTTGATTGGCCCGTTGAGGAAAGCGCTCTTCACATCCATTTGGTACAACCTGAAAGAGTGATGAGCGGCAT
ATGCTAGCAAGATACGAATTGATTCTAACCTAGCCACAGGAGCAAAAGTCTCCTCAAAATCCAAACCTGCGACTTGGGCA
TAACCTTTTGCCACAAGTCGAGCCTTGTTTCTCGTCACCACTCCGTGCTCGTCTTGTTTGTTGCGGAACACCCACTTGGT
TCCCACAACATTTTGCTTAGGACGAGGCACCAGCGTCCAAACTTCATTCCTCTTGAAGTTATTTAGCTCCTCTTGCATGG
CCAACACCCAGTCCGGATCTAGCAAGGCCTCCTCTACCCTGAAAGGCTCAATAGAAGAGACAAAGGAGTAATGCTCACAA
AAATTAACTAATCGAGATCGAGTAGTTACTCCCTTGCTAATGTCACCCAGAATTTGGTCGACGGGATGATCCCTTTGAAT
CATCGCTCGAACTTGGGTTGGAGGTGCCGGTTGCGCTTCTTCCTCCATCACATGATCAACTTGTGCTCCCCCTAGATCAC
ACGCCTCCACTTGAGGTACCTGTTCGTTGTCTTGAGTTGGGGGATGCACCAATGTTGAGGAAGAAGGTTGTTCTTGTTCA
TCTTGTTCCTGTGGCCGAACTTCTCCAATCGCCATGGTTCGTATAGCGGCCGTCGGAACATCTTCTTCATCTACATCATC
ACAAACAACAACTTGCTCTCTTGGAGAGCCATTAGTCTCATCAAACACAACGTCGCTAGAGACTTCAACCAAACCCGATG
ATTTGTTGAAGACTCTATACGCCTTTGTATTTGAGTCATAACCTAACAAAAACCCTTCTACAGCTTTGGGAGCAAATTTA
GAATTTCTACCCTTCTTCACTAGAATGTAGCACTTGCTCCCAAATACACGAAAGTAAGATACATTGGGTTTGTTACCGGT
TAGAAGTTCATACGACGTCTTCTTGAGGAGTCGGTGAAGGTAGACCCTGTTGATGGCGTGGCAAGCCGTGTTCACGGCTT
CCGACCAAAACCGCTCGGGGGTCTTGAATTCTCCAAGCATCGTCCTCGCCATATCGATTAGCGTCCTGTTCTTCCTCTCT
ACCACACCATTTTGCTGTGGTGTGTAGGGAGCGGAGAACTCGTGCTTGATCCCTTCCTCCTCAAGAAACTCTTCCACTTG
AAGGTTCTTGAACTCAGACCCGTTGTCGCTCCTTATTTTCTTCACCTTGAGCTCAAACTCATTTTGAGCTCTCCTGAGGA
AGCGCTTGAGGGTCCCTTGGGTTTCAGACTTATCCTGCAAAAAGAACACCCAAGTGAAGCGGGAAAAGTCATCAACAATA
ACTAGACCATACTTACTTCCTCCTATGCTCAGATAGGCGACGGGTCCGAAGAGGTCCATATGCAGCATCTCCAAGGGTCT
TGATGTTGTCATCACATTTTTGGTGTGATGAGAGCCTCCCACCTGTTTCCCTGCTTGACAAGCTGCACAAGGTCTATCTT
TTTCGAATTGAACATTAGTTAGACCTATTACATGTTCTCCCTTTAGAAGCTTGTGAAGGTTCTTCATCCCCACATGTGCT
AAGCGGCGATGCCACAGCCAGCCCATGCTAGTCTTAGCAATTAAGCATGCATCTAGATCGGCCTCCTCTTTTGCAAAATC
AACTAAGTAAAGTTTGCCGTCTAATACACCCTTAAATGCTAGTGAACCATCACACCTTCTAAAGACAGACACATCTATAT
TTGTGAATAGACAGTTATACCCCATATTGCATAATTGACTAACAGATAATAAATTATATCCAAGCGACTCAACTAAAAAC
ACATTAGATATGGAGTGCTCGTTAGAAATTGCAATTTTACCTAAGCCTTTTACCTTGCCTTGATTCCCATCACCGAATAT
AATTGAGTCTTGGGAATCTTTATTTTTGACGTAGGAGGTGAACATTTTCTTCTCCCCCGTCATGTGGTTTGTGCATCCGC
TGTCGATAATCCAGCTTGAACCCCCGGATGCATAAACCTGCAAGGCAAATTTAGGCTTGGGTCTTAGGTACCCAACTCAT
GTTGGGTCCTACAAGGTTAGCACATATATCCTTAGGGACCCAAATGCAAGTTTTATCTCCCTTGCATCTTGCCCCTAACT
TCCTAGCAATTACCTTTTTACCCTCTCTACAAATAGCAAAGGGAGCATTGCAAGCATAATAAATGGTAGAAGGTTTGTTC
ACAACTTTTCTAGGAACATGAGCAACATTCCTTTTAGGAACAACATTTCTCCTAGTAACATTTCTATCATACACATATGA
ATCAAAATCATTACAGGCATTTCTAGCATGTCTCCTATCATGGTATATAAAGGCATGGTTCCTTTTTGCACTACTAGCCA
TAGGGGCCTTCCCTTTCTCCTTGGCGGGAATGGGAACCTTATGGCTTGTTAAGTTCTTGGCTTCCCTCTTGAAGCCAAGC
CCATCCTTAATTGAGGGGTGTCTACCAACCGTGTAGGCATCCCTAGCAAATTTTAGTTTTTCAAAATCACTCTTGCTAGT
CTTAAGTTGAGCATTAAGACTAGCCACTTCATCATTTAGTTTTGAAATTGAAACTAAGTGTTCACTACAAGCATTAACAT
CAAAATCCTTACACCTAGTGCAAATTGTAATATTTTCAACACAAGAGTTACTTGCTACTTCTAGTTTAGCAGTTAAAACA
TTAATTTCACCCTTTAAAGAAGAAATGGTTTCATTACAAGTAGAAAGTTCACAAGAAAGTATTCCATTTCTTTTAACTTC
TAGAGCAAGTGAATTTTGTGCACTAACAAATTTATCATGTTCTTCATATAAAAGGTCTTCCTGTTTCTCTAAGATTCTAT
CCTTTTCATTTAAGGCATCAATCAACTCATTAATCTTAGCTATCTTAGTTCTATCCAATCCCTTGAATAAACTAGAGTAA
TCAATTTCATCCTCACTAGATTCATCATCACTAGAAGAATCATAAGTATTAGCATTACGAGTGATTACCTTCTTTTCCCT
TGCCATGAGGCAAGTGTGATGCTCGTTGGGGAAAAGGGCCGATTTGTTGAAGGCAGTGGCGGCGAGTCCCTCATTGTCGG
AGTCGGAGGAGGAGCAATCCGAATCCCACTCCTTGCCTAGATGCGCCTCGCCCTTGGCCTTGTAATTCTTCTTCCTTTCC
CTCTTGTTTCCCTGTTCCTGGTCACTATCGTTATCGGGGCAGTTAGCGATAAAATGACCAATCTTACCGCACTTAAAGCA
TGAGCGTTTCCCCTTTGTCTTGTTCTTGCTTGGCTGCCCCTTGTGACCCTTCAGCACCGTCTTGAATCTCTTGATGATGA
GAGCCATCTCTTCATCATTGAGCCCGGCCGCCTCAACTTGCGCCACCTTGCTAGGTAGCGACTCCTTGTTCCTTGTTGCC
TTTAGAGCAATGGTTTGAGGCTCGTGGAGTGGACCGTTCAACGCGTCGTCGACGTATCTTGCCTCCTTGATCATCATCCG
CCCGCTCACGAATTTTCCAAGTACTTCCTCGGGCGTCATCATCGTGTACCTGGGATTCTCACGAATATTGTTCACGAGAT
GAGGATCAAGAACGGTAAAGGACCTGAGCATTAGGCGGACGACGTCGTGATCCGTCCAACGCGTGCTTCCGTAGCTCCTT
ATTTTGTTGATAAGGGTCTTGAGCCGGTTGTATGTTTGAGTTGGCTCTTCTCCCCTTATCATGGCGAATCGACCAAGCTC
GCCCTCCACCAACTCCATCTTGGTGAGCATGGTGATGTCGTTCCCCTCGTGAGAGATCTTGAGGGTGTCCCATATCTGTT
TGGCATTATCCAAGCCGCTCACCTTATTGTACTCTTCCCTGCACAAAGATGCTAAGAGAACAGTAGTAGCTTGTGCATTT
CTATGAATTTGTTCATTTATAAGCATAGGGCTATCCGAGCTATCAAATTTCATTCCATTCTCTACTATCTCCCATATGCT
TGGATGGAGAGAGAATAAGTGACTACGCATTTTGTGACTCCAAAATCCGTAGTCCTCCCCATCAAAGTGTGGAGGTTTGC
CAAGAGGAATGGAAAGCAAATGCGAATTCGAACTATGTGGAATACGCGAATAATCAAATGAGAAGTTCGAATTGACCGTC
TTCCTGTAGTCGTTGTCGTCGTCCTTTTGGGAAGAAGAGGACTCATCGCTGTCGTAGTAGACGATCTCCTTGATGCGTCT
TGTCTTCTTCTTCTTCCCATCTTTTCGCTTGTGGCCCGAGCCCGAGTTGTTGGACTTGTCATCCCTTGGCTCATTGACGA
AGGATTCCTTCTCCTTGTCGTTGATCACAATTCCCTTTCCCTTAGGATCCATCTCTTCGGGCGATTAGTCCCTTTCTTGA
AGAGAACGGCTCTGATACCAATTGAGAGCACCTAGAGGGGGGGGGGTGAATAGGTGATCCTGTAAAACTTAAACTTATAG
CCACAAAAACTTGTTAAGTGTTAGCACAATTATGGCCAAGTGGCTAGAGAGGAGTCAAAACACAATAACCACAAGAAATC
AATCACAGAGATGACACGGTGGTTATCCCGTGGTTCGGCCAAGTACAAAACTTGCCTACTCCACGTTGTGGCGTCCCAAC
GGACGAGAGTTGCACTCAACTCCTCTCAAGTGATCCAATGATCAACTTGAATACCACGGTGTTCTTCTTTTCTTTGATCT
TTTCCCGTTTGCGAGGAATCTCCACAACTTGGAGTCTCTCGCCCTTACACTTAAGATTCACAAAGAAATACGGAGTAAGG
GAGGGAAGCAACACACACAAAACCACAGCAAAATGCGCACACACACGGCCAAGAATCGAGCTCTAAAGACTATCTCGAAG
TTCTCACTAGAACAGAGCTCGAATCACTTAGAATGACAAACAAATGCGCAAAGACTGAGTGTGGATGATCAAGATTGCTC
TAAGGTTGCTGGGTTTTTTCCTCCATGCGCCAAGGGGTCCCTTTTATAGCCCCAAGGCAGCTAGGAGCCGTTGGGAACAA
ATCTGGAAGGCCATCTTTGCCTTCTGTCTCGTGGAGCACCGGACAGTCCGGTGCACACCGGACACTGTCCGGTGCCCGAT
TTGTTTCCATAAAAAGCTCATCCGACCGTTGCTTTCTGGTGCAGATCTGCGCACAGTTGGCGCACCGGACATGTCCGGTG
CACACCGGACAGTCCGGTGCCTCCTTCCGACCGTTGGCCAGACCACGTGTCGCGCGCAGATTCCGCGGCCGACCGTTGGC
TCGGCCGACCGTTGGCTCACCGGACAGTCCGGTGCACACCGGACAGTCCGGTGAATTATAGCCGTACGCCGTCGCCAATT
TCCCGAGAGCGGCGTCTTCAGGCCGAGACAGCTTGGCGCACCGGACACTGTCCGGTGCACCACCGGACAGTCCGGTGCCC
CAGACCGAAACATCCTGTTGGCTGTACACAGCCAACATTCTCCTTTTCTTCTTCTCTCTGTTTCTAACACTTAGACAAAT
ATATTAGTACACAAAACCAATGTACTAAGATTTAGAAACATACCTTTGCTCTTGATTTGCACTTTGTTCATCCAGAAGCA
TAAGTTCACATTTAGGCACTTGTGTTGGCACCCAATCACCAAAATACTTAGAAATGGCCCAAGGGCACATTTCCCTTTCA
CTAGTTCACCAAGCAAATTACATTGATACACATCTCACGCTCGTTCATATGTGATAGACGGCCATCATTGATCTCATTCG
AGTCTAGAGAGTTGTCTCCATCTGAAACCCACTGCTCATTACAGTCACCATCAACATCACCATCGGATTGGAAATCATCG
TACAAGCCAAGGGCTTCATAATCCTCAAGAAGAGGTTGCGGATAGGGGTGTAATCGGATCGGATACGAACGAATATCATT
GAAACCATATTTGTTTTCATATGTTTGTTCGGATTCGAGTTCGAATATAGATAGCTTCGGATACAAATACAAATATAGAT
GTTTTTGGATGCAAATACAAATAGTCAAGTATCGAATACGAAACTAATCGGACACATATACCGTCGATAACAATTTTTTT
GTCATATGTTGCGTAAGACACCATTTCACACATACCATAATGGTGTAATCATTTAGCCACTTCTTGAATCCCAATTGTTT
TAGATTTTATGTGGACATATGTTGTGCATCTGTAAAATTCAATAAATTTATGAGGCTATTTGTGTATTATTTTTTCCTTG
TAGAAAATCATTAAAATGCAATTAAATTCATAAAATATTATAGTGTCGACAAAAAAATACAAATAAGTTACCAAAAGTAA
TAAACATTCTATAAGAAGATAACCTCAAGTTCTCAAACGAAAATGGTAAAGTGAAGTATTGATTATGTTGAAACTTGGTT
ACTTACAGTGATTTGTAACCTATGCAACATGTGAAAGTAAAAGAAGAAATGATGGCATCTTGTGAATTTTACTGTCCAAA
TTTTTTTTGATGATTATATGTGGACATATGTTGCGCCTCCATAAAATTTTGTGAATTTCTAAGGCTATTTGTGCACTATT
AATTTATTTCTATAGAAAATATCAAAAAACAAATAAATTCATAAAATATTTTAGTGTCGACCAAAAAAAAATGTAAATAA
GTTATCAAGACTAATAAACATTCTATAATAAGCATAAAAAATGCAAGTTCAATGACAATGTGTGATGATATGTAAGGCCT
CTGGACATCTTATGGTACTTGGCATGGATGTCATAACACGATGGTTATCACATTGCATAAACGACATAGACCATGGTTTT
CACACAAGTACCATAATAATGTTATGAACCATGGACCACATGGTTGCCATAATTTGATACAGATGACATAGAGCACAACA
CCATACAAGTTCAACACACTAATGCCGTAGAGCACAACACCATACAAGTTCCATAATGTCATACAAATTATAGTGGCATA
GAACAAAAGACCACACAAGCTCACGACACATCTTGTTCTCTTCTTGGATGAATTACATTGGCCATGTCACAAAGGGATAA
TAGGCTAGTTCAACCAAGCAAATTACATTGATACACATCTCAGATACGCTCGTTCATATGTGATGGACGACGATCATTGA
TCTCATCTGAGTCTAGAGACATGTCTTCATCCGAAACCCACTGCTCATTACAGTCTCCATCAACATCACCATCGGATTGG
AAATCATCATACAAGCCAAGGGCTTCATAATCCTCAAGAAGAGGTTGCAGACCAATAAGAACTTGCTCTAGATTTGTGCT
CAGTAACAGCACTCATGGCATTAACCAGGGTATTTTTGTGCACGTACTCTAGATACTCAGGCACATGGTTGCGGATACTC
AACCTCTTTAACTCATCGGCACAGACTTGCATCTGTCTAATGGTGTCTAAAAGACTAGAACAAACTCGATTTAATCTCTG
CGTCTACAACAAAAAACGAAGAATGAGATTCACTGACACATCAGTTAGTGACTATCGCAAACAGTATTGTTAATCCAAAT
CTATAATGTTACTGACACTAAAACGTACCGAATCATGTGTGCTGGATGATCGATGACGCAGACGTAATCTGCTAGTGCCA
TAAACAATGTTGCCTGTGTCGAGCGAGGCATCCACAGTGGTTGTGCCCCTACTCTCATCCATCGCACTAGCCCCATTTGC
AGCTTCTGCAGCAACACTCTCCAAGCTTCCGTAGCAGGCCGATTCTATCCAGGAATGGGTGTTCGTGTAGGATACTTGCT
GTGTCGGACGACCTCCTGTCTAAAAAAAGCAACATAGTACTGTCAATAAAAATTTTGACAACACCTCCCCAGTATGGGGA
GGTTTTTAACACCTGCAAACAAACAATAACAATAGAAGAACAACACGATAGCTGACATACACATTCCATGTACATATACA
CATTCCATGTCGGTGGAGACGACCAGTGGGGTGCGCTCAGCAGGCGCTCGGGAAACATGGGCGGAGTGTGAGTCCGGCGG
TGGTACTGGGGACGACGGAAGCACGGGTGGCGGCGGCGGAGTAGAGAGGAATCGACAACGTCGAGGAAAGAGTGTGAAAT
AGAAGAAAGACTGCGCGCACCCATATACCAGAGTCCAGAGCTCGGTGTCAAGATCCGTGGCGCTGAGCTCTGTGCCACGT
GGACTGCCACGTCGGTGAGTCATCATCAGCGCGGAACGTACCTCGGCGCTACGGTCTATGACGTCGAGACGCGTTATCTC
GGAGCCACGAGCTATGACACCGAACAATAGATTGAAAATCGGCATTAAGTCGGTTCAGGAGTCTAAACATGATATTTTTT
TTTTAAAAAAAAGGCTAAAATAGGCACACCCGTACGCCCCGCCGTGCCGGGACAAGCAGGCTCCAGAGATTCGTTTTCCC
GGGTACAGCGCTGTACATACATGTCTGGCCGCGCAAACCCACATCCACCGATCTGGCACGACTGCACGAGATGGCTTGGA
ACAAAACTGTTTTGTTGAGCCCAAAGCCAGGTTTCCAACTGAGTTTGCCGTCCAGTTCGTCGCTTTGGACCGAGCTGTCA
TGTTTACAGTGCTGTGCACTTAAGGCGCAGTGGAGCACGACCATATAATTCTAGATCCAGCAAGAAATAGTTTCGCTTCG
TCTTAAAAAAAATTCTAAACCTTTTAGCTTTGATAAATCCTGATTCACGAAAACAGTGAATATATGT
>60_P21_unitig_1
ACTGACAGGCCGCTCGAGCTCCTATACATGGACCTATTTGGCCCGATTGCTTACATAAGCATCGGCGGGAGTAAGTACTG
TCTAGTTATAGTGGATGATTATTCTCGCTTCACTTGGGTATTCTTTTTGCAGGAAAAATCTCATACCCAAGAGACCTTAA
AGGGATTCTTGAGACGGGCTCAAAATGAGTTCGGATTAAGGATCAAGAAAATAAGAAGCGACAATGGGACGGAGTTCAAG
AACTCTCAAATTGAAGGCTTCCTTGAGGAGGAGGGTATCAAGCATGAGTTCTCTTCTCCCTACACCCCACAACAAAATGG
TGTAGTGGAGAGGAAGAATCGAACTCTATTGGACATGGCAAGAACCATGCTTGATGAGTACAAGACTTCGAATCGGTTTT
GGGCCGAGGCGGCCAACACCGCTTGCTACGCCATCAACCGGTTGTATCTACACCGAATCCTCAAGAAGACATCATATGAA
CTCCTAACTGGTAAAAAGCCCAATATTTCATATTTTAGAGTCTTTGGTAGCAAATGCTTTATTCTTGTTAAAAGAGGTAG
AAAATCTAAATTTGCTCCTAAGACAGTAGAAGGCTTTTTACTAGGATATGATTCAAACACAAGGGCATATAGAGTCTTTA
ACAAGTCCTCTGGACTATCTAAAGTTTCTTGTGACGTTGTGTTTGATGAGACTAACGGCTCTCAAGTAGAGCAAGTTGAT
CTTGATGAGATAGGTGATGAAGAGGCTCAGTGCATCGCGCTAAGGAACATGTCTATTGGGGATGTGTGTCCTAAGGAATT
CGAAGAGCCTCCAAATGCACAAGATAAACCATCCTCCTCCACGCAAGCATCTCCACCAACTCAAAATGAGGATGAAGATC
AAGTTGATGAAGGAGAAGATCAAATAGATGAGCCACCTCAAGATGATGGCAATGATCAAGGGGGAGATGCAAATGATCAA
GTCAAGGCGGATGAAGAACCAAGGTCGCCACACCCAAGAGTCCACCAAGCAATCCAACGAGATCACCCCGTCGACACCAT
CCTCGACGACATTCATAAGGGGGTAACCACTAGATCTCGTGTTGCACATTTTTGTGAGCATTACTCTTTTGTTTCCTCTA
TTGAGCCACACAGGGTAGAGGAAGCACTACAAGATTCAGATTGGGTAGTGGCGATGCAAGAGGAGCTCAACAACTTCACT
AGGAACGAGGTATGGCATTTGGTTCCACGTCCTAATCAAAATGTTGTAGGAACCAAGTGGGTATTCCGCAACAAGCAAGA
TGAGCATGGTGTGGTGACAAGGAACAAAGCCCGACTTGTGGCCAAGTGATACTCACAAGTCGAAGGTTTGGATTTCGGTG
AAACCTATGCACTCGTAGCTAGGCTTGAATCAATTCGCATATTACTTGCCTATGCTACTTACCATGGCTTTAAGCTTTAT
CAAATGGATGTGAAAAGTGCCTTCCTCAATGGACCAATCAAGGAGGAGGTCTATGTTGAGCAACCTCCCGGCTTTGAAGA
TAGTGAGTACCCTAATCACGTATACAAACTCTCTAAGGCGCTTTATGGGCTCAAGCAAGCCCCAAGAGCATGGTATGAAT
GCCTAAGAGATTTCCTTATCACTAATGGTTTCAAAGTCAGAAAGGCCGATCCTACTCTATTCACTAAAACTATTGACAAT
GATTTGTTTGTATGCCAAATTTATGTTGATGACATTATATTTGGGTCTACTAACGAATCTACATGTGAGGAATTTAGTAG
GATCATGACAAAGAAATTTGAGATGTCTATGATGGGGGAGTTGAAGTACTTCTTGGGATTTCAAGTGAAGCAACTCCAAG
AAGGCACCTTCATTAGCCAAACAAAGTATATTCAAGACATTCTAAACAAGTTTGGGATGAAGGATGCCAAGCCCATAAGG
ACACCCATGGGAACCAATGGGCATCTCGACCTCGACACGGGAGGTAAATCCGTAGATCAAAAGGTATACCGGTCGATGAT
AGGTTCTTTACTCTATTTATGTGCATCTCGACCGGACATTATGCTTTCCGTATGCATGTGTGCAAGATTCCAAGCTGACC
CTAAGGAAACTCACCTTACGACCGTAAAACGAATCTTGAGATATTTAGTTCATACTCCTAAGTTTGGGCTTTGGTATCCT
AGGGGATCCACTTTTGATTTAATTGGTTATTCGGATGCCGATTGGGCGGGGTGTAAGATTAATAGAAAGAGCACATCAGG
GACTTGCCAGTTCTTGGGAAGATCCTTGGTGTCTTGGGCTTCAAAGAAGCAAAATTCCGTAGCTCTTTCTACCGCCAAAG
CCGAGTATATTGCCGCAGGTCATTGTTGCGCGCAACTACTTTGGATGAGGCAAACCCTTAGGGACTACGGTTACAAATTA
ACCAAAGTTCCACTTCTATGTGATAATGAGAGTGCAATCCGCATGGCGGATAATCCCGTTGAGCATAGCCGCACTAAACA
CATAGCCATTTGGTATCATTTTCTTAGGGATCACCAACAAAAGGGAGATATCGAGATTGCATACATTAACACTAAGGAAC
AATTAGCCGATATCTTTACCAAGCCATTAGATGAACAAACTTTTAACAAACTTAGGCATGAGCTAGATATTCTTGATTAT
AGGAATTTCTTCTGATATCTTGCATACATAGCTCTCAAGTATACCTTTGATCATGTCTCTTTCATGTGCTATGACTAATG
TGTTTTCAAGTGAATTTCAAACCAAGTCATAGGTGTATTGAAAGGGAATTGGGGTCTTCGGCGAAGACAAAGGCTTCCAC
TCCACTCCATCAACTCATCCTTCGTCGTCGCTCCGAGCAAATCTCCAACTTTGGTATAATCTTCACTCATATTTTGTTAT
CCAAAGGGGGGAGAAATTAGTTGGAGGGCTTATATTTCACTCAAAGTATCCGTTTTTGGCGATTCATGCCAAAGGGGGAG
AAAGTATTAGCCCAAAGCAAAAGGACCGCACCACCACCTATTTTTGAAAAATTGATGTTTTCAAATTGGTATCTTATTAT
GTTCAAAAGGGGGAGAAAAATAGCATTTTCGAAATTGATATCTTGAAACCCTCTTGAACACTAAGAGGAGGATCTTATAT
AGGGGGAGTTTTGTTTAGTCAAAGGAAAAGCATTTGATACAGGGGGAGAAAATTTCAAATCTTAAAAATGCTTCTCAAAA
TCTTACTCATTTACCTTTGACTATTTTGCAAAAGAACTTTGAAAACAATTTACAAAAGTATTTGCAAAAACAAAACATGT
GGTGCAAGCGTGGTCCAAAATGTTGAAGATAAAGAAACAATCCATGCATATCTTATGAGAATTGATATTGGCTCAATTCT
AAGTAATCTTTGCACTTACAATTATGCAAACTAGTTCAATTATGCACTTCTATATTTGCTTTGGTTTGTGTTGGCATCAA
TCACCAAAAAGGGGGAGATTGAAAGGGAATTAGGCTTACACCTATTTCCTAATTGATTTTGGTGGTTGAATTGCCCAACA
CAAATAATTAGACTAACTAGTTTGCTCTAGTCTATAAGTTCTACAGGTGCCAAAGGTTCACAATAAGCCAATAACAAGAC
CAAGTAAAGGGTTCCAACAAGAGAGCAAAAGACAACCCGGAAGGCACCCTGGTCTGGCGCACCAGACTGTACGGTGTGCC
ACCGGACAGTGTCCGGTGCACCAGGGCACTCGAGGCTGAACTCTTCACCTTCGGGAATTTCCAAGGGCGCTCCGCTATAA
TTCACCGAACTGTCCGGTGCACACCGGACTGTCCGGTGTGACAGCGGAGTAACGGCTACTTCGCGCGCAACGGTCGACTG
AAACGCATTAAATGCACGCCTGCGCGCGCAGAGGAGCAGAGCACGAGCGGGTGGCACATCGGACAGCCTATAGGGCCTGT
CCGGTGCACCACCGGACAGCCAGGCGGGCCCACAAGTCAGAGCTTCAACGGTCGGAACCCAACGGCCTGGTGACGTGGCT
GGCACACCAGACAGTGTCCGGTGGCGCACCGGACTGTCCGGTGCGCCCGTCGACAGCAGCCTCCACCAACGGTCAAGTTT
GTTGGTTGGGGCTATAAATACTCCAACCACCCCCACATTCAAGTCATCCAAGTTTTTCACCTTCCAACTACTTACAAGAG
CTCTAGCATTCAATTCTAGACACAACCAAATAGATCAAATCCTCTCCCAACTCGACACAAAGCTCTAGTGATTAGAGAGA
GAGATTTGTTGTGTTCTTTTGAGCTCTTGCGCTTGGATTGCTTCTTTCTCTCATTCTTTCTTGTGATCAAAAATCAATTG
TAACCGAAGCAAGAGACACCAATTGTGTGGTGGTCCTTGCGGGGAAGTTTGGTTCCCGTTTGATTGAGAAGAGAAGCTCA
CTCGGTCCGAGGGACCGTTTGAGAGAGGGAAAGGGTTGAAAGAGACCCGGTCTTTGTGACCACCTCAACGGGGAGTAGGT
TTGCGAGAACCGAACCTCGGTAAAACAAATCCTTGTGTCTCACTTCTTATTCGCTTACGATTTGTTTTTGCGCCCTCTCT
CGGACTCACATTTATTTCTAACGCTAACTCAGCTTGTAGTTGTGCTTAAGTTGTTAAATTTCAGATTCGCCCTATTCACC
CCCCCTCTAGGCGACTTTCACCAAACCCATCAAGACACCCATGGGAACCAATGGGCATCTCGACCTCGACACGGGAGGTA
AATCCATAGATCAAAAGGTATACTGGTCGATGATAGGTTCTTTACTCTATTTATGTGCTTCACGACCGGATATTATGCTT
TCCGTATGCATGTGTGCAAGATTCCAAGCTGATCCTAAGGAAGTTCACCTTAGGGCCGTGAAACAAATCTTGAGATATTT
AGTTTATACTCCTAAGTTTGGCCTTTGGTACCCCAGGGGATCCACATTTGATTTAATTGGTTATTCCGATGCTGATTGGG
TAGGGTGTAAAATTAATAGAAATAGCACATCAGGGACTTGTCAGTTCTTGGGAAGATCTCTGGTGTCTTGGGCTTCAAAG
AAGCAAAATTCTGTCGCTCTTTCTACCGCCGAAGCCGAGTATATTGCCGCAGGCCATTGTTGCGCGTAATTGCTTTGGAT
GAGGCAAACCCTCAGGGACTATGGTTACAAATTAACCAAAGTTCCTCTTCTATGTGATAATGAGAGTGCAATCCGCATGG
CGGATAATCCCGTTGAGCACAGCCGCACTAAACACATAACCATTCGGTATCACTTTTTAAGGGATCACCAACAAAAGGGG
GATATCGAGATTGCATATGTTAACACCAAAGAACAATTAGCCGATATCTTTACCAAACCATTAGATGAGCAAACTTTTAC
CAAACTTAGGCATGAGTTAAATATTCTTGATTCTATGAATTTTGATTGATATTTTGCACACATAGCTCATTTATATACCT
TGATCGTATCTCTTTCTGTGCTATGACTAATGTGTTTTCAAGTGAATATTATGCTAAGTCATAGATTGAAAGGGGAAATG
GAGTCTTCGGCGAAGACAAGGCTTCCACTCCACTCCATCGATTATTCATTCTTCGCCGTTGCTCCGCATCTCTCTCCACT
TTGGTATAATCTTCACTCATACGTTATTTACCATGGGGAGAGAAAGTAACAAAGGGCTTATATCTCACTCACAAGTATCC
GTTTTTGGCGATTCATGCCAAAGGGGGAGAAAGTATTAGCCCAAAGCAAAAGGACCGCACCACCACCAATTTCAAAAAAT
GTAGTCTTTCAAATTTGTGTTAAGAAAAGATTTTTCAATTGGTGATTTTTCAATCAGTATCTCAGTTGTATTACAATTTC
AAATTGGTATACCCCTTTCAAAATTAATATCTAAAACCCTCTTGAACACTAAGAGGAGGATTTCATTAAGGGGGAGTTTT
GTTAAGTCAAAGGAAAAGCATTTGAAACAAAGGGAGAAAATTTCAAATCTTGAAAATGCTTCTCAAAATCTTATTCATAT
ACCTTTGACTATTTGCAAAAGATTTTGAAAAAGAATTTCCAAAACATTGCAAAACAAAACAAGTGGTGCAAGCGTGGTCC
AAAATTTTAAATTAGAAGAAAGCCATCCATGCATATCTAATAGAAATAATTGTTGGTTTCATTCCAAGCAACCTTTGCAC
TTAGGCAAACTAGTTCAATTCTGCACTTTTATATTTGCTTTGGTTTGTGTTGGCATCAATCACCAAAAAGGGGGAGATTG
AAAGGGAAATAGGCTTACACCTTTTCCTATTTGATTTTGGTGGTTGAATTGCCCAACACAAATAATTGGACTAACTAGTT
TGCTCTAGAATTTAAGTTCTACAGGTGCCAAAGGTTCACAACAAACCAATAAAAAGACCAAGAAAGGGTTCAAATAAAGA
GAGCAAAAGACAACCGAAGTTTGCCCTAGGCTGGCGCACCGTACTGTTCGGTGCACCACCGGACAGTGTCCGGTGCACCA
GGGAACCCGACTCCAAACTTGCCACCTTCGGGAATTCTGGGAGCCGCTCCGCTATAATTCACAGGACTGTCCGGAGCGCC
AGCGGAGCAACGACTACTTCGCGCCAACGGTCGTCTGCAGAGAGCAGTTAATGCGCTACAATGCGCGCAGAAGTCAGAGC
AGAGCCAGAAGGCGCACCGGACACTCTACAGGACTTGTCCGGTGCACCACCGGACTGTCCGGTGCCCCAGATGTCAGAAG
CTCTAACGGTCAGAATCCAACGGCCGGGTGACGTGGCTGGCGCACCGGACTGTCCGGTGCGCCATGCGACAGAAGCCCTC
ACCAACGGTTCTTTTAGTGGTTGGGGCTATAAATACCCCCAACCACCACACTTCAATGCATCCAAGTTTTCAGCCTTCAA
ACACCTTACAAGAGCTATAGCATTCAATACAAGACACAATCAAAGAGATCAAATCCTCTCCCAAGTCCAAAGATCCTTCC
AATCAAATAGTGGCTAGTGAGAGAGAGACTTGTGTACATTTGAGCTCTTGCGCTTGGATTGCTTTTCTTCTTCATTCTTT
CTTGTGCTCAATTCACTTGTAATCAAAACAAGAGACACCAAGTTGTGGTGGTCCTTGTAGTGGACTTAGTGTCCCATTTG
ATTGAAGAGAAGGCTCACTCGGTCTAGGTGATCGTTTGAGAGAGGGAAAGGGTTGAAAGAGACCCGGTCTTCGTGACCAC
CTCAACGAAGAGTAGGTTTACAAGAACCGAACCTCGGTAAAACAAATCACCGTGTCATCCACCTTATTTGCTTGTGATTT
GTTTTCACCCTCTCTTTCCCACTTGTTTATATTTCTAACGCTAACCCTGGCTTGTAGTTGTGCTTAAAGTTTATAAATTT
CAGATTCGCCCTATTCACCCCCCTCTAGGCGACTTTTAGATACGCATTAGGTGGATGGCGTGCTGCCTGGTTTCTGACTT
TTGCTTGTTGAACTTATGCGAGTGCATGTTTTTGGGTTGGTTAATTCCAGGATTGTATGTTCCCTGGCTGACACCTGGGT
GTGCATGTTTTATTTTTATGATACTCTGTTGCTTGATGTCTGACACTTATTTTACCCACCCAGTCTCTGGGATTGGGTCG
CTTTCTGGCGCAAAACCTCCAAGTTTACTCAATGAGTAATCTAAATGCGGTTAATTATTTGGAGTGGTCTGTTCTCAGTC
ACAATGTTAGAGGCATTAATTCTACTGCTAAATGGAATAGCATTCGATGTGCAATTCGGGATTCTGGATGCGATGTTGTT
TGTTTACAAGAAACCAAAAAAGAACTTTTTGACACAGTTTATCTAAAAAACTTTTGTCCTAATCAGTTTGACTCATTTGC
TTTTGTCCCCTCGGTGGGATTCTCCGGAGGTTCAATTATCATTTGGAAAAGTTCTAAACTAACAGGAATTGTCATCTTTC
AAAATGAGTATGCTCAATCAGTTGAATTCTTTTCAAATCTATCGGCGTGCTCTTGGATTATTACAAATATTTATGCTCCT
TGTACTTTACAAGGGAAAATGGATTTTCTCAGCTGGCTTCACAATATTTCTATGCCTTCAGATAAGCTTTGGCTTCTTGT
TGGGGATTTCAATTTAATCCGTCGGCCAGAAGACAAGAACAAGGCTGGGGGATATTAACCTCATGCTGAAGTTTAATGAA
GCAATTAGTAATTTGGATTTGGTTGAAATCCCTCTCCACGACCTAACGTTCACCTGGTCAAATAGGCATCAGGAACCTCT
TCTCTAGAGACTTGATTGGTTTTTCATTTCGCAAGAATGGTCGATCATATATCCGGACACTTGTCAAAACGTTGTCGCGG
GACATCTCTGACCACGTGCCTTGCCTGGTGTCTTTTAAGTCTAAGATCCCTAAACCGAAGATTTTTAGGTTTGAGAACTT
CTGGATGAAATTTGATGGATTCATGAATGTTTTTCAAACCACGTGGCTTGGGCTTCCATGCATTCCTGACAAAGCTAAAA
ACTTAACAACCAAGTTTAAGATTGTTCGAAAGGTTCTGAAGGACTGCCAGCGTTCTTTACCAAATATTGATACGACGGCG
AGAAATATCAAGTTGCTAATAGAGTTTTTTGACAATATTGAAGAGCATCGTGATCTTTCTATTGAGGAATGGAATTTCAG
AGATATTATGCAAGAAAAAGTTGCTGAACTGCTAAATATTCAAAAAATCTATTGGAAGCAACAGGCATCTATCAAGTGGA
TCACTGAAGGGGACATTTGCTCTCGTTTTTTCCATGCACATGCCACTGTAAAACACAGAAAAAATTCAATTGCTTCTTTG
ACCGATGATATTGGGGTTATACATTTTGAGCATGAGCACAAATCAAATCTTCTCTGGGAAGCTTTCAAGAGCAGAATGGG
ATCGTCTGATTTTATTGGTATTGATTTTGATTTGTCAGAGCTTCTAATCAGAAATGAAGATCTTCAAGAATTAGATTCCC
CTTTCTCTAAGCTGGAGATTGACAACATTGTCAAAGCACTTCCTTCGGATAAATCCCCTGGTCCTGATGGTTTCAATACC
AACTTTATTAAAAAGTGCTGGCACATCATTGCCCAAGACTTCTATGATCTGTGTGAAAAGTTTTATCAAGAAGAAGTTTG
CCTGAGAAGTATTAATGGATCATTCATTGTTTTGATCCCGAAGAAGGAAAATCCGCAAAAGGTGGGAGACTATAGGCCAA
TTTTGTTACTAAACAACAGTATGAAAATTTTAACGAAGCTTTTGGCGAACCGATTGCAATCATTCATGACTCGGTTGGTT
CACAGGAACCAATATGGTTTCATTAAAGGTAGAACAATTCATGATTGCTTGGCTTGGGCCTATGAGTACATCCACCTTTG
TCATTCATCAAAGAAGGAAATCATTGTTCTCAAACTGGACTTCGAAAAGGCTTTTGACACTTTAGAGCACGAACTGATTC
TGCAGGTTCTGACGCATAAAGGTTTTGGGGCTAAGTGGATTAACTGGGTCCGGGGCATTCTTCACTCGGGCACTTCCTCG
GTGTTACTCAATGGAGTCCCTGGTAAATCCTTTCACTGCAAACGAGGAGTTCGACAAGGCGATCCTCTTTCACCACTTTT
GTTTGTCTTGGCGGCTGATCTTCTTCAGAGCATTATTAATAAGGCAAGGCATTTGAATCTGCTTAAGCTTCCTCTTCCCG
ATATTGGTGATCAGGATTTTCCTATTGTTCAGTATGCTGATGATACTCTTCTTATATTGGAGGCCTGCCCGAGGCAACTA
TTCTTTCTTCAGGCAATTCTTAACTCTTTTGCATCTTCCACTGGTTTGAAGGTTGACTATAACAAATCCAATATGTATCC
AATTAATGTTAATCCTGAGAAGATGGAGATCCTTTCAAGAACTCTCAACTGCCAAATTGGTGCAATGCCGTTCACCTATC
TTGGTTTTCCTCTGGGTCTTGCGAAACCTCGAATCCAGCAGTTTCTGCCTCTTATCCAAAGAATTGAAAAGAGATTATAT
TGCTCCTCAAATTTTTTATCTCAGGCTGGACGGTTGGAGTTAGTAAATTCAGTTTTTTCAGCTCTGCCAACCTTCTTTAT
GTGTACGCTAAAGATTCCAAAAACTGTCATTAAGCAGATTGACATTTACAGGAAGCACTGCCTTTGGAGAGGGAACGATA
TGAATTCCAAGAAGCCGCCTCTTGTTGCCTGGTCTTCGGTTACTCAGAGAAAAGTAAATGGTGGTCTTGGGGCGCTCCGT
CTTGAATCTCAAAACAATGCTCTTCCGCTAAAATTTTTACATAAGTTCTTTAATAGTTATGATTTACCTTGGGTAAATAT
CATTTGGAATAAATACTATTCAACTGGTGGACTTCCTGGCCACAGAAGCATTGGCTCCTTTTGGTGGAAGAGCATGCTTA
AACTTATTCATAACTTTAAGGGTCTGGCGCACCCAACCATTAGCAATGGAAGATCAATTTCTTTCTGGGAAGATCAGTGG
AACCAGAGTATTCCAAGACATCAATATCCAGAATTATTATCTTTCACCAAAAGCACAAAACTGACTATCGCAGAGGCTAA
GGAACAAGATCATTTCCTCTCTCTCTTTCAACTGCCTATTTCTGAACAGGCTTATGAGCAATTTCTGGAGCTTCAGGTTG
CCTGGGAACAAATTGCCCTCAGTAATGTAAAGGATCGATGGAGATACATTTGGGGCTCAGATAGCTATTCAACTCAAAAA
GCGTATAGACATTTAATGGGGAGGACACAGGCTCACTCTATTTACAAGCATCTTTGAAAGAGTAAATGTCAACCTAAGCA
CAAAGTCTTCTTTTGGCTATGGCTTAAGAACAGACTTAATACCAGGGGTATGCTGAGAAGGAAAAACATGATCCTAGAAT
CATACTCATGTGAGAACTGTTTATGGCAAAGAGAGGAGACTCTGTATCACCTGTTTCTCAGATGCAACTTTGCAAAAGCT
TGTTGGAACTCAATTGGAATAACCCCACCCAGAATTGCTCATCCAGAGGAAGCCGCGGAAAACCTCAGACAACAACTTCA
CGTCCCTTTTTTTATGGAGATCATTATTCTCATGACATGGAGCATTTGAAAAAGCCGTAACGAATGACTTTTTCAAAATA
AAGACCCCTCTGTTCATCACTGTACTCATGAATTTAGTAAGGAGCTTCGGTTGGTTATGCTCAGAGCGCGTGGGAAATTC
GACATCTCCATCCCAAGCTGGTTGAGCTTGTGGCAGTCATAAGATTTATTTTGCGCAAACCATTGCATGTAAAATTGTCT
CTTGTAATCTAGCTTAGGTGTTCCTTTTTTCCATATTCAATAAAAAATCTCAGTAGGGGCCTCCCCTCCTGAACTTTTAA
AAAGACTTAGCTGATACTCCACCTTGTAGCTTCTAAGCTCCACTTTCGTCCCAAAAAAGAGATTTGGGAGCCTCTCCTCC
CTCTCTCGCCGCTTGTAACCCATACTACGAGTTTTGATCATCAATTGTGTCAGTAGCGTAAACCACCAATGATTGAAAGT
AGGAACATTATGCTTGAACCAGTATAATCATACGACCACTATACACATCTCCAAAATTCAGAACACGCATAATAAATTTA
CTTACCGGAAAACCCGGATAGTTGGTGCACCAGCTAGAAGAACCTTGGTATGACCGCGAGGGCAGACGGCGGGGCCGTAT
GGCCGGTATCGAATGTACCCCGGAGCGTCCATCCGCTTCAGGAACTGCCCAAGTGCCCCTCAACCTTTGCTGCAAGGCTT
GGCCCGGCCTCAGCCCGAGCTCGCCCCTTTGCCATCACGCCACTCCTCACGCTGACCGACAAGTGACCACTGATTGCCCG
ACCACGGCCATTGATGTGGTGCATATTCCGTCGACTCGAGACCGCCTCTTTCGTTCTCCCTGTTCCGAAGACCAGTCCGT
TGCGCAGCGAGCAGCGCACTGGCGTCGGCCCGTCGGCCCAGCGTTTTCGTCCTCTCCCGTGCCACGCGCGCAGGCGCAGG
TGCCAGCCTGCCCCGAGCGCCTGCGCAGCTGCTCCCACTGGCTGGCGCTGCCGCGGTCAGCTGATGCCGGCCGCTGCACG
ACGCGGCAGGGGCTGCTGAGCTGCAGCTGTGCAGTGCAGTGCAGTGCAGCGCACGCAGATTCTGCAGCGCGCACTCTGCT
CTGCGCCTGACCGAAGTGACCCATCCTCTGCGACGACTGCAGCACCACACCACCTCAGCCCAGGGACAGGGCTCAGGTTT
TCCCAGTCCCAGCCAAATCGCGCGTCGCCATACGCGCATGGTGGCTGATGAGGAGAGGCAAGTATAACAGAAAGACGACT
GCAAGTAAAATGTACGCTGAGTGAACTGTAAGTATAAAAGAAGATGGCTCTAAGCTTACATTCAGTTTATAAACAAATGC
CGTATCGAGCTGATGCTCCACGTCTTCCCGTTCCCGAGTCCTGACACCGGCACAAACCTGTAGAACTACTAGTATCGGAG
ACCACTCCATTTCACTTCCATCTCTCATTTCCCTTGCAACTGGAAGCGAGCTCTCTGCCTCGTACGTCGTCGGCGCTGCG
GGAGCGTGCATTGTTGAGCGAGTGCGGCCAAGCAACGCGGGCTCGAGGAGATGATGCTGAGCGGGCACGGCGGCGAGAGG
CGCCTGTTCACGGCGTCGCAGTGGCAGGAGCTCGAGCACCAGGCGCTCATCTTCAAGTACATGGCCTCGGGCGCGCCCGT
GCCGCACGACCTCGTCCTACCGCTCCGCCTCGCCACCGGCGTCGACACCGCGCCCTCCCTCGCCTTCCCGCCCCAGCCTT
CGCCGTCGCGTACGACCTGCGCGCTTCTCTCATGTTTCACTCTGATCGTCGTCGACAGCCATCACACCATCGCTGACGAG
TTTGTACGTGTGCCCGTGCATGCAGTGGCGTACTGGGGCTGCTACGGCGCGGGGGCGCCGTTCGTCGGCCGCAAGGCGGC
GGAGGACACGGAGCCGGGGCGGTGCCGGCGGACGGACGGCAAGAAGTGGCGGTGCTCCAGGGAGGCCCACGGCGACTCCA
AGTACTGCGAGAAGCACATTCACCGCGGGAAGAGCCGTTCAAGAAAGCCTGTGGAAGTGACCTCCTCCCCCGCCGCCGGC
GCCGCTGCGGCGTACCGACCGTCCGCGATCTCCACCATCTCGCCGCCCCGCGCGGCCGACGCGCCGCCGCCGAGCCTCGC
CTACCCGCAGCAGCATCTCCTCCACGGCGCCTCCTCCTCCGCAGCAGCCCGCGCCCCCGCTGGCGCTCTCCAGCTCCACC
TCGACGCGAGCCTGCACGCGGCGGCGGCGTCGCCATCGCCGCCGCCGTCCTACCACAGGTACGCCCACTACACACCGCCA
GCGTCGTCGCTCTTCCCGGGCGGCGGCTACGGCTACGACTACGACTACGGGCAGTCCAAGGAGCTCAGGCGACGGCACTT
CCACGCGCTCGGGGCCGACCTGAGCCTCGACAAGCCGCTGCCCGACACCGACACCGGCTCCGACGAGAAGCAGCCCCTGC
GGCGTTTCTTCGACGAGTGGCCGCGGGAGAGCGGCGACATGGCCGCGGACGACGCGACGCAGCTTTCCATCTCCATCCCC
GCGGCTTCGCCCTCCGACCTCGCTGCTACCTCCGCCTCCGCCGCCGCCGCGCGATTCCACAACGGTGAGGCGGCGAGCCA
AAGACTCCACTTTCATTGGTTCCTTGCGTACGATAGGATCGCTGATTGGTGCTGCCGCTTCATCATTGTTTAACACAGGG
GAGTGATCGGTCCATCTCCTAGCTGCAGCCCTGCAACAGCGTGGATTGACCGCTGCATTTCCTGGCTGCAATGCAAGCCT
GCAACAGCGAGCAGTAAGCCAGTGACGTGGATGCATCTCGTAGCGGCAAACCCTGCTTCTGCCTCTGCGGTCTGCGCTGC
TTTGCGCGGGACGGCTCAGGGGCTGAGGCTCAAAAAAGTCTGAACCGAGTCAAGCAGTACTAGGGACTCTATGATTTGGT
CTTTTGTTCTTTTGTAGCAGTACGTTACTCGTACCAAAATGTTGTTTATTTTTTTGTGTGACATTTTCATTTCTTCCAGT
TCCAGTCTGTGATGCAAGCTTTGTCGCTTTTGTCAGCTCTTTTTCGGTGACCCACGCCGGCCTTCGTGATTGATTCCCTT
ATACCTGATTCCTCTGCCATATTGATCGTTTGTCACATCCGTGGATTCTTCCTCTCACGACTAGACACGTCTTCACCCGG
CGATCTCTGCCACAGGACTTGACAAAACAAAACACGGCCGCTTAATTAGTGCCGTTGATCCAGCAAAAGAACTTTTCAGC
TCACACATGCACGTATAGGTTAGCGGTCTGTCCGGTGGATAATAAAATGTTTGTTAGAGTATGCTTAGACAGTGTTTGGT
TCAAGAGCCAAGTAGAACGGAGCCGTTCTGTCCCAGTTTTATTGTTGTTTGGTTACAGAGTAACTAGAACGGAATGACTC
CAATTAGCGAATATTCTCCTCAGATCTGGAACCATCTCACTCCAAAAAATCAACCGGACGGAGCCGCTCCGTTCCTAGCC
TGCTCGCACAGTCTGACTCCGCTCGCAAAGTCTGCAACAAAACAAAAAACAGAGCCGCTCCGTTCCAGCTTACCGAACAT
AGAACAGAGCGGTTCCGTTCTTAGAATCAGGGATGGAATGACTCCCAGTTTTATTGTTGTTTGCTACTTAAGGACATGTT
TGCAACCACTACATATAACTGTTAGCAGCTAAAATTAATTGTATGAGTTCCAACCAACTAAGACCTCAACTAATCGTTAG
CTAAACCCCAACTATTAGAGATTGTTGAAAATGTTGATGGGGTGTTTGGTTTCTTTAGACACCCTTCTAAACTTTAGAGA
CTACACTTTAGTCTCTAGAAATGATATTTAAAAGACCTATTTTAGTCACCCCGTTTAGTATTTTAGCGACTAAACTTTAG
TCACTAAAGTCTACGAGGTGGGAACCAAATATCCCCCCTGAAAAACATGACGTCCTTGGAAGTGATAAACACTACTAGTT
AAGTACTTACTAGCAAAGTGCATGTATGTTGCTACGTTTTCTATATTATGTATTCAAGTATAGTTTAAAACACAAACATA
TGTGTGTTGTTGGCTAGGTGGGTGTGAATGTGCTCTTTTACTAGTGCACAAGTTAAGTACCTATTACTATATACTCTAGA
ACTGGAACATGTTCTAGAAGAATCAACTATTTCCTAAATGTAAGAAAGTGGTCTATGAATGTATCAAAAACAATATTAGC
ATGCACAATACATATAATATATTTCTAGATAGTGTCGAACAACCATGCCCTATTGGTCGCGATAGGCAAGAGTGTAACAC
AAGGGTAAGGGACGAGCATTGAGTAGGAGTCCTATACCGAAGAAGAAGAAGAGCATGATAAAGAAGATCTGCAAGGCCAA
CGAGAAGATAATCAGTCAAAATTGAGTTGTTGGATCTGTCCATCGTCAAAATGGATGATGACATAAAAAGGACCCACATG
TTGGCTGTAAATGAATTGATCAAATAATTAAAACTAGAGAGGAAAAAATGAGAACGTGGTGGTGGAGGAGGATTATTTTT
TGTATGAACTATGTAATTTTAATTATTTTTTTGCATTTTATTTACTTTGTTTGAATTATGATTTTTTGTTTAAATTACGT
GCTCCATGAGAATTTTTCCTAAACAAAATGGCGTATTTCATTTTAAACAAGAATATGTAAAAAGAAAGCTAATGTGATGT
TAAGGTGGTTATAGACCGACGGTAAAGTCTATACACTGGAACATTGTGATAGATAAGGAACAATGACAAGAAATAGCGTG
ATCGGCGATATGGTCCGTATGGCTAGATGGACCGGCATAAGCCACTTGGTATGGGTCCAATTTAGACATGACTCGATTTA
GCATATCTTGGTAAAACTTGAGGAGAAAAGTAGATCGTGCTGTAATGGTCCATAGGTTGCAACGACTGTTTGAGCATGAC
ACGATGGCTATCGTGCCGACCCTGAAGCATTAATGACCCATCTAGAGACATGCATAAATAATAAATTCTTGCTAAAATAT
GCTACTACACCCGTTTTCGAATATTTATCACCTACTGGTTTATTTTTAAATTAAACCGCGATAAATAAAAAAGAATGGAG
AGGATGTTTTTTAGAAATCAGAAGAGCATACACCGCACTCGTCTAACAAGAGAGCTACAAATAATTTGTAAAGTATACGA
TATACATATATTTATATAGAGTGTTTAATAAAAATTTAAAAATAATGCGGGTTAAGATCGTGCCAGTCTAGCATCGCTAA
TATATTGTCAAGCACGGCACGGCCACCACGAGACTGGGCCGAAACTCCTGATGAACAGCGAACTGAACCATTCTCGTGAC
AGGCTCAAACATCATGACTCATGCCGAACTATTGGGGTCGATAGCTTAGCGGTACAGACAGAATACATTGAATCCAGAGT
AATGGCAACAGGCCAAGAGTGGGAGCTCGTGTTTTCCCCTGGTCTCATGCTGTAGAAAAACGGCGACGTCTCATTGTACG
AATCCTCTGTTTGGCTACTGCAACTCTGCAAGATGTTCCCTACGATTACAGGGGCTTAGACCCCACGTCTCTTGAAGAAT
ATAATTATAGTATATCGCTATGTTTACCTAATTATAGATTGAAAGTAATAATATTTATAAAATAAATACCATTAGGTTAA
TTACGAAAAATATTTTGCAATAAAGTAATTTTAAATCATAAATGTAAAGAAATTTCGTCAGATGTAAACTACTTGAACTC
ACACGGAATCTAGACTAGCGTTCTTGACTGGTTAAGAGAGAGTAGTTTTCCGAATGAATATATATATATATATATATATA
TATATATATATATATATATATATATATATATGGAAGAGGTAATGGAAGCCCTGAGCTTCCGTTAGTGGGGGAAGCCCCAG
CCAGGACCCCAGCCAGGTCGCGGTCGACCCACTGTACGCGAGCATGCATCAGCCATGCATATGATAGCCATGAATCCTGG
ATGAGACGTGACATGCGATATATGCATGCATAAATATATGTAGAAATGTGCATAAATCATGCATAGAAGGAATCTTTTGG
GCCACGAATCACGGGAACGAATATTATCATGTGTACACCGTTTACGACTGCATAACGCTGTGTAACATGATAGCGTAAAC
CATGCAACATTTAAATATCCACCGGTTTGAGACAAGGAAAGACGTGCCCCACGTTCGCGTAAATAAAGGCACAGTTACGG
GAGGAAACAAATTCTCATTTACAGCCGCTCGTCCACGTTCGTATCTGTGATATTGGCGGCGGTTAACGACTGCATAACGA
TGCGTAAATAAACCGTTTACGACTGCATAACGATGTGTAACATGATAGCATAAACCATGCATTATATAAATCTTGACCGG
TTTGATATAAGGAAAGACGTGTTGCATAATCGCGTAAATAAATGGACAGTTACGGTTTGAGAGCATTAGTAGAAGGAAAT
AAATTTTAATTTACAGCCGCAGTTCGCGGGTTCTCCTCGGGCGGATTGCAGCGTAAAACGTGAGCTAAAACAACGTAAAT
GAGTATGAAATTTAGCGTAAATCATATATCTGTTTTGTAACAGCGAATGGGGTCCAAAATTTACGGCGTGAAAATTGATC
ACGTTCGATCGTGCACGGATTTTGGCTTGGTCAAATTTCAGCGTAAAACGTGAACCAAACAGCGTAAATGGGTACAAATT
TTATCGTACATCATCAATCTATTTCGTAACGACGAATGTGGCCTAAATTACGACGTGAAAATCGCGCTCCGATCGTGCTC
GGGTTCTAGGTCAGGTGGATTTAAGCGTAAAACGTGATCCAAAACAGCGTAAATGGATACGAATTTTAGCGTAAACCAAC
ATATGTAGTATGTATTTAAGGCTGGTGGCAAAAAATGTTTAATGAAATTGACCCAGGTGGTGACACAAGATCCTTATCAA
AGGAAACTCAGGATACACCAAAAAAAGATCTAATTGGCCTATCCTAATTCTTGCATTCCTCGAGTGAATTCTGATAAAAA
GTATTCTTGATGCACAAACCTGAAAAGAAAAACAGACTGTTAGGAAAACTAATGTAACAATGTTTTATTCCCAAAAGACA
CGTATAAAAAATGAAGCATTCCATATTCCATAAACTAGCTAAGGACTTAATGTGCTTCCAATCAACTGCTTGTGAGCGCA
AAAAAGTCCCTATACATTTCTAGCAGCAATATTTCCCCTTTTCCAATTTTTTCGTGATGCTGAAATTCACTTACTATCCA
TTGGCTACTAGTGATGGTAATGCACTTTTTTGGCACAAAGGTGCCATGCCTACCCATTTCCAACCAATACTCGTTTGCGG
TAGGCCAGGCTTCGTCGAGCCATGTGCCTGTCGCTCAGGCAACCAATCATACCGTTTATGACTGGCAGCATTTATACACC
ATACTACTACAGATACAATGAGATGGCTGGCATGCAAAGTATTATGTAGAAACTGATAGAACGTTATCTTATATCGTAGA
GGCATAAGTGACTACTCGTATATACCATAGACTCACCAGAACATATTCTTGAAACAGGTCGTATCGGTGGGACCGTGGGA
AGTCTTCAAGGCGAATCCCATGCTGTTACTTGGAGGTTCAAGCCTGGAAGATAAATATGGCATTAAAAAAGAGCAGAAAA
ATACTATATCATATATCAACAAATAACTAAGGGATGTAAACGCTCTCAGAATTATTCAAGAGTTATCTAAAATATGTATA
AAAAAGAACACAAGCTGCCTACTGGATTTCTACAAAATAATTGAGAGGTCCTTATATGCTTTCCTAATAAAAGTGAAAAG
TAGCAGATGGCCAGATGACCATTTAAGCAATAATAGTAACAGAAGAATACCTTTTCAAAGGTAAAATAAAATATATATTA
CATGCAACTACTATAGTATTGTATTTACAAAATTCATTGGCATCCACATATTGTTCTTAGTTAGTACACATGCACAAGAA
AGAAATTCATTAGCATCCTGCAACTACATATACTACCTGCAACTACTGCTCACCCTGCATAAATTCACAAGAAAAAATAA
AAAATTTAATGATGTACTGTTAGCACACATCTAACTGACAAACAGAGATGCAGAAAATTAGATGAAGCAGATGACACAAC
ACAGATGACTAAGTGACTGAACTTGATATCCACAAGACATGAACGAGTTCCCCACTTCTCAACTGGATCCACAAAATTCT
AAACTAGAAAACAATCCAGCCCAAACTTTTACAGCCAGCCAATGTTAGTAAACTGTAAGTTGACTACCAGCTAATAGCCA
TATATCCTAGATGGCTAAACAGATCTATCCTGAACCAATAAGCCATAACACTCAAGGATCTAAAAGACCATTGCGCTCTT
TTGTTTCCTATAATAACACTACTGAACATAATAACTAGGCTGTTTGAAGTAGAATGCTACCGAACCAAATTTGATTAGTA
AGACAATGGTAAAAATAATTGGCACCCAATCTCACCTCCTACTCCTCCCTCACCTCGTTCTTCTTCACTAATGTTATGTA
TCTCAATCTGAAGCTGTGCACGATTTTTCTAGTCAGGTCAGCCCTGAGCTGTACGGGGACAGCAAGCCGAGGCTCTTCAC
GTACTGGACAGTGAGTACCTCCTGCTGCTGCTTGTTTTTTTGCATCGCATACAATCTACATGATGCACATATGGCTGCAG
AGCGACACGTACGAGGCTACTGGTTGCTACAACGCGCTGTGCCCGGGGTTCGTGCAGACGAGCTCCCGCATCGCCATCGG
CGCGTCCATCTCGCCGGTGTCGTCGGTCGGCGGCGCGCAGTACGACATGAGGCTGCTAGTGTGGAAGGACTCGAAGCTGG
GCAACTGGTGGCTCAGGTACGGGGACCAGCTGGTGGGGTACTGGCCGGCGCAGCTGTTCACGTTGATTAATTCCAACAAC
ACAATATCATCCCCAGAGGTAGGGCGTCGCTCGTGCTCTGCTTTAGGTTTGCTAAATTGAAAACTACAAAGGCATAAATC
CATTCACTCGATAGATATGTGAGACTACAGAGACATCTAAAAATTGAAAACACACTGCTTACAGGTTCACGTATATACCT
CCACGGTACACACTGCTATCGAAGGCCGCCCCAAGAAGCGGATCTCGATGTTGAGTGGCGCAGCGTGCTCCACTTCGCAT
CTCCCAGATGTAGTCATCCGCCGGCGGCGAGCTGGGTGGAGGTGGGGCTCTTATGGCTGGAAGGCGGAGGGGACGAGTGG
ATCGACAGATGGGAGGGAGTTGTGGCCGAAGCGGAGGAAGTCGAGGAAGGTCTTGCGATCGAGGAGGAATACGAGCAGAT
GGCGATTCTGTAGGGGACGACGACGATCTGCTAGGGTTGGGTTTGGGCATGAGAGGATGAGGGCGGATGGCGATCTGGGA
GACAATGACGATGGTTCAGATTAGGGTTGTGTGCGGCTGGGTGGGTGCGTACTATGGGGTGGATCCGAGCGGGGCGTGGG
TGGGACAGGTCGGCCACGTCACAACTCAACCGTTTTTTGTTGTGTAAAACGGATACAAAATAAACGTAAATGTGTGCATA
ACTAATCGTAAAATCTCTTTGGTGGGAGTCTAGTTTATCTGGTCGACCGATCAGATAGGATGGTTTGGGCTTTCTCTAAT
TAGAGAGAGCACAGGGCTTCTAATACTATAACTATATATATATATATATATATATATATATATGGTATTTGGTTTGATGA
TTAAGCTAATCTATCGTCTTTTCGTTTCTCACTTTTTATTTGGTTTGGTTTGTGAAATAAAATGAACTAATCCATCACCA
CCTTATTCTGCATAGTTAGTTAGTTAATACTAACATGAAAAATGTAGTCATCTCACTAAATTTAAAAAAATAAACTTATG
ATATACAACCTCATCTTAGATGAAGTGATTACTCCAACTAAACACCCCTATACTATGCTCGTCACACTCAACCCATCCTT
GTCGAAGCAATCCTTGGCTTCACTGTGATCGTGGTAACCCACGTGTCATGTCGTGGGTTCCTATCTGATTGGGAAAAGCC
TCCACTGTTGCGGTAAAGTCATCGTCCACGTTCATGCTTCTTTGTCCGTACAACACATCATAGGTAGGCCTTGTTCGGTT
ACAAGAGATAAAAATCCACCGTGGATTTAATCCGGGTCTGGATTGGGTGAATCCATACCTCATACCCAATCTCATGATGA
GATTAAATCCATCATTTAATTCATGTATCTCTCAAAGCTAGTTATTATTTTGATCCATAGATTCTAACATAAACTTGTGC
AATATCTTAATGGATTTGTTCCATACCTAATAAGCCATGGATAGAATACATGCCTTCCATGGTTTAAAAAATCTCCAAAC
CCTTGGGTTTTATAATCCACGATGGATTTAATTGAATAAAAAAATTGAGTAGGATTTTATTTCGAGGTATGGATTGTGAC
ATGGATTTAATTCTAGTTCATGCTAATCCAGAGCTAGATTGGCGTATAAACAAACGAGGCCTTATTGGGTCATGTCCATC
GGTTCCCTGAATTGCTCCATTCTCCGCATCTGCTCCAACAACTTCCCCTTCCACTGATATAGAAAAATCCCTCATAAGAC
CTTGTTTAGTTGCACATGACCCTTCAATCCATTGGTATTAACAGCGAAATTAATTATTTTTAAGATAACAATATGTACTA
CAAATATTATATAATTTTTTGAAACGAATAGTAGAAGAGGAGAAATGAAAGAAAAGAAGGTATTTAAAAAATGAATAGAA
TGTATAAATAGAGAAAAAAAGAGAATGGTCGGAATCAGCCTTGGTGTCACTCGCGGGAATCTGCATCTGCGATACACTCC
GCCTGAAATAATTTGACGTTGTGGTTTTACGGTTCTTTGAGAAGTCTAATTTTAACCAAATATATATAAAAAATATTTAT
ATTACGCAAATAGTATTATGTAATAATTTGTCCTGAGATATGAATATTGTCAATACTTCTATCGAAATCTAGTTAGACGA
GAACCTCCAAAAGATTAGCTAAAAATATTAGCTAAATTTAATGATTTAGCTACTCTCTAAAATAGATTTCATAAAAAAGG
AGTAGACTAATCTCATAGACTCTCTAAACCAACAGACTGAATGGCGAGTGACACATGTTATCTAAAAATAAAGAACAAAG
ATAAAGAAATAAAGAGTTACTAAATTTGAAGAGCTATTTACAGAGTCTGTCGGAGACGATTTTCTTCCTCATAATATCTA
CATTTTTTTACAAAATAATTAGGGTAGTCTCTTCTAGTTGCTCTAAAAAATTTTGTTCGATAAAACGGTAAGAGTACACC
ACTTTATTGCATGATGCTACGTGGTGTCAGGTTTTGCTGTCTTTGTAGAAAGAGGAGCAATGTATTGCCCCTATACTCAC
TGCACCCCATTATGGCCTGATGCTCGAAACATCATCATAATTAGTAGCTAGTTGTAGCAACATAACACATTGTCACAGAT
GGACATACCACGAGTACTATGCATTATCAACAGATCTTTCACGCGATACAAAATGAGCAAAGTGGGGGTATGAGTTTTTT
ATCTTTTGAAAGCATGCGAATGACCGTGTCTAACAATTCACCCATATAGTCAACCAAAACACAATTGCATTGCTCGTAGA
GTGACGTTTAAATATGGGTATGAGAATATGTAAGCTGTTTTCCATTCAATCAACAACTCAGTATCATAGAGTTTGTTAAC
AGTCCGAAGCTCAAATAGATATCTTTGTATAAGCAATCAAAATTTTATACACATGAACAAAGAATCTTATCAGTAAAGCA
CACACTTCAATGTTCTTATATCTTCAAAGGCTCTCTAGAAGTGAGAATGCAACGAGCATGACGTTTTACAAATAGCCAAC
TCCTATAGCGGTTGCACTGTACATCAATTTATAGGGCTGAGTCCATGTACATCTTTGTATGAAGTTATATTTTTGTCCAT
CCTCGTTAGATAGTTACTTTTCACATTTAAGAGAGTGCAATAATTTCATTTCAATGTGTATACATATCACACCCGTACAA
GTTTCTTAATCCTCCTATGCTCTAAAGTCCTCTTTATCGACACTAAAGTTGTGCCTTCTATGTCTTAGGCTTTATGTACC
TTCACCTCATTCACATGTTCTGAAGATTTTCAAACAGCGATGATCTTTATTTGACCTTGATTGGCATCCTTGACCTAAAA
ACCCATATAAACATTGACTTCATCAATTTGGACCTTCGGCCAAAGACCTCCTCACTAATAGTAGCCTCTAATGAGATTAG
ATCATTTCCCATAACAAGATCAAACCGTGAAATCTACTTCGAAGGGCATGAGCCGTAAGTTTGAAAAAACACATCCCTTT
GATTTCATTATTGAAAACTGAAAACTAAAAATACACAAATACACAAATATGTATCTGCTCTATTGGGTCAGGTTGGCAGC
GAATGCTTTTTGGTGCGAGACTCCCAATTTGTGAGCCACTTCAGTTATATAAAGGATGCAGATCATTATCCCCCATGGTA
TTTCTCACTTGTTTCCACACACTGCTGCTCTAATCTCCACCTTCAATGCTCCCTCAAATTGCCACTCCGAGCTCCACCTC
AGAAGCTTCCTCACACTGTTTAACTCACCTTCGTTCCCTAAGAGAAGGCTCATATCTAGATGACCGCTTTGGTTTCCACA
CCTACGTCTTGCAAAGCTCTCCAGTAGGACAACATTAGTAGTACTGAAGAGAAGCATGTTGAAGAAACAACTGTCAGTCC
AAGCCGAGTTGTTGAGAAAGAGAGCCTACTAGGTGGTAACTAGCCTAAGGATAAAGAGTCTATGACCAAAGATGATGAAA
CTTTGCTAAGCCTCAGAAACCTAGCTACTTGGACATCAGAAAATCAATAGTTAAAGATGGGCACCATAAGGTGTATGTGA
AGCTTAGTTACATTGATCGTATTCAACTTGTACAACGGTAGGGATGGAAGTGGATATCCAAATTTTAGGATAAATTTAAT
ATTTTAAAATAGATATATATGAAATTTGGTGCTGATCTTTTCTTATGAAATTTGATGCAGATATGGATTTGATCATTTGA
ACATCGTATTTTGTTATATTACACTTGTGACGTCAACACATATGTGGCAATGGATCTTGGCACACATATGATATGCATTC
GATTTTGCGCCTAAAACCGAGTGTGACATGGCGGATGTTGGCACAGTGAGGAGTGGCAGCACAATGGTGGTGATGGCAAT
GGTGGGCGACAACGATGGTTTCTAGACAGGAAAGCGTTGGGCGCCCACGGAAGAAGAAGAGCACTATGGAACTAACGAGC
GAGCTCGAGAGAACAAAAAGTGTAAAATGGAGCAGTTTTGGCAAACTGGACCGTCCAGAGGGGCACGGAATCAAGCATAG
TGTAGAGTCCGGTGAACACCGAATCACAAACCTAGGCTAAGGGAAACCCTGCAGCCAACGAGCACCGGACTGACTGGTGT
CCTGGTTTGGTGTGCCAAAAGTGTGCCCAAAAGTTTTGAATTTTTGTTTTCCTTTTTGGATTCTGCACCAAACCAAATCC
CAACCTTTTCACGCACAAATGTACACTTATTGGGACTGGTATTATCACTCTCATTCATACCCTCACATTTTTCAAATATT
GTGCCTTAGGCTACATATCTTTTGGCAAGAGTAGTCGAATGAGAGATTTTGCATTTGCGTGCTTCACTAAAGGTTTCAAG
AGTGAATATAGTGTTGAATACTCCCCTTAAGCGTATTAACACGTACTTATGTCAAAAACAATATGATAATTTATGAATAA
CATTTAGGCACACATAAAATCTTAAAAAGCTAGATCTTGTTAAGTTTGATCCAAGTTAAGCTTCTTCAGTCACTTTTGTA
CGGTTATCTTTGCTAGGTTAGACAAGTCCTAGAGACAAGACACAAAAGTGGATATGTAATGCAACTTCGATAACACCAAT
TTGGATTATGAGAAGTTACTGAGATCTAGAATGTTAAGTTCATTTCTCAACTTATAGAAACGAGTTTCATCTAGTGGTTT
TGTGAAGATATTCGCTAACTGATCATTCGTCCTCACCCCTTCCAGTGAAATATCACCCTTGGCAACATGATCTCTAAGGA
AGTGGTGACGGATATCAATGTGCTTGGTGTGAGATTGTTGGATAGGATTATCCCCAGAATATTCCCATAAGGGAGGGTTA
CAGACTGTCATTACAGAAAAGCTATTACAAATCGCGCCCGTAACACGCTTCTCCGTGTGGGGCCTGTTATAATGGGTCGA
ATCCCACGTGGGCCTCCAGGTTGGGTGAGGACGCGGGATGAGAAGACTTCGTTGTAGGCCTTCGTCGTGGGCTTCGTCTT
GCGGTGAGGAGGACAGAGGGTGGTCCATGCCGTCATCTTGCCTCCGATGGTGCAGCGGGGTGGCAAAGGCCTAGAGCGAA
GGGTAGCGTCTTCGCCTTCGCCCCAACAGTCCCAATGCGCAAGGAGGAGGTGAAACAAATCGAGGAGGAAGTAGGAACTC
CAATACTAGAACAATCTATGACTCCACATACCATTGCAACAAGTCTCGTGCTCAACTCCAAAGGTATGACTCCCCATCCA
CTTCCACCCTTTGCTCTTTTACTAGTGTACAAGTTAAGTACCTATTACTATATACTCTAGAACTGGAACATGTTCTGGAG
GAATCAGCTAGTTCCTAAATGTAAGAAAGTGGTATATGAATGTATGAAAAACAATACTAGCATACATAATACATATAATA
TATTCCTAGATAGGGTCGAACAACCATGCCCTATTGGTCGCGATAGGCAAGAGTGTAACACAATTACACAAGGGTAAGGG
GCCAACATTGAGTAGCAGGAGTCCTCTAACGAGAAGAAGAGCATGATAAAGAAGCTATGCAAGGCCAGCGAGAAGATAAT
CAATCAAAATTGAGTTGTTGGATCTGTCCATCGTCAAACTGGATGATGGCATAAAAAGGACCCACATGTTGGCTATAAAT
GAATCCATCAAATAATTAAAACTAGAGATGAAAAATGAGAAAGTGGTGATGGAGGATGATTATTTTTTGTATGAACTATG
TAATTTTAATTTTTTTGCATTTTATTTACTTTGTTTGAATTATGATTTTTTTGTTTAAATTACGTGCTCGATGAGATTTT
TTCTAAACAAAATGGCGTATTTCATTTTAAACAAGAACATGTAAAAAAGAAAGTTAATGTGGTGTTAAGGTGGTTATAGG
CTGACAGTAAAGCATATACATTAGAACATTGTGATAGATAAGGAACAATGACAATAAATAGCGTGATCAGTGATATGGGC
CGTATGGCTAGATGGACCGGCACAAGCCACTTGGTATGGGTCCAATTTAGACATGACTCGATTTTAGCATATCTTGGTAA
AACTCGAGGAGAAAAGTAGATCGTGTTGTACTGGTCCGTAGGCTACAACGACTGTTTGAATATGACACGATGGCTATCGG
GCCGACCCGAAGCACTGATGACCCATCTAGAGACATGCATAAATAATAAATTCTTGCTAAAATATGCTACTATATCCGTT
CTCGAATAGTTGTCACATACTAATTTATTTTTAAACTAAACCGCGACAAATAAAAAAGAACGGAGAGAGTGTTTTTAGAA
ATCAGAAGAGCAAACACCGCACTCGTGTAACAAGAGACCTACTGTTAATTTGTAAAGTATACGATATACATCTATTTATA
TAGAGTGTTTAATAAAACTTTAAAAATAATGCGGGTTAAGATCGTGCCAGTCTAGCATCGCTAATATATTGTCAAGCACG
ACATGGCCACCACCAGACTGGGCCGAAACTCCTGATGAACAGCGAGCTGAACGATTCTCGTGACAGGCTCAAACATCATG
ATTCATGCCGAACTATTGGGGTCGATAGCTTAGCGGTACGGACAGAATACATTGAATCCATACTAAGACTGGCTCCAACA
AGGTTCTCTAAAAGGTTCTCTACCCTAAATATAGAGGATCAAACGGTCCTCTATGCTCTCCAACAACGTTCTCTAAACGG
TTCTCTAAATTTAGAGAACGCTGCTGGATTCTCTATATATAGAGTTTCTCTAAACGGTCATCTATGCATTTGACTACTTT
AAATAACCGGTTTAGCAAAACTAAAATATGTACAATACATTTGAGAGTATGATAAATACGTATGTACAAAAAATAAAATT
TAAAAATGTCTTTAATATAGATATTTGAGTATAGAGAACGTGATTTAGAGGATGTTGTTGGAGAGAAATGAGATATAGAG
GATGAAATCTTTTAAAGGAGACTATAAATGACAGATATAGAGGATGAATATAGAGGACGTTGCTGGAGACAGCCTAATGG
CAACAGGCCAAGAGTGGGAGAGCTCGTGTTTTCCCCTGGTCTCATGCAGTAGAAAAACGGCGACGTCTCATTGTATTGTA
TGAATCCTCTGTTTGGCTACTGCGACTCTGCAAGATGTTCCCTACGATTACAGGGGCTTAGACCCCACGTCTCTTGAAGA
ATATAATAATAATAATTATAGCATAGCGTTATGTTTACCTAATTATAGATTGAAAGTAATAATATTTATAAAATAAATAC
CATTAGGTTAATTACGAAAAATATTTTTTGTAATAAATTAATTTTAAATCATAAATGTAAAGAAATTTCGTCAGATGTAA
ACTACTTGAACTCACACGGAATCTAGACTAGCGTTCTTGACTTGTTAAGAGAGAGAAGTTTTCCGAATGAATATATAGAG
TATTTGGTTTGAGGATGAAACTATCTATCGTATTCTCGCTTCTCACTTTTTTATTTGATTCGTGGAATAAAATAAATTAA
TCCATCACCACCTCATTCTGCACATTTAGTTAGTTAATACTAACATGAAAAATGTAGTCATCTCACCAAATTTAAAAAAT
AGACTTATGATATACAACCTCATCTTAGATAAAGTGATTACTCCAACCAAACACCCATGTACTATGCTAGTCACCCTCAA
CCCATCCTTGTCCAAGCAATCCTTGGCTTCACTGTGATCGTGGTAACCCACGTGTCATGTCGTGGGTTCCTATCTGATTG
GGAAAAGCCTCCACTGTTGCGGTAAAAGTCATCGTCCACGTTCATGCTTCTTTGTCCGTACAACACACCACGGTTAGACC
TTATTCGGTTACAAGAGATGAAATTCCACCATGGATTTAATCCGAATCTAGATTGGATGAATTCATACCTCACACCCAAT
CCCATAATGGGATTAAATCCATCATTTAATCCATGTATCTCTCAAATCTAGTTATTCTTTTAATCCATGGATTCTAACAT
AAACTTGTGCAATATCTTTATGAATTTGTTTCATACCTAATAAGCCATGGATAGAATTCATGCCTTCCATGATTTAAAAA
AAATCCCAAACCCTTGGGTTATAATCCATAATGGGTTTAATCGAATAAAAAAATTTGAGTAGGCTTTTATTTTAGGGTAT
AGATTGTGACATGGATTTAATTCCGTCTATGCTAATCTAGAGCTGGATTAGGCCCTGTTTGGGAACAAAGTTTTTGAAAA
CTACAGTTTTTGAAATACTATACTATACTTTAGTTATGACAATACCGTAATTTATAATACCGCAGTTTTAAAAACTGAGG
TCCAGAGCTAAGTTTAGAATGCCTTAAAACAACTATAGTATTTGCAATACTTCAGTTTTGAAAACAGAGATTTTACCCAG
CTTGCCAAACACCATTATGTATATAATACTGCAGTATTTGAGAATACTGCAGTATTTGAGAATACTGCAGTATTCTTCCA
AAACTGCAGAAAAACTTTGTTCCCAAACACCCCCTTAGTGTGTAAACGAACAAGGACTTAGGCCCTGTTTGGGAACAAAG
TTTTTGAAAACCACAGTTTTTGAAATACTACAGTATACTTAGTCATGACAATACCGCAGTTTACAATACCGCAGTTTTGA
AAACTGAGGTCCAGAGCTAAGTTTAGAATGTCTTAAAACAACTATAGTATTTGCAATACTTCAGTTTTGAAAACAGAGAT
TTTAGCTAGCTTGCCAAACACCATTCTGTATATAATACTGCAGTATTTGAGAATACTGCAGTATTCTTCCAAAACTGTGA
AAAAATTTCACTCCCAAACACCCCCTTATTGGGTCATGTCCATCGGTTCATTGAATTGCTCCCTTCTCTGCATCTACTCC
AACGACTTTCTCTTTCCACTGATATAGAAAAATCCCTCATAAGACCTTGTTTAGTTGCACATGGCCCTTCAATCCAGTGG
TATTAACAGTGAAATTAATTATTTTTAAGATAACAATATGTACTACAAATATTATATAATTTTTTGAAACTCTGAAAATA
AATATAAAAGTCAAATAGCTTAGTTAAAGTATAAATATGAGTTGAATAGAGAGAATAGTAGAAGAGGAGAAATGAAAGGA
AAGAAGGTATTTAAAAATGAATAGAATGTATAAATAGAGAAAAAAGGAGAATGGTCGGAATCGGCCTTGGTGCCACTCGC
GGGAATCTGCATCTGCGATACAGTCCGCCTGAAATAATTTGACGTTGTGGTTTTACAGTTCTCTGAGAAGTCTAATTTTA
ACCAAATATATATAAATAATATTTATAGTACGCAAATAGTATTATGTAATAATTTGTTCTGAGATATGAATATTGTCAAT
ACTTCTATCGAAATCTAGTTAGACGAGAACCTCCAAAAGATTAGCCAAAAATATTAGCTAAATTTAGTGATTTAGCTACT
CTCTAAAATAGATTTCATAAAAAAGAGTAGACTAATCTCATAGACTTTCTAAACCAACAGACTGAATGGCGAGTGACACA
TGTTATCTAAAAATAAAGAGCGAAGATAAAGAAATAAAGAGCTATTAAATTTGAAGAGCTATTTACATTTACAGAGTCTG
TCGGAGACGATTTTCTTCCTCATAATATCTATATTTATTTTTACAAAATAATTAGGCTAGTCTCTTCTAGTTGCTCAAAA
AAAATTGTGCGATAAAACGGTAAGAGTACACCACTTTATTACATGATGCTACGTGGTGTTAGGTTTTGTTGTCTTTGTAG
AAAGGGCAGCAGTGTATTGCCCCTCTACTCACTGCACCCCATTATGGCCTGATGCTCGAAACATCATCATAACTAGTAGC
TAGTTGTAGCAACATAACGCATTGTCACATATGGACATACCACGAGTACTATGCATTATCAACAGATCTTTCACGCGATA
CAAAGTGAACAAAGTGGGGGTATGAGTTTTTTATCTTTTGAAAGCATGTGAATGACGTGTCTAACAGTTCACCCATATAG
TCAACCAAAACACAATTGCATTGCTCGTAGAGTGAAGTTTAAATATGGGTATGAGAATATGTAAGCTACTCGAGATAACA
TAATAAGTTTTCCATTCAATCAACAACTCAGTATCATAGAGTTTGTTAACAGTCCGAAGCCTAAATCGCGCGACCGCACC
TTCTCTCTCCCTCTCTCTCCTTTCGCTCGTTTCTCTGTTTTGAGCGCCGCCGCACTCCGTCCGTCGCGCGCGCCGTCACC
TGCCCTCGCCGTCCGTCGCGCGCGCGCTCGCCGCCGCACTCGCCTGCCCTCGCCGCCGCACTGCCCGAGGTCTCCTGCCC
GCGCGCGCTCGCCGCCCGCGCGCGCTCGCAGCCCGCGCGCCCTCGCCGGCCGCGCGCGCTCGTCCGCCGTCCTCCCTCGC
CGGAACGCCGGAACGCCGCAACGCCGCCCGCCGTGCCGCGCGCCCGTCGCTCTGCACGCGCGCCCGTCGCTCTGCGCGCC
CGCCGCGCTCCACCGACGGGAATTCGACGCCATCTCTGTCACTGCCTCCACCGCCATTGAGGTATCCTTCATCTTGTCCA
CCTTCATCTTCGCATTCTCTAGCACCTAGCTGAACACGTGATTAGGTAGAAGTGGGAGCTTAATTGCTCGTCAGTGCATG
GGCGGCGTCACCACCCCGCCACCAAAAACTGTTTTGTCTTGACTGAGGGAGAAGCACAAACCTATTTGCCTTGGCATAGC
TGCCTGAGAAGGAGCTACACAGCATGAGCTATGATTTCCTTTTTGTCATTTTCGTCAGTGCTGTGAATTATTAATAGGTG
CAGAAAAATCTGTTTTGGGGGGGGAACCATCAATTTTCGTCGGCCTAGATGGTGGCCGACGAAAATATGTTCCCAGGCTA
TTTTCGTCGGCCACCATTCAGGCCGACGAAAATATGTTCCAGGGTATTTTCGTCGGCCACCACCTATGCCGACGAAAATA
TCCTGAGCTATTTTCGTCGGCCACCTAGGCCGACGAAAATAAATGGTCGCCTCATTATTTTCGTCGGTTTGCTCAATGCC
GACGAAAATAGGTGATTTTCGTCGGTACCGACGAAAATAGATGCCTATTTTCGTCGAAATTATTTTCGGCGGTATGTTCG
TCGGTTTAGGCCTATTTTCGTGGGTTTTTGGCCCACGAAAATTTAGGCGTTTCCTGTAGTGGGGCCTGGGCCACGCACGT
CGACAGCGTGCATTTAAATACGCCGGCGGAGCTCGATCAACGAAAGTCGATCGAGAGACCCTGCTGCTAGCTAGCTGGAC
ACCGAGAGAGAAAGAGAGAGAGAGCGAGAGATGGGCAGGAGGGCGTGCTGCGCCAAGGAAGGGGTGAAGAGAGGGGCGTG
GACGGCCAAGGAAGACGATACCTTGGCCGCCTACGTCAAGGCCCACGGCGAAGGCAAATGGAGGGAGGTGCCCCAGAAAG
CCGGTAAATAAATTGTTGATTAGCTTTTCTTTCAGATTTCGTTTTGGGATCAGCATATCATATATATATACCAAGACAAG
ATCGACGACGACGCGGCTGATGGTGTGTGTGCAGGTTTGCGTCGGTGCGGCAAGAGCTGCCGGCTGCGGTGGCTGAACTA
CCTCCGGCCCAACATCAAGCGCGGCAACATCTCCTACGACGAGGAGGATCTCATCGTCCGGCTCCACAAGCTCCTCGGCA
ACAGGTTACATGAGCTGACGACGAGCAGCCATCTGCTACGAATTCATCCGTTCCGGTGTTTGTCTACTCCTTTACATACG
TACGTACGTACGTACGTGTTGGCATGCAGGTGGTCGCTGATTGCAGGCAGGCTGCCGGGCCGAACAGATAATGAAATCAA
GAACTACTGGAACAGCACGCTGGGCCGGAGGGCCGGCGCTGGCGCCGGCGCCGGCGGCAGCAGGGTCGTCTTCGCGCCGG
ACACCGGCTCGCACGCCACCCCGCCGGCGGCGGGGAGCCGCGAGATGACCGGCGGCCAGAAGGGCGCCGCTCCTCGCGCG
GACCTCGGCTCGCCCGGCTCCGCAGCAGTAGTGTGGGCGCCCAAGGCGGCGCGGTGCACGGGCGGGCTCTTCTTCCACCG
GCGGGACACGCACACGCCGCACGCGGGCGGGACCGAGACGCCGACGCCAATGATGGCCGGTGGTGGAGGAGGAGAAGCAC
GGTCGTCGGACGACTGCAGCTCGGCGGCGTCGGTATCTCCCCTCGTGGGAAGCAGCCAGCACGACCCGTGCTTCTCCGGC
GACGGCGACGGCGACTGGATGGACGACGTGAGGGCCCTGGCGTCGTTTCTCGAGTCCGACGAGGAGTGGCTCCGCTGTCA
CACGGCCGAGCAGCTTGTGTAGACAAGACAACAAGTACACGTACGGAGTACAATTATATATAGCCATGCGTATGTATACT
TTTTTCCCTTCTCCAATCCAAACAGAAATACGTATGCGTATGAAATAGTATCGGTTTCCTGCTGCATACATAAAAAAATA
ATCTGATTTAAATGATTTGTTTCGTTTATAAAAATAAGATCTCCATATCACATATGCAAATAGACTCGTTATAACCAGTT
TATGATATATAATGATACTAATTATGTTACACGCTGCAAATATTTATGTAGTATGGTACACCGCATAAAAATATATTTCC
TACTACACGCGCATAAATTTAAGATAGCAAAAATGAGCGTCGAAAGGAAATGATTTAACATGTATGGAAACAAAAAAAAT
ATGATTTAAATATTTTATTTCCTCTATAAATATAGGATCTTAAGTAGTCATGCAGTTAGGTTCGTTAGAATCAGTTTATG
ATATATACTGATACTAAATATACTACATGATGAAAGTATTTATGCACTGCGGTACGCTGCGTAAAAATCTAGCATGCAGT
TCGAATCAACAACCCCACGTCCATACCGGCAAACATAAATCAAAAGGATTTGATTAGGAGAGTTAATTATGGTACTTAAT
TATGCGAGTTGATTAGGAAATTTATTTTTTTCTCGGTAACGGACACCATAAATCAAGGTATTGCATACACGAGATTTTAT
TGAATCATGACATATGACCTTATTTCTTAGAGCGGTTACCATTTTTCTGAATTTCTATTTCGTTGCGTAAAGATATGTAT
CGTAAATATCTTATGCATATGGTGTAAATGGTAAGGACCTAATAAACACGCAGAATTAGATAACTAGATAATGCATAAAA
TCAATAAAGAAATATATATAAAATCTAAATAGAAATATCATAAGGAGTCATTAACTGGCAATCTATCGTAAAAACATATT
GATGTTGACACACCGCACGCGGGCGGGACGGAGATGCCGATGCCAATGATGGCCGGTGGTGGAGGAGAAGCACGGTCGTC
GGAGGATTGCAGCTCGGCGGCGTCGGTATCTCCCCTCGTGGGAAGCCAGCACGACCCGTGCTTCTCCGGCGACGGCGACG
GCGACAGGCGACTGGATGGACGACGTGAGGGCCCTGGCGTCGTTCTCGAGTCCGACGAGGAGTGGCTCCGCTGTCACACG
GCCGAGCAGCTTGTGTAGACAACAAGTACACGTACGGAGTACAATATATATAGCCATGCGTATGTATACTTTTTTTCCCT
CTCCAATCCAAACAGAAATACGTATGCGTATGAAATAGTATCTGTTTCCTGCTGTATACATAGAAAAAAAATCTGATTTA
AATGATTTGTTTCGTTCATAAAAATAGGATATCCACAGCAGATATACAACTAGACTCGTTATAACCAGTTTATGATATAT
AATAATACTAATTATGCTATATGCTGCAGATATTTATGTAGTGTGGTGTACCGCATAAAAATATGTTTACTACTGCACGC
GCATAAATTTAAGATAGCAAAAATGAGCGTCGAAAGGAAATGATTTAACATGTATGGAAACAAAAAACATGATTTAAATA
TTTTATTTTCTTCATAAATATATGATCTCTTAAGTAGTCATGCAGTTAGGCTCGTTAGAACTAGTTTATGATATATACTG
ATACTAAATATGCTACACGATGAAGGTATTTATGCACTGCGGTACGCTGCGTAAAAATCTAGCATGCAGTTCGAATCAAC
AACCCCCACGTCCATACGGGCAAACATAAATCAAAAGGATTTGATTAGAAGAGTTAATTATGGGACTTAGTTATGCGAGT
TGATTAGGAAATTTATTTTTTTTCACAGAAACGAACACCATAAATCAAGGTATTGCATACACGAGATTTTTTTGAATCGT
AACATATGACCTTATTTCTTAGAGTGGTTACCATTTTTCTGAATTTCTATTTCGTTGTGTAAAGGCATGTGTCGTAAATA
TCTTATGCATATGGTGTAAATGGTAGAGACCTAATATACACACTAGATTAGGTAAGTAGATAATGCATAAAATCAATAAA
GGTATATATAAAATCTGAATAGAAATATCATAAACATACGATAGATGGAAGGGGAGTCATTAACTGACAATCTATCGTAA
AAACATATTGATGTTGACATATATATATGTATACAAAGTAGCATAAAAATAGATATATGATTGTATGTCGTCCTTCCACC
GGACACATGCATATGGGTGTGTCCCTCACGAGGCGCATGCATGTGATCTTATTTTTATGGCACATCCGAGAAATATGGAA
ACCACCAGACACATGCATACGAGAGTTTCCATTGTATGCATGCAAATTTTATGACATTTTCGTTTTCCCACTGTTCCCAT
TGTATAAACGTAAAATTGAATGGCAGGAATTGAGCAAAAGCATAAATTCTTATAGAAAGTTGCATAAATATCTACACCGC
GCATCATAATTCATGAAAAAGTCCTAATATGTGCACAATCAACAACCCCATGCATAAAACAATGATTGGAGCATATTGTC
GCCGTCTCGCGCGTCTCCGAGGAGCCGACACCGCACACGCCTATGGATCCGTCGCCACATGCGCACCTCCCAGATCCGTC
GTCGTTCGCGCTTCCGGGGGGCATCGCTGCCGCACTCGCCTCAGATGGCGTCGCCGTCTCGTGCGCCTCTGGTATCCGCT
GTCGCCTCTCCCGCGTAGGAGAGGTCGCCGTTGTCGCTCCCGCCTCAGATGGCCGTCATCGCGTGTTCCATCAGGGAACA
CCGTCGTGCGCGCATCAATGGGGTTGGGGCACCGTCGCTCGTGCATCGTGGTGGGGGCGTCGCCGCTAAAAAATGAAATC
CTAGCGCTCTGGAATTTCTTTTATAGACGTCCGGGAAATGATGTGGCTGAACCGGATGCATTGTTGAACAGGACTTCGTT
GTGGATTGTCGTTGGCCCGCATGTTGTAACTTCATCATGTTCATAACCAGGCATAGATCCTGCTCTGCACCGTACACGTC
CACCTGCTCTCATTTTAAAAAAACGATTACACTGTAGTATGTATATATTTATATATAGTCACAACAATATAATATGCATC
TAAGGTAGTCGATGCAAGATAGGACTATCGGTCTGTTCGCTGTGTTGCTTATTCTAAAATGGCTTCTATTTTTTCTATAA
GATTTTATTTCTATAAGTTATAGTTGTATTAGTCCAAACAGCTAGCTTAAAGACATAGCAAAGAGGTCGTATATTTGATG
AGTATAACAGCCTAACTCCATGCAGTTTTGTACGCAATAGGGTAGCGTTGAAGGCTTTTGTAATGTACGTCAAAAACTAC
GCAGGTAGCCTCCTACTTTGTTTTACCAAATTCCTTTGTTCGGTTAGACAAATCCACATGCAGCGAGGAGGGAGTTAATG
AATCGCCCTAATGCATGCTCCTTCAGTCGCAAGAGGGTGTTTGGTTAATGTCCATATCACATTGGATGTTTAATGTCCAT
TACGAGTATTAAATATAGTCTAATTATAAAAATAACTACACAACTAAAGACTAAACGACGAGACAATTTTTAAATCTAAT
TAATCTATTATTAACAATATTTATTATAGCATCATATGATCGAATCTTGGGCTAATTAGACTTAAAAGACATGTCTTCTT
ACCATTTAGTTCTTATATGTGTAATTAGTTTTATAATTAGACTATATATATAATACCTCTAACTAGTATTTAAAATGGTA
TAGTGCTTCTGGTCGGTATGCCCCGCCAAACTCCACGCTCGGGTGAGCTCTCCTCCTCGATGGCACGCACGGCCTCTCCC
AACACAACATCTCATTCTCTTATCCCTAAGGCTCTTAGCAGCTTACCCATCTTCTCTCCTATCTTATTTTTTGTTTTAAA
TTTCACTGTCTAAATAGTGTAGTTTAAAGTGCAAAATAATATTTTACACGAACTGCTGGAGACACCCTAATCCACAGTTC
CGCACCTATCCTCGCAAGTGGAGAAGAGGAGCCCGACGAAGGAGGAGAAAGGCTTGCCAATGGAGGAAAAGAGAAAGGGG
GCGTCAGATATTGACATAGGATAAGAGGCGTTGTTAGAGAATAGAAACAATACTAAAATTAAGGAAAGCCATAGTAAACA
TTTCAATACCAATTTTGATTGTCGGGGTAATTGGTTCCAACCAGTACTAATATCAAAACATTAGTATCAGTTGGAGATAC
TAACCAGTACTAATCTCATTTGGTAAGTTCATTCTCTCGTATAGTATAGTTAAAATAGTTGTTTGTTTATGTAGATTTCT
TAATATTTGTGGTTGATTTGTATAATTTAGAGAAAATAGTAAGTTTATCTTCTAATATGTGTTTAAATATTTATGAATGA
AGTATAAATAATGAAGTAGAAATTAGTACTAGAAAACGCTTCAGCTTTT
>60_P21_unitig_2
ATATAAGGCAAGCCAAAAGACCCTTGGACTTCCAATGTGGTACTATTGGTATTCTCCACCATTACACACCCTAGAGTTTA
TTCAATAAATGGGCCAAGCCCATAAAAGATCCAACATTTGGTGTGTCTAGAATTGAATGTCTAGCTCTTGTAAGTGGTTG
AGAAGTGGAAAACTTGGATGCAATGAATGGTGGGTGGTTGGGGGTATTTATAGCCCCAACCACCAAACTAGCCGTTTGGT
GGGGCTGACTGTCGTGTGGTGCACCGGACAGTCCGGTGTACACCGGACAGTCCGGTGTACACCGGACAGTCCGGTGTACA
CCGGACATGTCCGGTGCGCCAGCCACGTCACCAAAGTCGTTGGAATTCGACCGTTGGAGCTCTGTCTTCTGGGCCCGCCT
GGATGTCCGGTGGCGCACCGAACATGTACTGTTCAGTGTCCGGTGCGCCAGTATGGGCGTGCCTGACTTCTGCGCGCGCT
GGCGCGCAATAAATGCGCTGCAGGTAGCCGTTGGCGCCGAAATAGCCGTTGCCCCGCAGCTACACCGGACAGTCCGGTGT
ACACCGGACATGTCCGGTGAATTATAGCGGAGCAGCCGCTGCAAATTTCCGAGGCTGCCAAGTTCCAGAGCCGCGTCCTC
TTGGAGCACCGGACACTGTCCGGTGTACACCGGACATGTCCGGTGAATTATAGCGCGCTGGCTCCAAAAATTCCCGAGGC
TGAGGAGTTCAGCGCGAAGTCCCCTGGTGCACCGGACACTGTCCGGTGGCACACCGGACAGTCCGGTGCGCCAGACCAGG
GAGCCTTTCGGGATGCCTTTAGCTCTCTATTTTGAACCCAACATTGGTCTTTTTAATTGGCTTGTTGTTTACCTTTGGCA
CCTGTATAACTTATACACTAGAGCAAACTAGTTAGTCCAATTATTTGTGTTGGGCAATTCAACCACCAAAATTATTTAGG
AACTAGGTGTAAGCCTAATTCCCTTTCAACGAGCACTGCTTCCTATTTGGGGTCGAGCTCGGAGCCGATCCTGACTTTCT
TGCCAGCATCGTTGCTGGGGTCGAGAGGGACGAACTTAACCGCCTCAGCTGGTTCGAAGTTGCCGGCGTGCCGCTTCGCA
TCTGGCGCCTCCTTGGAGAGGCAATCCAGGTCGGCGATGAGGGCTTCAGACTTGGCGATGGCCTCGGCGTACTCCACGCA
TTCCACGTCGCACTCGTAAGCGTGGCGGTATGTGGATCCGACGGTGATGGTTCCATTGGGGCCCGACATCTTGAGCTTGA
GGTACGTGTAGTTGGGGACGACCATGAACTTGGCGTAGCACGGACTTCCCAACACCGCGTGATAGGTCCCTCGGAACCCG
ACTACCTCGAAAGGGAGGGTTTCCTTTCGGAATTTGGAGGGAGTTCCGAAGCAGACGGGCAAATCAAGTTGCCCAAGGGG
CAGGACGCGCTTACCGGGGACGATCCCATGGAAAGGTGTTGCACCGGCCCGGATTGCGGACAGATCAATCCCCAAGAGCC
CTAGGGTCTCGGTGTAGATGATGTTGAGGCTGCTGCCCCCGTCCATGAGGACCTTGGAGAGCCTAGCGTTGCCGATGACA
GGGTCGACGACGAGCGGGTACCTTCCTGGGCTTGGTACGCAGTCGGGGTGGTCGCCTTGGTCGAAGGTAATGGGCTTGTC
GGACCAGTCTAGGTAGACTGGCGCCGCTACCTTCACCGAGCAGATCTCCTGGCGCTCCTGCTTGCGGTGTCGAGCCGAGG
CGTTCGCCACCTGTCCACCGTAGATCATGAAGAAGTTGTGGACCTTCGGGAACTCCTCTTCCTTGTCGCCCCCCTTCTTG
TTGTTGCCTTGGTCCTTGTCGCCTTCCGCCGTGGGTCCAGCCTTGTTGAAGTAGCGTCGGAGCATGTCACACTCTTCAAG
GGTGTGCTTGACGGGACCCCTGTGATAGGGCACGACTCCTTGAGCATCTTGTAGAACATGTTGGCCCCTCCGGGAGGCTT
CCGAGGATTCCTGTGCTCGGCAGCAGCGACGAGATCCGCGTCAACAGCGTCGTGATTTGCTTGCGCCTTCTTCCTGGCCT
TCTTCTTTTTCGCGCCACGCTGGACGGACGCCTCGGGGGCGTCTTCCTTCTGTCTTCCCTGAGGCTGCTTGTCCTTCCAG
AAGATGGCTTCGGCCACCTCCTGACCAGAGGCGAACTTGGTGGCTATGTCCATCAATTCGCTCGCCTTGGTGGGAGTCTT
GCGTCCCAGTTTGCTCACCAGGTCCCGGCAAGTGGTGTCGGCGAGGAATGCCCCGATGACGTCCGAGTCGGTGATGTTGG
GCAACTCGGTGCGCTGCTTCGAAAACCGCCGGGTGTACTCTCGTAGGGATTCCCCTGGCTGCTGGCAGCAGCTTTGGAGA
TCCCATGAGTTCCCAGGGTGCACGTACGTACCTTGGAAGTTTCCAGCGAAGGCCTTGACTAGGTTGTCCGAGTCGGAGAT
CTGCGCAGGAGGCAGATGCTCCAGCAAGGCCCGGGCAGCGTCGGATAGGAAGAGGGGAAGGTTGCGGATGATGAGGTTGT
CATCGTCCGTTCCTCCCAACTAGCACGCCAGCAGGTAATCCACGAGCCACAACTCCGGCCTCGTCTCCCCTGAGTACTTG
GTAATGGTAGTTGGGGCACGGAACCGGGCCGAGAACGGCGCCCATCGTATGGACCGGCTGAAGACTCGTGGACCTGGTGG
TTCGGGCGAGAGACTCTGATCCTCCTCACTGTCGTAGCGTCCCCTGCGCCTGGGGTGATAGCCTCGGCGCACCTTCTCCT
CGAGGCGGGCTCGGCGGTCGTGGCGGTGTTGCTCGTCGCCGAGGCGATCCCGGGCGGTGGGTGTCCTGTCTCCTGTGTGC
TCGGTGCAGACCGAGGCCTCACACATGCGTCAGGAGGACGCTGCGTGATGCTCCGAGGGGCACCCTCGCCTTTGGTAGGC
AGAGCTTTTGGCTCGTTGGACTGTGGCATCTTCTAGGAGGCCCTTGAGCTCGCCCTCGATACGTCGCCCTCGGTGGTGGA
TGGCTCCGGCATTGTTCGAAGTAGCATCACCGCTGCAGCTAGGTTCTGGCCGGCCCCGCTGAAGGCCGGGGGCAGCCTTG
CCCTGGCATCGTCGATGATACGGCGCTAGACGTCTCGGGCCCGATGACGCGCTCCTCCGGCGAGTGCTCGGCCTGCCCAC
TCCTGCTCGATGTTTTGTCGGAGCTGCACAAGCCACCCCGCCTCTTCGTCGAGCTTGGCCTGCATCTCGAGGAGTTGCTC
GAGTTGTGTGTCCAGACCCCCGCAGGGACTTGGACCACAGCTAGCTCCCGCGGGATCTCAACGCGAGACGCAGGCACAGG
GGCGTCATCATCTTCTGGCATGCCGAGGTGGTTGTCTTCGTCGTGATTCCCCTGATCGATGTGGAAACACTCGTGACTTG
GGCCATAACCCTCGTCATCAAGGTTGTGGTCATCGCCGGAGCAGCCGGAGAGGCAGTGGTCACATGTAAGCATGAAGTCT
CGCACGGCACTAGGATCACGGAGTCCGAAGAAATCCCAACCGAAGTCGGGGTCGTCCTCTTCCTCGGAACCCGCGGGTCC
GGAGGTTGATACAGTCGTCAGTCGGTTCCAAGTTGACCACATATGATACCCTGGAAGGTCAGGATATGCCCTTGCGAAAG
CGCTCACTAAAGCGGGGTCGCTTGGTGGATCGAAGCTGAATCCAAAGGGAACAGGGTGGAAAACAGATGGTACCTCTTGG
TTGATGGATGGTGGTGAAGTCGCATCGGGGACGGAATGCATTATCTTAGGTACGAGGCTAACGCCCAACAAGTCCTTTGC
GAGGGTGCTGACATCATCAGTCCGCTTGGGGTTGGCACGTTGCTGGGAAGCGACACCCGTCGTTGTCTCAGGTGCGAGGA
CAACACCCGACATGTCCCCCGCAGGGGTGCCGGCGTCGTCGACTCGCTCTGGCCCGACAGCCGGCGAGGTTCCGCCTCCT
GCCTGGCCACAGTTGCCCCGTCTCCTCCTCCTCCGGCGAGGAGGGTGGCGGGGCAAACCCGGGTGTTCCTCTTCCGCCAC
GGGGGGATTCGTCGTTGTTGTCATGCTGCGAGGGGAGGAGGACCATGTCGTAGCTGCCGTCATGGGACATGAACTCAAGA
CTCCCGAAGCGGAGCACCGTCCCGGGCTAAAGAGGTTGCTGAAGAATACCCATCTGGAACTCAACGGGAAAGTATTTGTC
AACACGCAGCAGACCCCTACCTGGCGCGCCAACTGTCGGCGTTTCGGACCCGCGAGGACCCTCAACCGACCAGTGAATTT
GTCGTTGCGTGTCCCTGCCCAGATGGGTTGATGCAAGATGAAACACAAGAGGGAGGATGAGGCTTATATTATCTTGCACC
GGGGTGCCCGTAGTAGGGGTTACAAGCGTCGAGAGAGAGAGAGAGAGAGTCTGGCCCTGAGGTGAGCTGTCTGAGTTAGC
CTCCTCTGCGTTTCTCCCACTCTGCCTGCCTCTGCTCCCCCCTCTCCTTTCCCCTGGACATCCGCTTTTATAGATATAAG
GAGATGGCCCAGCTGTACAATGGGGGTGTAGCTATGTGTTAACGTGGCCGGCGGAGAAGTGCCTGAGCCCTGTGTACGTG
CTAACGTGGCTGTCGGAGAAGTGCTTGAGCCCTGTAGAAGCGCAGCTGGCGGTGCGGCATGGATCCTGCTGACGTTTCCT
TGCTTCCGTAGGGAGCTGAGAACCGCCGACGTCATGGACGCACGCGGGGAACCATCATTACCTGTTACCGGAGTAATCTA
GATGGGACACCGGTCTTGTTCCTTCGTATCCTGAGGCAGCTAGCTAGGGGTAGGGTAATGATGTATCCCCTGTGGCGTGT
TCGGTCTGAGCCCGAGGTCGGGCAAGGCGGAGACTTCTCCCGAGGCCGAGGCCGAGGTCGGGCGAGGATGTGACTCCTCC
CAAGGCTGAGGTCGAGGCCTGGGGTCGGGCGAGGCAGAGACCTTCTCCCGAGGCTGAGGCTGAGGCTGAGGCCTAAGGTC
GAGCGAGGTGGAGTTCCCTGTTGCGCCCGAGGCTAAACTCGGGGGAGATCGTGACTTAGTTTTACCCTGGTGGTTGGCAC
AGTAGTCGGAACGGGGTGAATAGTGTTGTTTTCCTGTCTGAACGGTCAGTAAAGGGGCGAAGTGACTGCGGTCACTTCGA
CCTTGCCGACTGAGGCGCGCGTGTTAGGATAAGGTGTCAGGAGATCCCCGCATTAAATGTGCATGCGATACAGTCGGTTG
GTGAGGCGATTTGGGCGAGGTCGCTGCACGACAAAGTTTGCCCGAGCTTGGCTTCGGGCGAGCCGAGGGTGCGCCCACTG
CCTGAGGAGGCCCTCGGGCGAGGCGTGAATCCGTCCGGGACTACTGTTCCCGCCCGAGGCCGAGCTCGGGCGAGGCGAGA
TCGCGTCCCTTGGTAGACGGGCCTTGACTTGAACCGTGCTTATCAGTCTTTACATTTGTTCTGAAGATGTTTTTCAGCTG
TGTTTAGGAGTGTTGGGGGTACCCCTAATTACGGTCCCCAACAACTGCCACTAATTTACATCAGATGAACTGAGTTACAG
CAGAATGAATTTCCTGGATCCTAAATGCAGAGAATAAATAAAAAATATAAAAGGAACTGCATCCTCCGAGATGAATCTCA
TGCCCTCTGCAGAGAAAGCAAGTCATTAAAAAACCAAGGGTGTTTTGGGACAGCAACAACAATTTTGCCAATCACCATTC
TCACTACTCAAGACAGGTTAAATGCTCAGTAGAGGGTATGGGGGAAGAACCAATCCCAGATTTCCAATTAGTCAAGCCCG
AAGTCTATTTCTTCAAATCCATCGATCACCGCCGAGGCAACGACAACCTTCTGCACATTTGGGATGTGTCGATGGCATCA
TCCCTGCCATCTGCGGGCCACAACCAGTGGCTGCATAGGCTCGAGGACCACATGGCCATCGTGAAGGCACTCACGTGGTG
CAGAGCAACCTGCTCGCCACTGGCGGTGGTGGCAGCGATCGGTGCATCAAATTCTAGCACACAGACACACACACCGGTGA
GTACCTGAACTCAGTTGACACGGGATGACAGGTGTGCGCTCTTCTCTAGAACAAGAATGAGAGGGAGCTGCTGAGTTGTC
ATGGATTCACACAGAACCAACTGACTTTGTGGAAGTACCCATTGATGGTGAAGATGACTGAACTTACTGGCCATACCTCT
CGTGTCCTTTTCATGGCTCAAAGATCACTGAAACTCTGAATTCAGCATCACCATCATACCAGTAACACGACTAATCTGGG
ATACTCACACTGTCATCCTTAGCTCTATGGCAATAAGTCGTTCGTCTGCAACACATCCGACAGAAAGCTGAGTATGTGCT
TCAGAGACCAGGCATTATTGAACTCTGCTGCCACTAATTTACATCAGATGAACTGAGTTACAGCAGAATGAATTTCTTGG
ATCCTAAATGCAGAGAATAAATAAAAAAATATAAAAGGAACTGCATCCTCCGAGATGAATCTCATGCCCTCTGCAGAGAA
CATGGAACACATTGAAAGCTATATGAAATATGACTGAACAAGGAACACATGTAGCACTGAACAACAGGCACATTGAACAG
CAAGCACACTAAACACATTGGCATCAAGTATGCCATTTCAATACATTTTTTTGCAGTACAGTTGATTTTGTATTTAGGCT
CAAGCAAGCACTAAGCAAC
>60_P21_unitig_3
TTGGGGGCCTTCGGCTTCCGAAGGTCCTCAAAAACATGATTTAACAATGTTTTCCAAGTGAAATGTGTGAGCAGGTATCT
TCGGAATTGGATTACGAGCACATAAGATTATAGTTAAGACGAAGCTTAACTGAGCCAGCAATCACGACGAAGGATAAGGC
GATCACGAAGCTATGCGCAGAAGAGCTTCGGCATAACGGCGGAAAGGGAAACCGACTTAAAGATGAAAAGCCAGATTAGA
CCTCGAAGAGTTACTATAGAGTTATTGATAAATGTAAAGGGCATTAATGTAATTTTGCATGGGCTGCGACCCGTGCCTAT
AAATAGATGAACAGTACTCCCGTACTGTTCACGCTGACTTGGCATTTACTTTTGCGTCACGCCTGTATTCTCATCCCTTC
AACTCGAAGGTACATTTGTAATCTATTATTGTTTACATAAGTAACATAAATAAAAATAGGTTGATAGTCATGTTTATCTA
AATTATGTTACTCCTTGTGTTTACACTTTATATTTCATTTTTCATTGTTTTATAAGTTTGATCACGAAGGTGAGACCTTC
GTGATATTTTGCTCATGGCCTTCGTCCGAAGTTCATTAAATCCTTGGGGAGATAATGATTCAGCGGACGAAGGGCATTAA
TATTTAACATTCTGTGTTGCCTTGTTCTTAATTCATAGCATTTGAGAACAAGTCCCCAACATTGGCGCCCACCTCCGGTG
AACTCACTTCCACTTTCTGAGCTGATGGCTTCGTTCAACAACCAAGTTGGAGCTGCTTCGGCTCCGAAGCTCATACTCCC
GAAAACAGGCGGTTCATGCTCAGAGCCAACCAACAAGAAGCAGAAGAAGAAGGCACAGAGAAGGGTACAACATGTTGGGG
TACAAGGACCCTTCATCAAGTCAAGATGGTCCCACATCCCGATTACCTTCTCCCAAGAGGACCTTCAGCTTAAGGATTAC
CCTCACAACGATGCCATGGTTATTTCTTGTGTTATCAAAGGATTTCTGGTCCATAATGTTTTGGTTGACACAGGCAGTGC
AGCGGATATTATATTTGCTAAGGCCTTCAGACAGATGCAAGAGCCCGAAGATAAGATCCATGATGCTACACATCCCCTTT
GTGGCTTCGGAGGAAGGCAGATTGTAGCACTCGGCAAGATCACGATGCCAGTAACTTTCGGATTTATCAACAATACAAGG
ACTAAACAAGTTGTGTTTGATATTTTTGACATGGAATACCCTTACAACGCAATCATTGGTCGTGGAACACTCAATGCGTT
CGAAGCAATTCTTCACCCAGCATATCTTTGCATGAAGATACCTTCGGATCAAGGGCCTATTGCTATTCATGGAAGTCAGG
AAGCTGCCAGAAAGTTCGAAGGAAATTGGACAGATTCAAAAGCAATCCATAACATAGATGGAGCCGAAGCTTGTGAGCAA
TACAAGTACAGAAGGGAGAAGGCTGCTTCGGCTGATCAGCCGAAGCCCATGCTCTTATGTGACGATATAGCAGAACAGAA
GGTGCTATTGGGATCTCAATTATCTGAAGAGCAGGAGAAAACCCTAATAAGGTTCCTGTTCAACAACAAAGATGTCTTCG
CATGGTCAGCTAATGATCTCTGTGGTGTCAACAGGGATGTTATTGAACACTCGCTCAATGTTGATCCATCCTTCAGACCC
AGAAAGCAGAGGCTTCGGAAGATGTCTGATGACAAAGCCGAAGGTGCTCGAAATGAAGTGAAAAGACTCCTCAGCGCTGG
AGTCATCAGAGAAGTAAAATACCCAGAATGGCTAGCTAACACTGTTATGGTGAAGAAAGCCAATGGTAAATGGAGAATGT
GCATTGATTTTACTGATCTCAATAAGGCTTGTCCGAAGGATGAATTTCCATTACCAAGGATAGATTCTCTGGTAGACGCA
GCAGCTTCGTCAGAGCTCATGAGTTTACTAGATTGTTATTCAGGCTACCATCAAATCTAGATGAAGAAGGAAGACGAGCC
AAAAACCAGCTTCATCACCCCCAGTGGTACATATTGTTACCTTCGGATGCCTGAGGGGCTCAAGAATGCTGGAGGAAGCT
TCAGCAGAGTGACAGCAAAGGTCCTTCATTCTCAGATAGGCAGAAACGTGCTAACATATGTTGATGACATCATAGTAAAA
AGCACGAAGCAAGAAAATCACATTGCTGATCTGCAGGAGACATTCGCTAATTTTAGGCAAGCTGGTCTGAAGCTGAATCC
GGAAAAATGTGTCTTCGGGGTAAAGAAGGGAAAATTCCTTGGTTGTTTGGTTTCAACAAAAGGATCGAAGCTAATCCAAA
TAAAATTGAAGCTATCCTCCGGATGGAACCGCCAAGCACAAAGAAAGGGGCTCAACGGCTAACAGGAAGACTGGCATCTT
TGAATCGATTTATATCCAGATCAGCAGATAGAAATTTACCATTCTTTGAAGTGCTGAAGTCAGCCGAAGTTTTTCAATGG
GGATCAGCTCAGCAAAAAGCCTTCGAAGAACTGAAACAGTATTTGATAGATTTAACAACTCTAACTCCACCAGCGCCAGG
GGCTCCTCTGCTGCTGTATGTGGCAGCTTCACACTCTGCAGTAAGTGCGGCGCTTGTTCAGGAGAAGCTTGAAGGGCAAT
TGAAAAAGCAGGCTCCAGTATACTTAGTTTCCGAAGTTCTCAGTTTATCAAAGAAAAACTATACATAATTGGAGAAGGTG
TTGTATGCTGTTTTAATGGCCTCCAGGAAGCTTCGACATTATTTTCAAGCATACCATATAATTGTTCCTTCATCACAGCC
TTTGAAGGATATTATGATAAACAGAGAAGCTACTGGAAGGATTGGAAAGTGGGTTGCGGAACTTAATGAGTTCAGCATTG
ATTATGTGCATAGATCTTCAATTCATTCCCAGGCGCTAGCAGATTTCATCGCTGACTGGACGCCAGGGGCTCAGGAGGAA
GAAGCAAGTAAAGATGCCGAAGCTTGGACAATATTCTACGATGGTTCCTGGGGAACCTTCGGGGCAGGTGCGGCTGCCGT
TTTAATTGCACCTTCCAAAGTCAGAACATGCTACGCAGTGAAACTTGATTTCAGTTGTACAAATAATATTGCTGAATACG
AAGCTTTGCTTTTGGGTCTTCGGAAGTTGAAGGCAATGGGGATAAGAAGGGCGGTTCTCAAAACTGATTCCCAAGTTATT
TCTGGCCATGTTGACAAAAGTTGCAAAGCGAGAGATCCGAAGCTTGAGAAATATTTAGATACAGTTCGAAGACTTGAAGT
TTCCTTCGAAGGGTTTTCTGTCAAGAATATTCCACGAGGAGAAAATGAACACGCTGATCTACTAGCCAAGTTAGCGGCAC
AGGGGCTGCCATTACCCTCGGAAGTACTCTTTGAAACAATAAAAGCACCTTCGGTTGACCTTCTTGAAAGAGCAGTTCTC
AATATATCTCTTGTTTATAACGAAGATTGGAGAACTGAGATCATGTCTTTTCTTCAGGGCAATTTCCTTTCAGATGACGA
AGTTTATCATAATAGAATAGCAGCAAGAGCCCGTCCATATGTAATAATAGAAGGGGAGTTATACAAGCATGGAGTCTGTT
CTCCGTTGCTCAAATGTTTATCCAGAGCTGAATGTATAGAGCTCATGAAAGAAATACATACAGGCCTGTGTGGATCTCAC
ATCGGATCTAGGCCTTTGTTGGGTAAAGTTTTTCGTCAAGGATTCTATTGGCCGAAGGCAGCTTCGGATGCAGCAGAATT
AGTTCAAAAATGCAAAGGTTGTCAAAAATGTGCAAGAGATCAAAAACAACCTTCGTCTCTAACTCAATTAATACAGCCCA
CTTGGCCATTGCAAAGGTGGGGCCTTGATTTGCTAGGCCCACTTCCACCAGCACAAGGGAATTTAAGATATGTTGTAGTG
GCAGTAGAATATTTTTCTAAATAGATTGAGGCGAAGCCTTTAGCCACAATAACTTCGGTCACTGTTCAAAAGTTTTTCTG
GCAAAATATTGTGTGTCGCTTTAGTGTGCCAAAGGCCATTACCGTAGACAATGGAACACAGTTTGATGCCGAAGCTTTCA
GAGAGTTTTGTGAACAAATTGGCACGAAGATCCATTTTGCATTAGTTCGGCATCCGGAGTCAAATGGACTTGTCGAAAGA
GCTAATGGCATTATAATGACAGGAATAATGAAGTTAATCTTCAACCAGCCCAGGGGGAAGTGGCCGGACGAATTAATCAA
AGTGGTGTGGAGCCACAACACAACAATGTCAAGGTCAACAGGTTTTACACAATTCAAATTACTGTTTGGTGACGAAGCAA
TAACCCCAGAAGAAGCTAAAGCGGGATCAATAAGAACAGTGGCTTCGGCAGAGGACGAAGCTGATTATTCTGTGGCAAAA
GATACTATAGAAGGGATCAAGCTTCAGGTTGTGGAAAATATCAACAAATATCAAGTCGAAACAATAAAATGGCGTGATAG
AAAGGTCTGGTTGAAAAACATTAAGCCAGGACATCTGGTGCTTCGGAGAGTGGCCAACCCTGACACAATAGGCAAGCTTC
AGCTGAAGTGGGAAGGACCTTTTCTGGTAGTATCTTCGTCAAGACCCGGTTCCTATAGATTGAAGGATATGGACGGCAAC
GACATTCCTAGATCTTGGAATGCGGATGAGCTTCGGCGGTATTATGTATAACCTGATGTAATCTTTTTTATACTTTCCTA
TGGCACCCTTTTTCTTTCCAAAGGGGGAGAAAGGTTTTTAATGGGGCCATAGTATGTAATTTCTCTTTTTCTTATATTAG
CTCTACAAGAGCAATTTCCCCCGAGGATGTAAATGTAAAAACTGAGCATGCACCATCGAGTGCAAAGTGAAAAAGGAAAA
ACAGGGAGAAGCTCGAACGACGTCCCTAAGGGGATGCAGAGCACGACGAAGCTACAAAAAAGCCGTTCCTAAGGGAGCGC
AGCGTAAGTTTTCTGCTCAAAAGTTGTTCCTAAGGGAATGCAGAGTTTACAACGAAAAGTCAACGCTGATTCTGCCGAAA
TATAAGGTGAAGCGCGAAAAGTCAACACGAATACCGCCAAAATAAAAGGCGAAGAATCTCCTAAGGGAGGCTTACAACGA
AAAGTCAGCGCTGATACACCGAAAAGTAAGCGGTGAAGCCGAAAAATAAACGGCAAAGATTTGTTATTTCTAAGGGAATA
AGAGTTGTAATTATGGTTTCGTATGTGTCTTTGAACATTCATTTGCACGATACATTACATCATACATTTGCATTCATAAA
CATTCACTTAGACATACGTACGATCATCATCATCATAACATACACACTTGCTTCAGCTTTGAAAGAGAAGGCTTCGGACA
AAAAGGGAAAAAAGATGCAATTTTATGCTTCGCTGTGTACGCAAAGAAGGGAAGGTGTTTTTCGCCTTCGGCTCAAAAAT
ATTAATTTCGTCCACACCAAAGCACTTCATACATTGACAGAAAGGTAAGATTATATTACAAGGTATGGATAAAATCCACA
AAATGAAATTTAACTACATCATATACAAGTTATCACAGGAGTTTTCTGAGCTATTTCTACAGACTATTCGAGCTTCGTCA
GCAATCATGAAGCTTCGTCTTTTTACTCTGCAGCTTCAGCTTCGGCTTGGTCAACCTGTATGTAAGTATTATAAGCTAAA
TTCAAAATTCAAAGTAAAAGGTAAGCATATGGTATGATTTTGTTACCATCTGAAGATGGCTTCGAGCTTCGTCACCAGCT
TTGCTCCGTCCACCCTTTGTCCATACTAATTTTATAAATCTATTCGCAATACTTCGGGCCAGGTTGGGAATGTTATCTAA
GTCTGCTGGTGACAAGCTGAAGTTGGGTCTATTAACAATCTTTCTGTGTTCACAGCCAGACTTCAGAAAGGCAACAACTG
TGCCCCGAGAAGCTGCCAGGGCACAGAAGTCACCATGCCCAGCTATAACTTCGTCAAGATCATTAATTTCACCTTCAATA
TGCTCGAAGGCACCAGGCAGGTCTTTAGCCGAAGGAGTGAACTTCTCGCTACTGGCTCCAACAAAATGGAACACCTGCTT
CAACTGTTGAATGCATCGATTGCTGAACTCCAGGCACTTATTTTGAAGACTTGTCAAAGATTCTTTTAGCTCCGAACTTT
TTGGACTTCGGCCTCAAGCTTTGCACCGAGTTTCAGCTTTTCTTGTTCGAAATTTTCTGATTGAGAAAGAAGCTTCGAAT
TTAATTCTGTTATTTTGGCTTCAGCATCAGCTAATAAGCCTTCGGCTGTTTGAAGCTCGAAGTCTTTCTTTTCGATGGCA
GCTGATTGCTCTTTTATCTTATTTTCTAAGTTTCCAATTATAACTTCGTGCCTTTTATCCTCTAAGTCCTGCTGCATTTT
TAAAGCCTTGCTCAAAAGCATACTCTGTGGACAAATAACCTTCGTTAGAAAATATTTATGTTATTACAAATAGTAAAAGT
TAGACACAAGTTGTTTACCTTAAAATTGGAATAGAACAAACTACCGACAATGTGTTGTCGTCGGTAGCGGCTGATATCTG
CTTCGAGCTTCGGGAAACCGATACTCTTTGATAGAGTACCGATAACCTTTGCACCGGTTTGATCTCGTATGCAGCCTAAC
CTTTCATCATCAATGCCGCCGAAGAGAAGCGCTCCCGGCCGGTACCCGCAAGATATAACATATTCTTTTAGTTCTTCTTT
TTCAGCTTTTGTCAGCTCTTGGCCAACTAAGTTTTGAAAGTCAAAAGTCTCATCTTCCAAAGTATCTTCGGTCATCTCTT
CCTTCTCGGGTTTTGCGGCCGTAGTCTCTTCGGTGGCTGCGGCAGCTTCTTCCGCGGCCATGTTTAGTAGCATTTTGTCT
ATATCAGCAGCTATGCTCTCTAAATTAATATCTTCGGATTTGGCATCTTCGGCTCTGGCCTCTTCTGCGGCGGCCTCCGA
AGGTACAGCTTCACTAGCTGTCATGCTTTCAATAGCTGGAACCTTCGGAGCTGAAGCTCCTGGTGGTGTTGCTTCAATAA
CTTCTGTCACAGTAACGATTCTTTGCCTCTTTGGTCTAGATGCTTTCGTTTTTGTGGGCTCCTTTTCCTTCTGAAAAAGC
TTCGTCAGATGTAGTCCCAGTGGACTTAGTTTGACAGGCAAAGTTTCAGTCATTACCTTTAAGATTTCCTCTATTTCAGT
AGCAGAGGATGTCACAGAGGTCCTTTCTTTTTCATCAGTTGATTTTTGCTTCGGAGTTGAAGCCTTTCTTTTCTTCAGAG
CAACTATTTTCGCCTCAAACTCTTGTTTTTTCTTCTTTGGTTGATCTTCATCGTCCTTATTCAGAGCACTAGCCACTCTT
TTTCTTTTTTGGCCTTCGGCACCCTTGTCCAGCCGCTCGTAGTCAGGATATTCAAAACCTACAACATCCATCACTCGGTT
TAGCCTTCGTTTCGGACGGGTGCCGAAGGCCGCAATCATCAATTGATCTTCTTTTTTAGAATAATTTCCAAGTATCTCGT
TGCACATTACTTCGATTGTATCCAGCCATTCTTGGCAGGACACTTTGAAATGCCTTTTGATAGGGTAGCCGGATAAGTTC
TGCTTCTTTCTTTTTTCCTTCAAGCTTCGGTATGGCCCACTCTTTCATAGTTGGAAACACTTTGAAAGCCAAAAATTCCT
GCACTAAGTCCCTAGTGCCAATGTGCTCTACGATAATCCTGAATTCAGCCAGTGCAATTTGGGTTGGACCCTCTGGTGTC
ATATTACACGGGGGTCTGGTCTCTCCGAAGATCAGCTCTAACGGACTCTGGACCAACTTATCTTTATCATCGTCAACTTT
GTCGTAAAACCATTCCGATTTCCAGCGAGCCGGCCACTTGCTTCGATAGCTGATCACGAGAAATTTTGTAGTCTTCCGGT
AGGCAAAACTGTAGCAGCGGAAGTTTTCATGTAACCCATCTCTTCTGGCCTTAGTTTGGTAGTGCAGCTCATGTACTCGG
TAGAAACCTTCGGCAAACGGTTCCACCCCTTGGCTTCGGAGAGCCCAAATATAAATGCCAAGCCTAACGATAGCGTTAGG
AGTTAGCTGATGAAAGTAGATCCCAAACTTCTTCAGCACATCAGCAATCATCTTATTCAAAGGAAACCTCAAACCAGCTT
TGAAGAAGCTCTTAAAAACTACTACTTCGTCTTTTCCTGGCTTCGGAGTAGTTTCCTCTCCACCAAAGCGAACCAGCTCT
TTCTTTTCTTCATTAAAGTAGCCCAATTTCAACATCTTAGGAAGGTCACCTTCGGAGATCGTGGATTTTCCAAAATCCAG
ATGGCTGGGTTTGCTCGGCACCACACTGCTATAATCATCTTCAGAATCGGTTTCTTCAACATCAGCTTGCTCTGCTTCAG
CGGCAGGGACGTCCTCTGGTGTTACCAGCCCAGAGCGCTTCATTGCTTTCGAAATCGGAACAGTCTCAGTAGCTTCGGTC
TCGTCTCCCTCACGATCAACCTTAGCAGTGGAGCAAACTCTGGCCATTTGATTATGACTTTCTTGAAATTTTTCGTTGTT
GACTTTTCTGATTTTCCCGAAGCTCTTCCTTTTGTGACGAAGCAGAATCAAAAGCGAGGTTTCGTCTGAGCATGATGATT
AAGCTTCGGCTATGACTAAAATTTTGGCAGCAAAACAGTGCAATAGCAATGAATGCTGTGGTAACTTCACACCTACCCGT
CTGTTTATATAGTGCCGCAGGTGGGAAGGTGAATCGTCAAGGTCTCCCGCACCGAACAAACAGTCACCCGCACTCGCTGA
ACGGTGGGCCACAGGGTCCGAGAGGGTGAATCGCCAGGGCGCGCGTAACTGCTGCAAGATGGAGCCACCTTGAGCGCAGA
TTATTTTAATCATTTCTCGCCAACGAGCTCAGGGAAGGTGTTTTTCGGATCTTCGGCATCCCGAAGCCTAGAAGACTTTT
TCACGGATCAAGCTCGTTACGAAAACGATCTAGCACCGCGAAGGGGCTACTGTTGGGGGTATGCTTCGTAGCCGAAGATC
CTAAAGAAAGAGAACACCTTCGGCAGACCCTCTCAGGAGCAAGCGCCGAAGCTATTACCTAGAAAGCTTCGGCACAATGA
TAGATCTCAAGACGAAGGGCCGAACTGACTTAAAGATAGATTGACTTAAAGACTCATGATGTTTTGTGTCATTATTGTAG
TCAATTATAAAGGACTTAAATGTAATTTTACGCAGGTTGCACCCTGTGCCTATAAATAGGTGAACAGTACCCCCGGCACT
GTTCACGCAATCTCGTAATCACTAGCACATTACGCTTGAATTACTGTTTTCCGCTAAGGCGAAGGTATAAATATGATCAA
ATACTATGTTTTAATGTTTATATTCATATAATAAAATATGCGAATAATATTATTTGTTTTTGGTACATTCTCTCCTAGTG
TTTTACACTTTATATTTCATTTTTCATTGTTTTATAAGTTTGATCACGAAGGTGAGACCTTCGTGATATTTTGCTCATGG
CCTTCGTCTGAAGTTCATTAAATTCTTGGGGAGATGATGCTTCAGCGGACGAAGGGCATTAATATTTAACATTCTGTGTT
GCCTTGTTCTTAATTCATAACATTTGAGAACAAGTCCCCAACAAATACCCCCCAACCACCACACTTCAATGCATCCAAGT
TTTCAGCCTTCAAACACCTTACAAGAGCTATAGCATTCAATACAAGACACAATCAAAGAGATCAAATCCTCTCCCAAGTC
CAAAGATCCTTCCAATCAAATAGTGGCTAGTGAGAGAGAGACTTGTGTACATTTCAGCTCTTGCGCTTGGATTGCTTTTC
TTCTTCATTCTTTCTTATGCTCAATTCACTTGTAATCAAAACAAGAGACACCAAGTTGTGGTGGTCCTTGTAGTGGACTT
AGTGTCCCATTTGATTGAAGAGAAAGGCTCACTCGGTCTAGGTGACTGTTTGAGAGAGGGAAAGGGTTGAAAGAGACCCA
GTCTTCGTGACCACCTCAACGGGGAGTAGGTTTGCAAGAACCGAACCTCGGTAAAA
>60_P21_unitig_4
TCTTTCCATGTGCATCTGAAACACAAGGTCAGGTTGCCACTCTTGAGTGAGCATGAAGTTCATTTCCAAATTCTGTTGAA
ATTGATTATTGTTTGGTTCCCCATCCTGGGCCTGAGGGGGTTGTCCAGCAATCAAAGGGAGGGGTCCATCTGAAGAACCG
GGCATCAACCTCTTGTGGCCCATTGAAAGGGGCAGCATTGAAAGCAGGCCCATCCCCTGGCATCGCAGGTCCAGCTTCCA
GAATGTGACCATTCTGAAGGGGAGCATCCTGGATGGGACCAATGGAACTATCCTATGACAATCCTGAGTGCTGGTTGCTG
AGTTGAAGTTCATCCGGTTGAATGGGATGATCATCAGGCACAATGGGCTGAGGGATCTGTTGATTAGGCTGAATGTTTTC
AATCCATTGGTCCCAATCCCCCTGGGCATTATCATCTTGCTGGGCCGACAAATCTCCTCCCAATGGCTCTGTGGGAAATT
GAGATCAAAGCCAGCCGGTGGCAAAGGTTGACCCAAACCAAAGAAAACCACAGGGAGCTGATGGCCATCTTCCGGAGCAG
GCAGAATAGGGTCCTCATCTTGAGCCTGCCCTCCAAGCATGTTCTGTTGAATAATTTCGCACTGAACTGTCTAGGAATCT
CCAATGAAACCATCTGCCTCCGAGAAAACAATGAACTGAGGAACTTCTTCTAAGGACGTGACACACACACGAAGCAAGGT
TCTAGTCACATTACGACGATCTTCTTCCCAGAGAATCAGCCTGCCAAACGAACCAATAGCTGCTTGCAAATATTCTGAGG
AGCGGTAATCCAGAGGAAAACCAAGAAGCATAAGCCAACATTCATGGTTGAAAAAGGGAGCCCTATGATTCCAGGCGTCA
TTGTGGCGAAGAACAGTGAAAGAGGCATCCAAATATTGTTGAGGGCCAAGCAAAACCAAATTATCCCGCTCAAGAACACT
GTTAAATTGCACCAACACCTGCCCCAAGTGTGAGCGCTGGATATTTCTCACCCCAATCCTTCGGTGCTCCACTAAGTATT
CTCTAATCACGTCTCTGACCGCGGGGAATAAGACCTCATGCGCAGGTAAAGGATGGATATTAATAATCGCCCAATCCTCA
TGCATTGGCGGGAGTCTCCACGAGACTGACCTAACCATGATTTCACGATGTTGGACCGCCCTGGCGCTGAAGCCAGGCGG
GAGGAAGGGCTCCGGGTCGACACGCCGGTACGCCATTGCAAGATTGATCGAGGATCGCCGGCGAGCAAGAGGCAAAGGAG
CGGTTTGGGGTTTTGGTGAAGTGACGCCCAGCGAGAGCTCCAAGGACGCTATAGGCGCCTGTTCGTATTTTTTTAATAAA
ACCGCCCTGGCGAAGTCCTCGAAGCAGCCGAACTTGGGTGGAGACCCATCAGTCAGAGACCTCGGGGTAAGGCGGAACCA
GGAACTGTAATCCAGGAAATTTGTCATTCCTTCCGAAATGCGACTGTCTTGGCTCGTCGGTGCCCCTCCTCCTGTTCGTC
CTTATGGGTGCTCCGTCTGAAAGCATTGGGGGGGTCATTCGGTTGTCTTTTGAAGCATACGGAATAACTCTCTCATGTCC
CCTTGCCTGGAGGCCAACCCCTCCCTTTTATAAGCCAGGAGAGGGGTCGGCAAGTGGTGGCTTCCTTTAGAAGGAGCCGT
AAGGCAAGGGTAGTATCAGCGTTCTGCCCAGGGTAAATACACGTGTACTCGTGGAACTCGGGATTATCTGTTTCGTATTT
ACGTGGCGGAATACGCGGGGCTGCGATGGTCCCCGACGCTATCATTTTGGCTACCGACCCCTGACCTTCGTAGCCTGGGG
CTTGTCGTGGCCCATCGTGTAGTGCCCTATCAGATGTCTGCGCACTCAGTCCTAGGCCAATAGATCATGAGTGCGCCGCG
GGTTGAGACGCACACGGGCCTTTAATGTGCAGGAGTCCCGGGGGCTCGTAGGTCATGAGTGCTACGTGACTCGAGGGGTC
ATGAGTGGAAAACGGGTCGGCGCCCGTGCTATGGCTCGGTGCCAAGCGTGGTTAAATGTGGTCTATTATTTAGTCCCGGG
GGCTCGTAGGTCATGAGTGCTACGTGACTCGAGGGGTCATGAGTGGAAAGCGGGTCGACGCACGTGCTATGGCTCGGTGC
CAAGCGTGGTTAAATGCGGTCTACTATTTATGGCGGCCAGTCTAGGAACATGGCTCTTGCTTCTTAAAAAAACAGTTCCG
GTTCTAGCTGATTTGGCTCCTTGGCTCTTCTAGAGGAGGCAGAGCCATTTTGCGACTCATTTGACAAAATAGCTTCACTT
GTGTTTTTTCGAATGGTGTATGAGGAGTCGGTAGAAGCTAGGTTTTTGGTGCTCTGGCTCTCAACAAGAAAGTGGCTCCA
GCTCTTGAATGGCTCTCGGCGAGAAGCCATTTTTACTGTTTGGTAGGGCTTCACGATGAGCCGTAGCTGGAGCCATCCAA
ATAGCCATGCAAAAGGGACCATTAATGACAGATAATCTATTCTTGTTACAGCGACATATATGCTATTTTTTAATAACTTA
GAGCACCTCCAACAAGAAGTCCTATATTTGAGTCCTAAAAATTAAAATATAATATGACATGATTTGAAGTGTTTAGGGTT
AAAAAACATTTATAGCTCCAATAGTTGAGTTTTATATCATGTTATTAGAAAATAAACCATATTATTTAGGGGGATAAAAT
GTTAAAGATAATTTACAAAATAAGGATAGGACCCTAGTATACGAGGTCCTGTATTTAGGAACCTAGAGGCTGAGCTTTAT
AATTATTTGATGGTTTTATAAAATAGGACCTCTGTTGGAGCAAGTTTTTAATGTTAGAGCATGTACAACCCAGAGGTTCT
AAATCGCCTTTCCAAATATCAGAGACGCCCAAGAGACTGCATGATACCACATATAATTTATTTGCTAGAATTTTTAGCCT
GTTTGCTACGACTTTAAGCATTTGTTCGGATTGCTGCAGTTGCAATCTATAGATACAAAATATTATAGAAAAATATAAGT
TGGTTTGGATTAAAACATTTATGTGCATGTGTGAGTATGCGTGCGTAGAGATGGGAATGGGTAAATGTCCACCGTGTATT
ACTATCCCATACACATACCCACGACAAAAAAATAAGCCACCGGGTTAGTCATATCCACTAGTGGGTATGGATTTACCCCA
TACACATACATGTGTGGGTATGAGTCACTCGTACCGGCAAAGATTAAACATCTACAAAAATAATACATTATACAAAGATC
AAGTGTATCCATCTAAATACCATTACAAAATTCTACCATCATTCAATTATTCATTCAACATCACCATAAATAAGATAATT
GGATAAAGTAGAAACACTAGGATAATACCACGTAATACATTACATGTTCCATTACATAGTCATCAAATAGCTGTTAAGGC
TTCCATAACATTATTGCCCAAAAGATTGTTAAATAGGCAACAAAAGATGGTGAATGAAGTCCAAGTTCATGTTTTTAGCC
AAGTTTATACTGAGTATTTTATACGCACGAGTTTCTAATACATGTTTACCCATTGGGTGAAGATTTTTCCCAATAAAAAC
CCATGAGTAAAATATTTAGCTCATAAACATACTCTAATGGCGTAAATAGCCATTGAGTATCGGGTCGCCGGTATCCATCG
ATAGGGGTGGAAACGGATGTTTATTGTAATGTCAGATTTTTTGTCATTTTTCTTCTATTGCGGACAAATAAGATATTGTA
TTGAGATTTTTGCTTCGACAGGAGTAAATAATATTGTAGCATGATCCCTTCGACCTGTATTTAATCTTGACCTTGTAAAG
ATTTATAAAAACTAAACCTTAAATTTATCATATATATTCTCAAATAATAGATATAAAAATTTGAATACAGATCGGATACA
GATTCAAATGTTTTTTCACCTTTTTAATTACAGGGAGCAAATAATACATAAAAAATCTATACAAAATGTTATTCTTATGT
GTAATAATGTTTGATAATATAAAAAAGATTAGCATAAAATTTCAAACATATCTATTTTGAAATATTAAATTTATTCTAAG
AATTATGTATAAGGTCCTGTTTGGATCCTCATGACTTATTGTTTGCTAGTGACTTATAATTAGTCGATAAATAATTAGCT
AGCAAAAACTAGTCACAGTATGTTTGAAGACTTGACTAATAGATGCATTATCCTCTTTATACGATTTATTAGCACCTATT
AGCAAGGTTAAATAGCTAATGGACAAACAATTTACCAGCCCTTAAGCATCTCCAAGGGACTAGCTAAATTTTGGCTATTC
AACAGCAAAATAACTTTCCAACATATTAGCTATTTGACTCGCCAAGCTATCTGCCTCTCTAAATTAGCTTTCTCGCTAGC
TAAATTTAGTTAGTCATCTAACTAGCAAAACTAAATAGATAGTTTGTTGGAGTAAAATGCTACATATAGAGTGTAACTAT
TATGAAAAATTAAATAGAGAGTTAAATAGAGAGCCAAAAATAAAGTGACTCTTGTAGATGCTATTAGCTAACATTTAGCT
AATTTATTAGCCGACGTGGTTAAGGTACTAAAATTTGGCAGCAAACTGTTTGCCACGAGATCCAAACAGGCCTAAGTATG
CGTGCGTTTTGTCAGGGTTGCGTACTTGCGTTGATCCTTGCTCAGAACGCATGGGACCCACGCATCACGGAAAGCGTGAC
GATTGACGAATATACCACGCGTTGCGTTAGGCTAGATCCGCTCCCCTGCAGGCCACGCCTTCTCGCCGCTCGCGGAAGCA
CCGCCGCCACCTCACCACTCCAGCCCCCGCCCGTCATAATCGCGTCCCCTTCTCGTCCTTCCAGAGCTTCTTAAACCACT
CGGTCCGCTCCCAGCGTCCCTTCGCCCACAGCCAGCGGCGAACTCGATCGAGCAGGATGGGGTTTATCGGCGCGCACGGC
GTGGAGACGCTGAAGCGGTATAGGTACAGCGGAGAGGACCGCTCGGTGGTGGCCAAGTACGTGCTGCAGCCCTTCTGGAG
CCGATGCGTCACTCTCTTCCCGCTCTGGATGCCGTGAGTAGTCTCCAACTCATCTCTTTGTGCGTGTGAGCGTGGCTTCT
TACTGGTCATTCCCCAATTTGTAAGGGCAGTAACAAATATTGCTTTGCATGATCTCCCGAGAAGGACTAGTTGTTTGTGT
TTAGCGTTGTTGTGGAATATTTGAATCTGGAGATGCGCAGAACGCTTGCTTAGGTTGTTCTGCAGATCACTATGGGAAGC
TGAGGATGCGCTTATAAGAAGTAATTAAGGGATGACATCCGGTTGCTTCTAAAACTGAATGCCTTTACAGGTGGTTGTGT
GTGTGTGTTAGCTTGTTCTGATATTGTACTGTTGCCATTGTTTAGTAGTGGCCGGATTCTATGGCACAGGGCAATAATAA
ATTGCATGCACTCAGCTGCTGCTAAGTGTTTTGCCCCCCCCCCCCCCCCCCCCGGCTATGTGTCACTACTGTTCATAGAT
CAAATATATTTTGGTGACCTATTTCAGCAAATTTCTTAAATATATTTGGGTACTGAAGAAAGTGGAGGGGGGGGGGGGGG
GGGCAAAATGGCCAGAGCACTGACTTTCAGTTAAGCAATAAAAGAGAGTTTATGTACAAGATCACGCTTAACTGCCAAAC
ACAGAGAATTCCCATCCCAACACCTAGGACCTAGCCTCTCACCCCTGTGCTAAATCAAGCTTTGGCAGAGTGCACGCATC
AAGTTTCATGTTGCACTTTGTTCTTTCCTTATCAAAACTTCTGTGCTAACTAACATTTTTCTTTGTTTGCATGTGTGGAT
TCATAAATAGACCAAACATGGTAAGCGATCGATGACCACATTGTCAATTCTTTGTTGGATTCATCTCTTATGGTGCAGTA
CATGGTTATGCTTTCCGACATTTCAGATCACACTTACAGGATTTTCGTTTCTAGTACTATCAGCGCTGCTTGGCTATGTA
AGTGTCTTTCTTGCCTGAATTAGTTGCAATTTTGTGAAGCTATTAACCAGCTGCTAAGATCCCAACCTGCGTTTCTTTTG
ATGCATTCTATATCACGATAGAACCCTTCATTTTTTAACCTGTTGCTATGATGACCACTTCTGCAGATATGTTCGCCTCA
CCTTGACACTGCTCCCCCTAGGTGGGTCCATCTTGCCCATGGATTACTTCTCTTCTTGTACCAGGTTTGTGAAACTAAAC
AATCATGAGATTCTAAATGGACAATTAAGTCGTTGTTCTGTTTCCTCCTCACCCCCCCCCCCCAATTCGATTACCAACCA
GTAATACATTTCTAAACAAGAGTATTTCAGTTTAAAAGTTTCATGTCATGCTTTTCCTATCCTAGGATTTAGTTTCCTCC
CAAGAGAGAAAAGAGCCCAGGCAAACAATAGGGTTGTGCCACTGTTAACAGTAGAATTTAGGATTCGTTGTTAACTTATG
TGGAAAGAAGTTGCTTTAGGTGGTTTAAAATGAATTCCATGTCACCTTTTGCAGAACAGTCTTTGTAGCTTAGTTGCATA
GGTCTAGAAAATTTATTTGTCAGGGCTCAATTTCAGTTTAAACACACTGTCAGAAAATAAAATAAAACATGTTTCATGCA
GTTAAATGAGAGCAAAACACTCTTTTGGTATTCGGCGATGTACTAAATAGCATTAACCCTGTGCCCTTTCTGTGGTTTAT
TAGACTTGATACAGTTGTCATTGCATTATCTGTACCATGCATCATCCAAAGTTCCAAACCTGTTCTGCAAACAACTAAAG
AAAAGGGCAGACCTAGTTCCGGAGGCAGGGATAAACCGAGGCAAGGCACCCCCCCTCCCATCCAATTGCGGAGATGCTGG
TTCGATCCAGCAACCTAGTGACTCAGCGAGATAGCTCTCACCACTGCACCAGGCCTGCAAACAACTATGACATTATATTA
AATCTTGAGATTCAAACCACTTGGCAAACTCTATATTGCTCATATATAGTTGAATGTATTTTGACGTAGTATCTCCTTAT
TGACATTAAAAAGAAGCACAATACTTTTTTTTCTACTTTGTTATCTGCTGGTATGCATAATGGTTCATTGGATGTTTGAT
TAAACTGGACACTATGATGCCAGCTTGCTCATAAATTTGATAGAGTTTGAGAAACTATATTTTCTTATAGCATCATGCTT
TGACAGTCTAATATTGCCTCCATGCTAGACTTTTGATGCTGTTGATGGTAAACAAGCAAGGCGTACTAGCTCATCGAGTC
CTCTTGGAGAACTTTTTGATCATGGTTCTTATTTAGCCCTCATTTTCCTTTTCTCATCTCTATTAGCATGGCATCTTACG
ATCTCTAAATTGCCATTTTACAGGATGTGATGCACTTGCGTGTGCTGTAAGGATTTTCTAAGCCCTTTAACCTTTTTATT
CTCCTTCGGCCTTTGAGATGTTTTTCTGATTTGTTGTTAGTTTGAAGCATTGGCCCTTGGAAGCACCTTGATGTGTGGAG
GATGGACATTTTGTTTCTGGGTAGTTGCCGCTGTCCCGTTCTATCTTGCAACCTGGGAACAGTAAGACCCTTCAAGCCCT
TTTGGTGTGTGCATCCTTTATACTTGAGCGAAATATGCTCTTTTCCCCAAATATTACTGTGTTTTCTGATCACTTGACCA
AATGATTAGATTTCACAGTGCTTAAAATAGTAAAAGCTTCTTAGGCCTATAGGCTCTGTACCTATTGTGTCATTAAGTTA
TCTCAAAATTGGCCATTAAGTTATATCAACGTTATCTAGTTTTAATGTTGCTTAATTTCTTTTGCATGTTATTGTTTAAT
ATGCTATGGAATGTAATATGATAAAATAGCTCAAATGTGGATTTCTCCCATGGTTACTTCCACAATGTCTGGGGAACACA
TTGGTGACTTAGTGTTTATTTCCATTTTCTTAACAAGTATGTCAGTGTCTGGGGTGGGGTGCTGCCTAGCGCCTCATCAT
TTGATTAGGTGGGCTACTCTGTGATCAGTGCCTCAGTGGAGGAGGATGGTGCTTAGAAACTGTCACCTAGGCAGCTAAAA
GGCCAATTTTTTAAAGTGGTAGATGATTTCTCTACTTTATCATGGTTCATGGTGAATGGGTGCTCATTTTTCTATATTTG
TACGACATGTTGCCTCTTGTTTATTCTAGTTAGGGAAAGTGCTTTTGTGTCGCTTTATAGGTGGAGCTTGAGATGTTTTT
TTCGTGAAAACACAGGAGAACTGTGCGTCATTAAATTAAGAAGGGTTTAAGGTCCTAGAGGACCAGTATAAGATAAGACC
TTACGGCGGCCACATACAAGCATGCATAAACACATCCATGGCTAGACAGTCACTACTACACCAAAAACAAGCTAAATCTG
TTGGACCCCAGGAATAGGACCGGTCTAACAGACAATAAGTGGTCTCGTGATATTCAACAATTCTGAGGCCCCATTTGGCA
GGGCTTCTCCACCGGCTTCATGAGCCTTTTGGAGCCGTTTTCTGCCAAACGGGCTAAAATAAAACAGCTTCACTGGTGAA
GCCCCTTAAAACCTGCTCTTACAGAGGTTTGGGTGGGATGGAGCCAAAAAACTGGATTCACCCGGCTTCAACCCACGCCC
ATGGCCCCACTGTGCCAAGATGTCAGGTCTGCCCCCAGCCTGAGAGGGCTTATGGCCACCGGAGGCGTGGCCGCCGAGGC
GGCATGGTGGGGAAGCAGGTGGAGCTTGCCGCTGGGATGTAACGCACAGTAACGAAGAAGGCATGAAGAAAAGGATATGA
AAAAAGAAAGGGTATTGTTGTCTTTTCATTTGTTTTGTCCACTACATGGAGCTGTTTTGCCAAATGGGATACCAAAATGG
CTTCAGCTCCACTGGGACCAGGAGAGCTGTTTGTGGAGCTGAAGCAAAAAAACGGCTTCACTGGTCAAGTGTAGCCATGC
TAAAGGGGCCTTAGTTTATGCATGGAAGAAAAGAATGTTTTGAGTTGCAGACCAATAACAACTCGAACAATAGTACACTA
CACAAGTAGTAAAATCCTATGCGGCATCAAGCATCATAATAAAAACCTATGCGGCATTGCATGAGACAATTTATGAGGTA
GCTGATGTTTAGCAATGTACTTGCTGTGTCTTCTGTTGTAGCAAATGATTTCACACAAGAAAATTTACAGGTTTCAGTCA
TTAGTTTTGCATCTTGTGTTGCTGTAGTGATGTTTTTAATCTTTATTTTCGGTGTCTGCTAATATATTCATATTAACAAA
GGTCTGTCTGCTGTTTATTGGTATTTACACTTGTGTCACCAGCTTCTTTACAAATACGCTCATTCTGCCTACAATAAATG
GACCAACGGAGGGCCTGATGCTGATCTATGTATCACATTTGTTTACATTTTTTACTGGTAATTTCCCAATAAAGAAATCT
TGATATGCATTTAACTTATTCAAATCTATGTTACATTCTTAATTATTCTAAAATGGGAATGTTACTGCATTTGATGTTTT
TTGTTCTCTTAATCTAGGCGCTGAATGGTGGGCACAGGATTTTCGGAAATCACTACCCTTTTTTGGTTGGATTCCACTTC
CATTTCTTTCTGGTATGTACTCACTAGGAGATGTCATCAATTTATGCAAACACGGCATTACTTATTTCCTTTATGCCTTA
TTGTTATTGCCATGTTATTTGACTGCATGCATATAACATTTTTGTGCTCTTTGCTATAATGTGATATCTGTTTCTTTAGT
CAAGTGCCAGAAATGCAAAACGCTCATGGCCTCACATAATTATTAATGCCATTATTTCTAAAGTTCTTCCTTTTGCTTGT
TTCAGAAATTGAAATTCCTTTATATGTTCTTGTGCTGATTCTTATGATCGTATGTGCTGTTATACCTACTGTTAGATCCA
AGTAAGCTTCTCTTCCTTTTCCTCTACTTCCTAACTGCCCTTCGCATTCATCATCCAGAACTAATATGGAACTATATGCA
AATGCTGGTTCATCCAGTTTATTGAATTGATAAATGCAGGTAGTGACTTTGGGACATTCACCTCAGCACAAAGCAATAAT
GATAATTGATAAATGCAACTGGAATACATGTCTCACTGTCCTTTGTATTCATTCCGCAAAACTGCTTGCAATATCATCCC
ATTTCATACATCCTCACTTCTTTTGCTAGTGATTTCAGTTAAATTTAATGCAATGTGAAGTAAGCATAATAGTTAATTAA
TGTAACTTTGTTGCATACAATCTTTGCTTAGAAGTGATTCTTTTGTTCAGTGTCAGCAATGTCCAAGAGGTAGTTGAGGC
ACGAAAAGGAAGCATGGCATTAGCATTAGCCATGGTAAGCTTTTGACTTTTCTTATATGCAGACGAATAGAATTTGTTAA
CTGTGCAATTTTTACAGTTTGGCTTTGCTACTCTGCTTTTGGAAACAGTAAGTGATCATCCATTTGAAAATATTAAGCCC
TAAGCAAGTAAACAAGGAAGGGATAGTCTTTTTAAAAAAGAAATGTGTGTTTTTGCAACAACAAAAATTAACTTTGCTCC
AAGTAATATAACTTTTTTTCATGGAGTATATAATTTTGCAACACCAGTGCTGAAAAAGCTATACATATCTAATTCCCTCC
AGACCTCCACTCTTCCAGAGCATTTGGCCCTCTAGAGCATCTGAGTTGTCAATGTGAAAACCTAGCTGTTGTTTTTATTT
TATTGCCTCTTTAGTTTATACACCCTCCGTTCTTTTTTATCTGTTGCGTTTTAGTTCAAATATGAACTAGCGGGTGACAA
ATATTCGAGAACGGAGGTAGTGTTACATAACCATTTTGTGTTTGGGAGCCTTAGGTTATGCACTGTTATTTTATATTATC
TATTCAAGTCGCTGTTTATCTCCGCAGAAACCATGTGCTATTAATATACGTTTTCTTATGTTTTTTTATACTTGGCTGCA
GATCCTTCCTTTTATTGTACTGTTAGCTGGAGTTGCTATCTGGTATGCCAACTGAAAATTGTATCATCTTTTATTGTATA
GGATACAGCTTCAGAAATCTAGATGGTACACTTAGGTCCCTGTTATTTGTTATGCAGGTGTTATCTTTCTCCTTCAAGTA
TAATGAGGAACCAGCCACATTTGCTCGTGATTGGAACTGGCTTTAATTTTGGATATTTGGTGGTAAGTTTCGTTGCTGTT
GTTTTTTGTTCTCAGATTATTTAGCTAATTGTAGCTGCTCAATGCAACAGGGTTTTTTTATGTACAACAACACTGGCAAG
AACGAATCCTTTTAGTTCCAAACAAGATACAGTAGGGAGTAGGCCAGTATCAATAATAAACAGAGTTTTATATCTAATCT
TAGGTTTGAAATTTTAATTTGCCGAAGTTCCTTTTGATTTAATTTTGTAAGGCTGGTATAATTGAAAATAGCAGCTTGAG
CTAGAAAGCGGAGGCTGCAAGCCTCCTCACACATTACTGTAGCACCAGCAGAGCGAGCTGCAGTAGCAGCCGTGGTATAA
TATTAGTGTCATCAGTACTTGATAGTTCCATGCTACCATTAGACATAGATATGGAATGCATGAGTCAAGCAATGCAGCTG
TTTTCTCATATGAATAACAGATTAGACTGGACTTAATTTCAACTGTTGCATGATGTTCTTTGGTAATGTCAGGGCCTAAG
GAGGCCCATGGAGGGGCTGCGGTAGCAGCAGCGATGGGTCCTCTAAGGAGGATTAGATAAGGGTAGTTAGAGATAAGATT
AGTTGAGATTATCTAGGAGATTAGTTGAGATTATCTAGGAAGGTTACCAGTTAGTAGTTGTTAAGAGTTTTTAGAAGAGT
TTTAAGGAGATAAGGATCTCTAGCTAGATAGGGACGGTCAGCTGGCCTATTTATGTAATCAATGAATGAGAAATAAAGTA
GGCAAGAATTAGAAGGGACAAACCCTCCTCTTGCTCGGCCGTGGGCAGAGGCCCCCGGCCGACGTTCCTGCCCATCGATA
CCCCTCTCCAATCCCTCACCGATCTAGCGACCATAACATCTGGTATCGGCTAGCTTGGGTTTCGATCTGATCCCATGGCT
TCTGCTGCCAATTTCGCGGCGTCATCTTGGCAATCGGCGTCCCCATCTCCATGGACAATGCCACATGTCACCTTCGTCAC
GCCGTCCTGGCAACCGACGTCCCCATCTCCATGGGCTACGCCGCATGCCACCTTCGTCACGCCATCCTGGCAATCGGCGT
CCCTATCTCCATGGGCAGCATCGCCTGCCAATTTTGTCACCACATCCTGGACGTCGACATGCCCATCCCCAGGGACAACG
CCAAATTTCATCACATCATCTTCGTTGACGGCGTCTCCATCCCCATGGGCGACGCCACTAGGGGCAGCCACGACTCAGCA
ATCACCAGCTCCATCGATGGGGGATTTGTGGACCAACATAAGGGCTGATCTCACAAAGATGCAAGCCACGCTCCAGAAGG
TTGAGCAAGGGCTGCTGCAAATCAAGGCAGCAGTGCAACATGAGCAGCACCAGCTGGCGTTGTCCGCACGGCTCCAGACG
TCGGCGGCTGTGGGCATACAAGCTGCTGCTCGTGGCTTCCTTGCACGACGGAGAGTGCGGGAGATGCGCTGGCAGATGCT
CGAGGCAGCCTTGGTGACGGTTGACCTCGGCACACAGGGGCCTGACCTCGCCATGTCGGACGGCCATCAGCAGCAGCACC
GGGCCACTATCTCCAAGTGCGAGCATGGTATGTGTCCCGCGGGCGACGAACTTCAACTCTACGACAGCGGCAGTAGGGAA
GGCACTCCTCTCGTCATCGGCAAGGGCGCACTATTTAGCGCCACCACATTCCGCTACCGTCCGCCACGAGGGCGCCTCCG
CTGGTTATTGTTGCGACCTACGCCAGGTGCCCGTCCATGTGCTCCCCTTTCGTCTAGATGGCGTCCATGGGATCCAGGTG
GCTGCACACGTGCAAGTCCAATGCGCGGAGGGTGTCCGCCTTATCTTATGGGGTAAAAAAAATCAGATTCGAAATAATAA
GATAAGCCGAGATGTAAAAGGCTTGTCTTCTAGGTGTCTGGTTTTGGGTCAAGTAGACTCGGTCTTTGAGCACCCGTCAT
GCTGCAGCTCGAGGACGAGCTGCTTGTCCAGGAGGGGTGTAGTGTCAGGGCCTAAGGAGGCCCATGGAGGGGCTGCGGTA
GCAGCAGCGATGGGTCCTCTAAGGAGGATTAGATAAGGGTAGTTAGAGATAAGATTAGTTGAGATTATCTAGGAGATTAG
TTGAGATTATCTAGGAAGGTTATCAGTTAGTAGTTGTTGAGAGTTTTTAGGAGAGTTTTAAGGAGATAAGGATCTCTAGC
TAGATAGGGACGGTCAGCTGGCCTATTTATGTAATCAATGAATGAGAAATAAAGTAGGCAAGAATTAGAAGGGACAAACC
CTCCTCTTGCTCGGCCGTGGGCAGAGGCCCCCGGCCGACGTTCCTGCCCATCGATACCCCTCTCCAATCCCTCACCGATC
TAGCGACCATAACAGGTAATGTGTGGTTTTCTGAAGGGACAAACTCAGTGTAATACTAACGCACTATCACAGTATCACTC
TTTTTGTTTATATTTATAACTACTGCTTATAATGTAAATAATCATCTATGAACAGGGAAGAATGATACTTGCTCATTTGT
GTGATGAACCCAAAGGTCTAAAATCTGGGATGTTCATGGTATGCCTTTGAAGTGTCCTGTATTCTCATCTTTAGATGCCA
AGTGTAGGCTACTATTAAAGCGCTGACAAAAAAAAAACTCTTATTTCAGTCTCTGGTGTTTCTTTGTTTTCCAATTGCAA
ATGCTCTCATTGCAAAGATCAACGATGGGTAAGCCCCTATATGTGTGTTTATTCCACCTGGTACCGGTAATATCTGAAAG
ACGGATCTTTTAATGTTTATGCTTACACTAAATGACTCAAATCTTTTTGCTGACAGGAGTCCTTTAGTTGATGAGCTTGT
TCTGCTGCTGCTTTATTGTGCATATACAGGTGAACCTGAGCATTTTCATTTCCATACTTGTGTCTTATGTAGGGGCGGTA
ACGGGCTCTAAATTTTACATACAAAATTTAAGGATCGGATTATATTGGAATGAAGCTCTATTTCTATTTATTTTTGAACT
GAAATTAATTAATGACTCAAACGAATCATGAAGAAACATTTGGATCGCGATTCATTACCACCCCTAGTCATATGACCATT
TCTATGGAACTAACATTCAGTTTGTCCATTATATTCAACAGTATCATGCCTTGCGGGCTCTTCCTAAAGAGCCCGTGTAG
ATTTATAAAGTGCTATTTCAGATAGTATATTCTCTAAAGTCTTCATTTCCTATGGATCACTGCGTCATAAAACTGTAGTT
CTTTTTCTTGTATCACTGTTATGCCGGGTATGATCAGGGAGACCATCATCTACGCATGTTGTATTCTCATATTCATAGTA
TGTACAACTAAACTATGCATATAAAAAAAATCTACAGTGTGTTATGTGTCTGTCTTGTGGGATCCCGGTGCCCCCTTTCT
ATGTCGATGTTTCTGTTTGGTTATCTGGTCACACTCAGCATTTACATAGCACTGTTCCATTTTTCTTGTGACAGTGGGTC
TCTACCTGCACCTCGCTGTGTCGGTTGTGCATGAAATCAAGGATGCCCTTGGAATCTATTGCTTCAGGTGTGGAAACTGG
AAACCTCCGTGTGCTCTTACTGCTCAGAAACCACCCTCCCATGTTTTTAACCTCTCTTCCGCTGCTGCTGGTATTGCATA
CAGGATAACTAGAAAGGAGGCTTGAACTTTGTAGTGAAGATATATTATTATTACTTCACAAGTGCTAGCGAGGAGCAACA
CAGTTCGTCACCGTGCACGCTGGGAGTGTGTGTGCCCCTCTGAAATGCCACAGCCATCTGTTTGTTGAGCAGAGGGATCT
AGGGATTGTATTGCGCAGTTATCTTGGTCATATAACAATATAGCAGTGTGATGTACACTGTAGTAGGGTCGTTAGAAGAT
ATACTGTGAAAAACTTGCTTGGAGAAAGTGATCGTAGCATGTGATTATCTTGGTTATTGTCTACACCCTCCGTTTTTTTT
TAAAAAAAAATATGTATTATATTTCGCTATAAATCTAGATAAACATCTATTTAGACTCGTAGCGGAAACGACTCTTTTTT
TTGTGTGTGATGGGCACTCTTTTGGGGACGGAGATCTGACTGTTTATGCGTTTCTGCCATGACAGGGATTTTTGGCCAAG
CCTGAGCCTGACGGCTGAACGCGTCGGCCGGCCCCTGCCTTCTGATAGCTCGATAGCAGTCGACGGCCTCTTCTCCGTCT
CGTGGGGCGTTTGCGTCGAGGAAGAAACAACAATGCAGCCTTTAAGCCTTCAATTCTCAGGCCCAGTTTGCTGCTTTGCA
TGCTTGTTCGTCTCTCAGGCTCTTCACGGTCACGGCGCAGCGACCTGGCATGTTAAAAAAAATGGGCCGATATATATATC
ATGTGCAGGTTTTCTTTACCACAAAACTTTTGCCTAGCGCTTTTTTAGCACCGATCTCCTTGCGTTCGGATTGTGGATGG
AAAATGGCGATGATCAGCCACGAGAAAAGACGGTGATCAATTGATCATGACAAAGAGCGACGTTGGCGGCTTCTCCCGGA
GCTGCAATGGTACAGGCCGTGGCCGTGGCCGTGCCTACCGGGAGGAGGACACCGGCCAGTCGGCCACCGCAGTACCGCAC
CCTTTACATGAGAAGACGATGACGAGAGCGAGAGTACGCACACGGCGCCGGCCAGCATTGCCAGCCAGGTGCCAGCCGAA
ACAGCGACGGCTTGGTGGCTTCTGATGGGAGAGAAAAAAAAGGACAGGCAATCGATGGCAGCGTATCCGCGGCAGCAATG
ATGCGGCGCTTTCTGGATGGGTGGCAGAACCGCAGAAGGCCGGCGGTGGATCAGGGAGTCCCCCGATGAGGTTACTAGCG
GGGAATGTGGAGTGGAGTGTGGACGACAGGTGCTGTCGTGCCATTGGAATTCACAGTGCTAGTTTCGCGTCCCTTCCTGC
GTAACCGCGATCGGCTTTGTTCGTACGCGCTGATCATTTGGCACTCGCCAGCGTGACATGTTGTTCAGTTTATGCTAACA
ACTTCCGATGCTTTATTTAGGATCCAGGTACGATTTCGAGCTTCATGGCCGACGTCAGTACGGCTTCTGCTGTGTCGCCG
CTCGAGAACCGGCGGGCGGGCCCGAGCAGGTGCGCACGGCGTCGGTGCGAGCGCGAGCGACACAGGCCCCTCCAAGTCAC
CGTGTCGCCCGCGCCGCGCGAGCTATCGGATCGGATCCGTGGCTGGCGAGAGCGTACGGCCGTCGGCTCGGCTGGGCTCT
CGTGTCTTTCTTTTCTTTTTTTTTTTGCCGACGGGGAGGGGACGGGCCAAAAAAAGATGCGAGAGCGACGGGTGAGGGAC
GGATGCGCAGCGCAGTGCTTTGCGTGTGCCCGCCCACCGACGCGCGGGACCCGCGGGCTCCACCGGGCTTTTGGCGCCCG
CCCGACGTCTTGTCGCCCCCTCTCGCTCTCGCTCTCGCTGCGGCGGGACGGGGGAGACGTTGACAAACAGGGCTACAGGT
ACAGGAGACGGCGGCACGGCACGTCTTTCTACGGGGTTTGTTGCTGCTATAGCCTGGCCTGCTACACGTTAGTTACTACT
ACCACAACCACCGCCGATGCGGCGCTACAGTTTGCAGCTACCTGTAAAACTGTACTACTTGCTGGGAAAAAAAACGTGCC
CGGAACGGACCTGTGGCACGTGAGGCTCGACGGCCCCTGTGCTGTGCGTGCATCACTGCGCAGGTCTCGATCGGCTGGCA
CGGAGCTGCTACTTCCTTGGTGGTGGTAGTGGTGGATGTGGTGGCATGCCGGCCGCACTGGTGCACCGCGCATGTGTGCA
GTACAGTGCGAGACCCACACCCGCGGCCCCTGTGGTTCCGAGCCGGAGCCGCCCCGCCCGTGCCGCGGCACACTAGGGAC
GGGACGGGACGGGAGGAAGCGCGCGCGGCGAGGGCCGGCACGGCCGCATGGCCGCGGAGCAAATGCGCCTGCCTGCCCGG
CTCGATCCATCAGCGCATGCAGGCCGTCACCCCAGCGCCATGCCATACCACTCGACATCGATGGATGGTGCGGTGCGGTG
CCAGACGCACGCGGAAACAGTTCGGTCCACTGTACCAGTGCGTCGCTAGCTGCAAGCTCCGGTATTGTTGTGTGCCCCCC
TTTTTTTTTTGCACGAGCTCAGACAGTTTCGTACGTGATGCGACGTACGGGCGGGCGGGCGGGCGGGCGGGCGGGCAAAC
AGCAGCATCCGGACACGCTGCATCTCGAGGAACCGGTCAGTCGAGAGCTGGGCTAGCTGCTCCTCCCTCTCCCACTCCTG
TCGTGCTGCGAATCTGCGAGAAGCGCAGGCAGAGCAGAGCATGGCTGGGCCGGGTGAGTTGACCTGTCCCTGGTTCCCTG
CTCATGCATGCATTCCCTCCCTCCCTGACAGTGCCATGCACTGCAAGTACCAAGGCGACGAACTGGAGTGCAAATGGATG
GACAGCTGCGAGAAGATCAGGCCATCCACCCACCCCATCCGGAGACCGGAGGTGCGTGCTGTACTGCTGTGCTGCATCTG
CATGCATGCAAGCAACATTTGCACAACGCAATGCAATGCAACGCGGCCATGGCTGGGCTGGGCTGCCTCGCGTGCGAATG
AATGCAAGATGCCTTTGGTGCGTGCTGTGCCCAAGTGCCCTGATGCGAGACTAGAGTGACTGACGGTACAAGTCGTCCCA
GCCAGCCAGCGTCAGGACGTGACCCTTTCGATTGCGACGATATATATAGTAACCTCTTTTTTTTAAAAAACGTGAATCTA
GAATTTAACCGTAGGGCAGTTTCACCGGTGCATTTGGAATGTTCAGCAGTTTTATACCTATGACTATGAGATAATATCTC
CATTCTCGAATATTTGTCGTTTATTTTTTAACTAAAACACAACAAATAAAACAAGAAACGAAATAAGTATAGT
>60_P21_unitig_5
GGCATGCCGAGATGGTTGCCTTCGGAGGGACCCCCTAGATCGACATGGAAGCATTCGCGACTTGGGCCGCAGTCCTCGTC
GCCGAGGCTACGGCTACCGTCGGAACAGTCGGAAAGGCAGTAGTCGCATGCGGTCATGAAGTCCCGCATGGCACTGGGGT
TGCCAAGTCTAGAGAAATCCCAACAGAAGCTGGGCTCGTCGTCTTCCTCGGACCCAGAGGGCCCGTAGGTCGAGACGTCC
GTCAGCCGGTCACAAGGTGACCGCATACGAAACCCCAGGGGGTTTGGACTCGCCTCTACGAGAGCACCCGCCAAAGCGAA
GCCGCTAGGCGAGTCGAGGCCGAATCCGAAAGACGTGGGATGGGAATCGGTCGGTACCTCTTGGTCGACGGGCGGCGATG
AGGCACGTCGGGGACTGACTGCACCGTCGTCTCAGGTACAAGGGTGACGTCCAGCAAGCCTTTCGCGAGCGCGCTGACGT
CGTCCGTTTGCCCGGAATCGGCGCGTTGCGGGGAGACGACGCTCGTCTTCGTCTCAAGCGCGGGGTTGATGCCCGATGCG
CCCCCCGTTGGGGTGCTGGCGCCGTCGACTCGCTCGACAGCCGATGAGGCGCTGCCTCCTGCTTGGCCTTGGTTGCCCCG
CCTCCTCCTCCGTCGGCGGGGGGAGAGGACGGGGTGAGCTCGAATGATGTTCTTCCACCACGCGGGGAAGACGTCGTCGA
TTCCGCCACCGGCGGGCAGGCTGTCGGCCGCCATTGTTGTTGTCGCACGGCAGTGGAAGGAGTATCATGTCGTAGCTGCC
GTCGAGGGACACGAACTCAAGACTCCCGAAACAGAGCACCGTCCCGGGTTGGAGAGGTTGCTGGAGACTGCCCATCTGGA
GCTTGACGGGAAGCTGTTCGTCAGCACGCAGCAGGCCCCTACCTGGCGCGCCAACTGTCGGCGTTTCGAGATCGGGGTGT
CCCTAGGCCGACGAGTGAATGTCGCCGCGTGCCCCAGCCCAGATGGGTCGAGCGCGAGGCCGAGCGCGAAGGGGGGAAGC
GAGGTGGCCGGAGACCGGTGTGAGAGAGGTGGGAATCCCGCGGCCTTCGTGTTCGTCTCGCGCCCAGGTCGGGTGCGCTT
GCAGTAGGGGGTTACAAGCGTCCACGCGGAAGAGGGAGGGAGCGACTTCAAGCGAGTGCGTGTCTCGTCCTCGTCCCCGC
GCGGCCAACCCTCTCTAAGAGGGCCCTGGTCCTTCCTTTTATAGGCATAAGGAGAGGATCCAGGTGTACAATGGGGGGTG
TAGCAGAGTGCTACGTGTCTAGCGGAGGAGAGCTAGCGCCCTAAGTACATGCCGTCGTGGCAGCCGGAGAGATTTTGGCA
CCCAGCTGGTGTGATGTCGTGGCCGTCGGAGGAGCGATGGAGCCTGGCGGAGGGACAGCTGTCGGAGCTGTTGAGTCCTT
GCTGACGTCCTCTTGCTTCCGTAAGGGGGCTGAGAGCCGCCGTCGTCACAGAGTATGCGGGGCGCCATCATTGTCTATCT
GGCGGAGCGAGCCAGATGGGACGCCGGTCTTGTTCCCCGTGGCCCGAGTCAGCTCGGGGTAGGGTGATGATGGCGCCTCC
TGTTGACGTGGCTGGTCTGCGCCCTAGGTTGGGCGACGTGGAAGCTCCTCCAAAGCCGAGGTCGAGTCTGTCTTCTGTGG
CCGAGGTCGAGTCCGAGCCCTTGGTTCGGGCGAGGCGGAGACCGCCGACTGAGGCCAGGGCGGAGTCCGAGCCTTGGGGT
CAGGCGAAGCGGAGTTCGTCGTCTTCTGGGGCCGAGCCCGAGTCCGAGCCCTGGGTCGGGCAGAGTGGAGTTCGCCGTCT
TCTGGGGCTTAGCCCGAGTCCGAGCCCTGGGTCGGGCGGAGCGGAGTTTGCCGTCTTTCGGGGCTTAGCCCGAGTCCGAG
CCCTGGGTCGGGTGGAGCGAAGTTCGCCGTCTTCCGGGGCTTAGCCCGAGTCCGAGTCCTGGGTCGGGCGGAGCGGAGTT
CGCCGTCTTCCGGGGCTTAGCCCGAGTCCGAGCCCTGGGTCGGGCGGAGCGGAGTTCGCCGTCTTCCGGGGCTTAGCCCG
AGTCCGAGCCCTGGGTCGGGCGGAGCGGAGTTTCCTATGGTGCCTGCGACCGGGCCTGACTACCTGTCAGCCTCACTCTG
TCAAGTGGCACCGCAGTCGGAGCGGCGCGGGCGGCGCTGTCTTTCTGCCAGCCCGGTCAGTGGAGCGGCGAAGTGACGGC
GGTCACTTCGGCTCTGTCGGCTGGGGGCGCGCGTCAGGATAAAGGTGTCAGGCCACCTTTGCATTAAATGCTCCTACGAC
TTGGTCGGTCGGTGCGGCGATTTGGTCAGGGTTGCTTCTTAGCGAAGACAGGGCCTTGGGCGAGCCGGGAACACGTTTGC
CGCTGGAGGGGGGCCTCGGGCGAGATGGAAATCCTCCGGGGTCGGCTGCCCTTGTCCGAGGCTAGGCTCGGGCGAGGCGT
GATCGAGTCCCTCGTATGGACTGATCCCTGACTTAATCGCACCCATCAGGCCTTTGCAGCTTTATGCTGATGGGGGTTAC
CAGCTGAGAATTAGGAGCCTTGAGGGTACCCCTAATTATGGTCCCCGACAATAAGTGACTGACAAATAAGATCAATTACA
TAAACATTTACATCGGTACTCCGTTGTAGAGCGATAGGTGTATCACGTAGTGCTGGCCGGGCGTGTCTCAGCAACATCTC
CTGTCTGCTCTGGCTAGAAGAACTCCCTTGGAAAAGGGAACGTGCACCGACTTAGTCAGTTTCAGACTCGGCTCAGCTGG
TTTCTCTCTCAGTTCACCTTGCTTCTCAGTCAATGGTAGGACCAGTTTCTTCTCTGCTGGATATCGGCTCAGCCGGTTTC
AATACTGATTCAACCGATATTTGAGCAAAAAGGTCAATCAGCCAGCTACCTTTTGGGGGGGCTCTTTTATATACCCTTAG
CCCTCTCTCTCTTCATTCACTCTTGCCCCATCCAGGATTTTTTGGCTGACCAACTCTCAAACAAGTGCATTTACTTCGTC
TCTCACAACCCAAATCTCATCCCCTTCAATCACTTGGAGGACCCTTGGTGTGAGGTGAAGTTTGGTGAATTTGTTAGTGA
TTTCATTGCTCTATTCTCCCTCTCTTTCTCTTGAGCTCGTTGCAAACTCAATTCTTGTGCGGATTTGTTACTCTTGGAAC
CTTGTGTTCCTTGACGGATAGAGGTTGCTTGAGAGTCTCCAAATTTGTGGACGACCTCAAGAAGTTTGTATCACCCGCTT
TTTGCGCTAACTTGAGAAGAGATTGCCTTGACCTTGGTGGTCATCTTGAGGAGGATTAGGGTTAAAAGAGACCCGACCCT
TTGTGGGTGCCTCAGCGAGGAGTAGGACACCTTTGTAGTGTGGTCGAACCTTGTGTTAAACCGAGTGTTCTTGTGTTCTT
GTTGTGTTATTGAAAAGAGCTTCAATTCGTTGGTTAGCATAGTCTAGTTTCATCTCGTGTGTGGATCTTGTGGACTTGGT
TCACATTGATTTGTCATCGATTCCCTTGAATTTTCTCTAGGGCAAGCTTTTAGAAAGAAACTCTCATTATACCCTGTGGT
GTTCGTTTGTTATTAATCTAATCTAAGTTGAGCAGGTTCAAAATCGGTTCAGCTAGGATTTATACCAGTTGAACTGGGTT
GCACTAGTGCAACTTGGAATTTGACTCTATCTCAAAGTTTGGTGAGAAATTTCAGGTGTAGCCTATTCACCCCCTCTAGG
CTACTTTCATATGGATTCCACTGTTACCTTATGATCTTTGACCATCTTTCCATTTCCTCAACATGTTTTCTTAGTTGATC
TATACACATTTTTTTGCAAAGTTATGATAATGTAACCATTCTAGTACAACAATACCGGTAGCTCTCCACGACTCGTCTGC
TCAAAGAAACAAACTTGTAATTATAGAGACAAATGCAAATATTTCTCTAGAGTTCCATCAGTTTACTACATATGAAAAGA
AACTTACATAGTATAGGAGTTTTCTAAAATATGTACGTAATATTGTTGTATAAAAAACAAATGAATTATTAAACCTTGCA
GGAGAGCTTTCACACGATTCCAAATGCAGATTTTGTCGAACGACTCAAGTCAACTAAAAAGAACAACATTTGAACTAAAA
ACTTGAGTCAAATTGATATAGCATTGGGGGTTACCTGATCCTGATACATGACGACTGACACAATCATTGGTGAGGAGTGA
TACGGTCGGTGGCTCAGGGGTAGGTGTGCGTGGTCAATGTCAGACGTCCTAGTTTGGCGCCTAGGTGAGGATCAGCGTTG
AGGCAAACCACCTATGGCAAAGCAAGCACCCAAATAAACACATTCTATTTGACATTTTAGTTCCACTAACTAAGCAATTG
AACTTGCATGTGATTAAAATATAAAAAAATGATGAGACACATATCCAAAATAAATGAAATATTCCCTGTTAAAGTCATAA
ACCCTAAGCATTTCCCTACTAATTCCTTATTCCATAAACCATAGACCCTAGACCAACATTTCCCTAAATCGTGCCTAAAC
ATTTCCCTACTAAATCCTTAATCCATAAACCCTAAACCAACATTTCCCTAAACCATGGCTAACACATTTTCCTAAATATT
TTCCTAATCATACTCGAACTGCATATTTGTCCTATTTTTATCAAATGAAATCATATCCTATTAATAACATAAAAACGTTA
GTCAACCTATGACGACAACGTTGGTGCGGTGACGATGGCGGCACAGGTGCAACATCTATGACGCATGTCCGAAGACTTAG
ACAGGTTGAATGGTGTCCCGAGAAAGGCTAGTGTCGTTTGTGAGATATTATAGAGGACATATAGTAGTACTGGTTCTTTT
GCAAAATCGATACTAAATCTTATTTTTTAGTACCGTTTTTGGTTGAAACTTAGTACCGTTTCTAGCTAAAGACTAGTACT
AAAAAGTAAGCTTTAGTATTGATTTTAGGTAATTATTTTTTAGTATTCTCTGCAATGTTAAAGGAGAGTGCATTCATAAA
TATATGTGCACATACACATACAAGCTCTTTATTGAATATCCAAATGTACGTATAGCTCATTTATTGAATACATATATCAT
AATAGAGTATTTCATATTTTTAGTAAAAAAAGAGTGAAAATACAGCTGAGTTCCTCCATCAGTGATTGTCTCAGTCCAAC
GGATTCCAAGCGAAGGGTTTGAAGCGATGAATAAAAGTTGTCTTATAATAAACTAGCCCTTAGAACGGTAAATAAAAAAA
CCAACTAAGGGCTAGTTTAAAGACGTATTTTCTTATTTTCTTTCTAAGGACTAGTTTATTATAATTTTGTGCATTACTAG
TATATGTTTCTACTCTGTAACTTATAATACGTTCTTCACTTCACCCCTCTGTAGTAAAAATGTAGCATATAAATTTTTCT
ACCATATGGACCACAATAGTATACGAGTATATTTTATATAAAATCATATTAACTTGTCTAAATTATGATTATTACAATGA
AATTCAATTCCAAGTATCCAAACGACGCCTTAGCTTAGTTAATATATGTCTAAATTGTGATTATTAGAATATAATTCAAT
TCCAAGGATTCAAACGGACCTAATACATATAGTTGTACTTGGTATGTTTCTAACTTAGGTCTGGTTCAGTTATTTCCATC
CCATTAAGATTGAATGAGATTGAAATAAATTATAAAAGATTTTAACTTGTTTAGAATTTAAACCTATCTAGTCCCATCGG
TCTACGTGAATGAATTAGAATGGAAAGGAACTGGCCCTTACGACGGCACGTGAAAATTCGATAAAGGTGGCAAGGAGCTC
TAACTACCCTGGAAATGACTACCACTTAGGAGTATTTATAAATATATAACACAATTGACTTTTTTAAAAATATTTACCTT
TCATCTTATTAAAAAAATAATAAGCTGTTATTTTTTGATTTGTTTTATCATTTAAAGTAATTAGTGTTTGAATTAAAATT
TTATATTTTAAATACATATTTTAAATAATAAGAATGATCAAAGATTTCTAAAAAAAGTCATAGGAGTATTTGTGAATGGA
GGTAGCACTTGGCTAGGGCCGGCCGCCGACCCTGCATACCACAGTGGTGCCTGTTGTGATTATAAGAACTGTGGCGCTTG
GCGGTTTGATTTTGCTTCCCATTTCCGACCGCCGAAAGTCGGAGCGTGAAACCCGGACCTAGGCTGCGAGCGAACCGAGG
CGACAAACGCCACGACCAGGTAGCGTGGCGGTCCGCCGGACGAGCGTGGGGCGCGTGATCACCAGCCGAGCGCCATCCTT
CGTCCTCTAGACTCTAGTCCTTTCCGCTTTTATACTAGCGTGGGCCCTGGCGCCCTGGGCTTCCCCCCTTTTTAAAAAAA
AACAAACCCTGGGCTTTCTCTCTAGCTCAAACTTCGAAAAACGGTCACCTTCCCCGTCCGTCCTCCGTTCCCTCGACGGC
ACCTGTGCACTTGCTGCAGTGTTGCACGGCCGCACTACCCCGACACCACAAATAATAAGCGGTCCGCTACGCCGCCCCGC
CCCGCTTCCCGCCCAGCCGCCGCCGTAGCCTCCAAAGTACCCAGGTTACCTGGCCCGCCGCCGCGCGCGGGGGCGTGCTA
TGGACCCATCCACTGCCAAGGCGGCCGCGCCGCCCAATAATGCGGACCACGTCCTCCACATCCAGCCCGACAACCTGCCG
CCGCCGCACCCGAGCAATAACCAGCAGCCGAACCCACCGCCGCCGGAGACCCCAAAGCTCTCGCAGAACCCCGAGAAGCC
GCCGGCCTCCAGCCCCTCGCGCCCGCCGCTGCCCCCCGCGCTCCTCCGCCGCCGCTCCTCCATCGCCAAGCCCAAGTCGC
GCTTCGTCGAGCCGCCCACCCCGATGCACCCGGACTCCGCCCACCCCTCCCCGGTCCACCCCGCCGCCACCGCCGCCGCC
TCGCTGACCGCCACCCCGACCCATCGCGCCGCGAGCGTCTCCACCCCGCACACCCCCGCGGAGGCCGACGACGACGAGGA
CATCTTCCGCAACAAGGATGGCTCCCGCGCGCCGGCCTCCGCGGCGCGGTGCCGCCGCCGGGTCCGCCTTGGCCTCGAGC
TCTGCGTGCTCGTCCTCTTCCTCGGCCTGCTCGTCGTCAGCCTCGTCGTGCGCCCCCTGCAGGGCCGCGTACTGTGGGGG
CTGGAGATCTGGAAGTGGTGCGTCATGGTCACCGCCGTCTTCTCCGGCCACCTCCTCAGCCAGTGGCTCGTCACGCTCAT
CGTCTTCGTCGTCGAGCGCAACTTCCTGCTGCGCACCAAGGTGCTCTACTTCGTCTTCGGGCTCAAGAAGAGCTTCCAGG
TCTGCCTCTGGCTCGCGCTCGTGCTCATCGCCTGGTCCCAGCTCTTCGACAGCGAGGTCGGCCGCTCCCGCAAGACCGCC
AGGACCCTCAACTACGTCTCCAGGTTTCTCGCCTCCATGCTCATCGGCTCCGTCATCTGGCTCGTCAAGACCTTCCTTAT
GAAGGTTGTTGCGTCCACGTTCCACCGCAAGACCTTCTTCGACCGGATTCAAGAGAGCGTGTTCCATCAGTACGTGCTGC
AGACGCTGTCGGGCCCGCCGTTAATGGAGCTGGCGGAGAATGTGGGGCGCGAGGGCAGTGGCCTTGGGCGGGTCAGTATC
GGCAGGGCCAAGGAGGAGAAAGGCGTGCCGGAGGTGATCGATGTTGTCAAGCTCAGGAGGATGAGTCAGGAGAAGGTCTC
AGCATGGACGATGAGAGGGCTCATCACAGCAATCCGAAGCTCTAGGCTGTCAACCATATCTAATACTATCGAGAGCTTTG
ATGATGTAGATGGCATGGAACAGAAGGATAAAGAGATAAATAGTGAATGGGAGGCCAAGGCCGCGGCGTATGCCATATTC
AAGAATGTCGCAAAGCCCGGCTATAAGTGAGAACTACTTTTTTCAGTAGCCATTTCTTGTCTACATATGCATGGCTCAAC
ATGCGCAGCAATTCTTTTCAATTATTGACGTAGGCACATTGAGGAGGTGGATCTGCTGAGATTTTTCACCAAGGAGGAGG
TGCACCTGGTGATTCCAATGTTTGAGGGAGCACCAGAGATCGGAAAGATAAAAAAGTCTGCACTAAAGAATTGGGTGGTA
ATGGAAAAAATGAATGCATTTACTATCTCTGTTTTCCTGTTTCAGAATTCATAGGGACATTAGCCAGTTGTCCGTGATTT
GCTACAATTTTTATATATCACATAAATAGGTATTGAAATATTTATTTAAATATAATTATTGTTTCAATCTAAATACTAAT
GTACATGTGGTCTGGTGGTTAGCCCCAAATTTCTGGAGCAGAGGGCATGGGTTCGAGTGTTTGCTTTAATGTACGTGTGG
TCTTGTGGTTACCCTTAAATTTCTAGAGCAGAGGGTGTGGATTCGATTGCTCGTTATGCTCTATTTTTTTAATATAATTA
TTGTTTATTTCTATACATTAAGGGTGTGTTTGATTGGATGTACAAGGCGGGATTGAAGGGGGCGGCCACGGTTTTTATAG
TGTTTAGATGAGAGTCACGTGAGAGCGAGGTAAACACCGGAGTAATTTTTGGTGGCAGCGTGATCCCAAAAAATGGACGG
TGTCGCCCCCGCCTCATCCTATTTGACCTCAAACCAAACACATCCTAAGGTACGTGTGGTCTGATGGATCGGGTGCTGGG
CAGTGGCAGTAGCTCGCTGCACGGGCGCTGGGGTCCATAGGACAGTAGCTGAGAGAGCGCTGCCGCGGGCGCCGGGCGTG
GGGCCACAAGGCATGGCACCGAGGCAGGGCGTGTGAGGCGGGCCTAAAGTGTTAGTCGGAGGGTGAAGCCGTGGTAGGTT
CTTAATAGATTAGTATAAATATAGATATTATTGATTGGCCCATGACTCGTGTCTTGAATTTTAATTTTGTGTGCCGATGC
AGTCATAACTATCGGTATTGAGCCTTGTGTGGAGCAGAAACTTGTAACAGAATATGCATAATTTGAGGATTATATGATTT
CTGTGTAGTTGCCTTTTTACCTCTATATTTCGATGTCATTCCATTTTTTAGTTGTTGCAAATCATTTGATTCCTTGAAAC
AGAAATAAATACACAATACATGCTAATGAAAATTTGGCAATACATGTTTTGCTTTGTAAATTTTGATGTAGTCATTGCAA
ATCATTTGGCCTGTATTGGACGATGTCTGTTTGCATTCCTGATCTTCTCAACTACCAGGTGAAAGCATACCTCGATCGCA
AGTCACTGGCACATTCTCTGAACGACACAAAGACCGCAGTTATGCAACTTCACAACCTTATCAGTGTTATAGTCATCATT
ATAATCATCATTGTTACACTACTATTGATGGGCATTGCGACAACCAAGATTCTTGTTGTCATCTCGTCCCAGCTTCTGGT
TGCGGGATTCATATTTGGGAATGCATGCAAGACTGTATTTGAGGCCCTTATATTTGTATTCATCATGCATCCATTTGATG
TTGGTGACCGCTGTGTTATCGACGGAACACAGGTAACTTCTACATCACTCTTTCTGGTACCAGTTTCCATTGATTTCCCA
TGTTACTGACATGAATGTACTCTGATGATAGATGATCGTCGAGGAAATGAATATATTAACCACTGTTCTCTTGAAGAGTG
ACAACGAAAAGATATATTATCCAAATTCTGTGTTGTCCACAAAGCCAATCAGCAACTTTTACCGAAGCCCTAACATGTAT
GACACGATTGATTTTGCAATTGATGTTTCAACTTCAGTTGAGAGCATTGGAGCTTTGAGGTCCAAAATTAAAGGGTAATT
CTCAAACCTAACCTGCATTCATATTTAATTTCAGTTTTGTAAAATTATCGAAAGAAACTATGCCAGCCAGTTTAGGCAGC
TTGTATTTTATTTATTAAAAAGGAATTAGATTACAGGGGGCTAGAAAACCCTTGCAGAATATTTACAAGAAAGGGGAGTG
GGGGAGAGAATACAATTCAAATCTGTCCACAAAACTGGAAGTTGGAGAGGGAGAGGCAGAAGGAGGAGAGAGGGAGACTG
AATAACATTACAAAGAGGTTGGTGATAGTTAGTCTTATAGTATGAGGTAGCCGAAGTTGCAAGTGGCACCAGCAATGAAT
AAGTTATCTTAGTATAATCACATGTTTATGAAGAATACACATTATTAATTGTCACCGGTTCCCTTTACTCTCAGGTACTT
GGAGAGCAAACCAACGCATTGGCACCCAGTCCACACTGTAAATCTCAAGGACATCTTGGATGTGAACAAGATTAACATGT
CTCTCTCAGTCCAGCACACCATGAACTTTCAAAACATCCGGGAGAAGAACATCAGGAGGTCTGAGCTCGTTATGGAGTTG
AAGAAAATATTCGAGGAGATGTCCATCCGGTACCACCTTCTACCCCAGAAAGTTGAACTCACCTACGTCGGCTCGAACCC
ACTGCCCATGGGTCCTTCTCATACAAGATAGAGGATGGGTGAAGACTTTTAAGTCTCATATTGACAACTTGATCCATTTC
ATGGGATCTGACAACTGATGGCTAGCTGTGCAGTCTGTTCTGAAGTTACTAAAACTCTGCATAGTAGATATTAGCTCGTA
GAATAATGTCAGATAATGCATTTGTAAGCGGTGATGGTACTGGTGATCAATGCTTTGGGATTGGCCATTACACCATTTGA
TTATCTACACCGTTTGGTGCATCACAATTGAAACTGTTGTGAAATAGCCACTACTAAAGAAATTCAGCTGGGAGATTGAA
GTGGGCCTGTCGAAATGGGATGCTGAAGGAAATGTTGTAGACTGCTCAAGCAGCACTGCAGCAGTGGGATGGGAGAAGCA
CTGTCAATTCGGTCAACAGTTTATTTGGGTCATAGTGCAGGGAATATGAACAATCGTCATGGACAGTGCAAATGTTTTCA
TGCTACATTTGTCATCGACAGTTGATGTGGGCTGCTCTTATTAGGCGGCTTCTATGGGATGGTGAGATGCGACAAGAATT
GTCTTCTCGCATCATGGTTTTCGCTTTCTTGCTGTGTCTTGTTGGTGCAGGATGATGGAATGGCTTTTCTCTAAATAATG
CAAAATATTTCGGGCTCCGCACAAAACGGAACAGTCTCTGGCCAAAGCTACCAAGCCTGCCATGGATTGGCAGGGAATAT
GAACAATCGTCATGGACAGTGCAAATGTTTTCATGGTACGTTTTTGTCATCGAAAGTTGACGTGGGATGCTTTTATTAGG
CAGCAGATCCTCTATCACATCTCTATCTTATTCCTTAATTTAAATTTTACTCTGTAAATAATGTCAAACAGTGTCATTTA
CAGTTCCACGTCCTCTATTTTATCCTATCTACTGAAGACACTTTTGGAGATATCTTAAGAACTCATTTTCCAAAAAGATT
TTTATTTTCCAAAAGAAATTAGTTAATTTACGTTGGGAAAATAAAACTCTTTAGGGCTAGTTTTGGAACTCCATTTTTGA
AAGGATTTCTATTTTTCCAATAAAAATTAGTTCATTTACCTTGAAAAAAATGAAGTTTTCAAAACTAATTATATAAATAA
GAATTAAACTAATTATATATATAAGGACAAAACGATAAGACGAATCTACTAAGTCTAAATAGTCCATGTTTCGTCCACAT
GATGCTATAATAAATATTTGTTAATTATAAATTAATTATACCTAAAATTTTTATCTCATCATGTAGTCTTCATCTATATA
ATTAGTTTTTTAATTAAAATATATTTAGTACTTGTATTTGATATCCACACATTTAATGTGACATAGACTAATTTTAGTAT
CACAACCAAACACCTCTAAGCCTTCCTGTAGTTTGATTGGCCTCCAACATGTTCCAAAAGCAACACGATATATCTAATTA
ATCTAAAAAACCGAGTCCGCTATTCCGTCTTCATCGCTAGGCAAAGAAAATCGGGGATCACTCGCTATCCCTGGCGCCCC
ACATGTAGGCCTCACCCTTCCCTCCACGTGCGCAGCTTCAACGGCTCCATCACCCACTAGTGCTTGGATTGACAAAGTCA
TGGTGTGCTTCGTACAGTATCACCTGCTCGTTTGTTGTAACCACCACCTATAGGTCTTTGTCTTCTCATCGGTCACGCAA
CACCGAACCTGATATAACAAACATCATTCTATCGAATTATTATAGTAAAATGTCATTTTTTGTTGGCTGTTCTAAGTCCC
TTTAGGCCTTGTTCGTTTGTGCCGGATTGGTGGGTCGGAACGATTCCTAACCGGATTGCTTCTCTAATTTATATAAACTT
TGATTAGCTGGAACGATTCCGGGTGCAATCCGAAACAAACGAACAAGGCCTTAAAGAACTCCACCACAAGCAGCCTGGTT
CAAGGATCAGCACATCAGGTTTTGTTCCTCTCGCGGGCTCCTTGCTGCTCAGCCTATCTCCAGCGGAGCGTGTATATGAA
AATGCAAAATATTGTTTTGCACCATAGATTATACTGTTTATATAATGAAGTTTGAAATAAGAAGTGTGATAATGAGTGAG
ATAAGGAGGCTGGTGGAGATAACCACACAAACGGGTGCCTTGAGCTCTCTACTATGCAGGACGATCGCCCGCAACAACAC
TGTTGAGAGTACGACGCTCTTGCTAGTGTGAATACATGGTTGGGATTTTTTTAAGTGTGATAATAATTGTTGAGAAGATG
ATCAACTCTAGTTGGGTTTCATAACCATGGTGTAAGTATATAGTATTGCGCAACATGTCTTTTACCTTGTGTTGCAAGGC
ATAGAGCACAAAGACGATAAAAAAATGACAGTGAAGATCAAGTGAGTTCATGCCAATAAACTAGGAGTGGTGAAGGAGAG
ACATAATAAGAGTTGGACTGAGTGACCAAGGAGGCCGAGAGACTGACCATCAATGGCTGACACCTGTCGACATTGATAAA
TACAAGAGTACATAAGGGAGTATACCGTGTTAACCAAGTTAAGATCTAGTTGACCAAGTAATAGCGAAAAGTAAAGCAAG
GGTTTAGAAGACTCCTCAAGTTTTGGTTAAGTTATTGAAGACTCGACACTCTCCACTAGCCCTCATTGGAACACCCACAC
AAGGGTGTCGCTCTCCCTTAGTTCGTGCAGGAACTAAGTGCTCTCTATGAGCTGGTTCTTCGCCTCTCCAGCATGCTGGA
CAACTTACAACCATGTAAAATTTCTAAACCAAGTCACCCACAAACTATCCGGGTGATCATCGCACTCCCAATTACCACTG
AGTCATCTAGGTGATGCTGATCACCAAGAGTAACATGCACTAGACTCTCACCTGACCACAACAAGCCTAATGCGGTAGTG
GATGAACACAAGTCTCTATCTATAAACTACTAGTTAAGTGCATGTATATTGCGATGGTTTCCATTTATGATTGAGTATAG
AGTATAAAATATAAAGACATGTTTGTTATGTTGGCTAGATGGGTATGAATGTAGGTTTGGAGTGACACACGACAACCGTG
GTATGGTGGATTTTTATTTTCCAAAAGAAATTAGTTAATTTACGTTGGGAAAATAAAACTCTTTAGGGCTAGTTTTGGAA
CTCCATTTTTGAAAGGATTTCTATTTTTCCAATAAAAATTAGTTCATTTACCTTGAAAAAAATGAAGTTTTCAAAACTAA
TTATATAAATAAGAATTAAACTAATTATATATATAAGGACAAAACGATAAGACGAATCTACTAAGTCTAAATAGTCCATG
TTTCGTCCACATGATGCTATAATAAATATTTGTTAATTATAAATTAATTATACCTAAAATTTTTATCTCATCATGTAGTC
TTCATCTATATAATTAGTTTTTTAATTAAAATATATTTAGTACTTGTATTTGATATCCACACATTTAATGTGACATAGAC
TAATTTTAGTATCACAACCAAACACCTCTAAGCCTTCCTGTAGTTTGATTGGCCTCCAACATGTTCCAAAAGCAACACGA
TATATCTAATTAATCTAAAAAACCGAGTCCGCTATTCCGTCTTCATCGCTAGGCAAAGAAAATCGGGGATCACTCGCTAT
CCCTGGCGCCCCACATGTAGGCCTCACCCTTCCCTCCACGTGCGCAGCTTCAACGGCTCCATCACCCACTAGTGCTTGGA
TTGACAAAGTCATGGTGTGCTTCGTACAGTATCACCTGCTCGTTTGTTGTAACCACCACCTATAGGTCTTTGTCTTCTCA
TCGGTCACGCAACACCGAACCTGATATAACAAACATCATTCTATCGAATTATTATAGTAAAATGTCATTTTTTGTTGGCT
GTTCTAAGTCCCTTTAGGCCTTGTTCGTTTGTGCCGGATTGGTGGGTCGGAACGATTCCTAACCGGATTGCTTCTCTAAT
TTATATAAACTTTGATTAGCTGGAACGATTCCGGGTGCAATCCGAAACAAACGAACAAGGCCTTAAAGAACTCCACCACA
AGCAGCCTGGTTCAAGGATCAGCACATCAGGTTTTGTTCCTCTCGCGGGCTCCTTGCTGCTCAGCCTATCTCCAGCGGAG
CGTGTATATGAAAATGCAAAATATTGTTTTGCACCATAGATTATACTGTTTATATAATGAAGTTTGAAATAAGAAGTGTG
ATAATGAGTGAGATAAGGAGGCTGGTGGAGATAACCACACAAACGGGTGCCTTGAGCTCTCTACTATGCAGGACGATCGC
CCGCAACAACACTGTTGAGAGTACGACGCTCTTGCTAGTGTGAATACATGGTTGGGATTTTTTTAAGTGTGATAATAATT
GTTGAGAAGATGATCAACTCTAGTTGGGTTTCATAACCATGGTGTAAGTATATAGTATTGCGCAACATGTCTTTTACCTT
GTGTTGCAAGGCATAGAGCACAAAGACGATAAAAAAATGACAGTGAAGATCAAGTGAGTTCATGCCAATAAACTAGGAGT
GGTGAAGGAGAGACATAATAAGAGTTGGACTGAGTGACCAAGGAGGCCGAGAGACTGACCATCAATGGCTGACACCTGTC
GACATTGATAAATACAAGAGTACATAAGGGAGTATACCGTGTTAACCAAGTTAAGATCTAGTTGACCAAGTAATAGCGAA
AAGTAAAGCAAGGGTTTAGAAGACTCCTCAAGTTTTGGTTAAGTTATTGAAGACTCGACACTCTCCACTAGCCCTCATTG
GAACACCCACACAAGGGTGTCGCTCTCCCTTAGTTCGTGCAGGAACTAAGTGCTCTCTATGAGCTGGTTCTTCGCCTCTC
CAGCATGCTGGACAACTTACAACCATGTAAAATTTCTAAACCAAGTCACCCACAAACTATCCGGGTGATCATCGCACTCC
CAATTACCACTGAGTCATCTAGGTGATGCTGATCACCAAGAGTAACATGCACTAGACTCTCACCTGACCACAACAAGCCT
AATGCGGTAGTGGATGAACACAAGTCTCTATCTATAAACTACTAGTTAAGTGCATGTATATTGCGATGGTTTCCATTTAT
GATTGAGTATAGAGTATAAAATATAAAGACATGTTTGTTATGTTGGCTAGATGGGTATGAATGTAGGTTTGGAGTGACAC
ACGACAACCGTGGTATGGTGGATTTTTATTTTCCAAAAGAAATTAGTTAATTTACGTTGGGAAAATAAAACTCTTTAGGG
CTAGTTTTGGAACTCCATTTTTGAAAGGATTTCTATTTTTCCAATAAAAATTAGTTCATTTACCTTGAAAAAAATGAAGT
TTTCAAAACTAATTATATAAATAAGAATTAAACTAATTATATATATAAGGACAAAACGATAAGACGAATCTACTAAGTCT
AAATAGTCCATGTTTCGTCCACATGATGCTATAATAAATATTTGTTAATTATAAATTAATTATACCTAAAATTTTTATCT
CATCATGTAGTCTTCATCTATATAATTAGTTTTTTAATTAAAATATATTTAGTACTTGTATTTGATATCCACACATTTAA
TGTGACATAGACTAATTTTAGTATCACAACCAAACACCTCTAAGCCTTCCTGTAGTTTGATTGGCCTCCAACATGTTCCA
AAAGCAACACGATATATCTAATTAATCTAAAAAACCGAGTCCGCTATTCCGTCTTCATCGCTAGGCAAAGAAAATCGGGG
ATCACTCGCTATCCCTGGCGCCCCACATGTAGGCCTCACCCTTCCCTCCACGTGCGCAGCTTCAACGGCTCCATCACCCA
CTAGTGCTTGGATTGACAAAGTCATGGTGTGCTTCGTACAGTATCACCTGCTCGTTTGTTGTAACCACCACCTATAGGTC
TTTGTCTTCTCATCGGTCACGCAACACCGAACCTGATATAACAAACATCATTCTATCGAATTATTATAGTAAAATGTCAT
TTTTTGTTGGCTGTTCTAAGTCCCTTTAGGCCTTGTTCGTTTGTGCCGGATTGGTGGGTCGGAACGATTCCTAACCGGAT
TGCTTCTCTAATTTATATAAACTTTGATTAGCTGGAACGATTCCGGGTGCAATCCGAAACAAACGAACAAGGCCTTAAAG
AACTCCACCACAAGCAGCCTGGTTCAAGGATCAGCACATCAGGTTTTGTTCCTCTCGCGGGCTCCTTGCTGCTCAGCCTA
TCTCCAGCGGAGCGTGTATATGAAAATGCAAAATATTGTTTTGCACCATAGATTATACTGTTTATATAATGAAGTTTGAA
ATAAGAAGTGTGATAATGAGTGAGATAAGGAGGCTGGTGGAGATAACCACACAAACGGGTGCCTTGAGCTCTCTACTATG
CAGGACGATCGCCCGCAACAACACTGTTGAGAGTACGACGCTCTTGCTAGTGTGAATACATGGTTGGGATTTTTTTAAGT
GTGATAATAATTGTTGAGAAGATGATCAACTCTAGTTGGGTTTCATAACCATGGTGTAAGTATATAGTATTGCGCAACAT
GTCTTTTACCTTGTGTTGCAAGGCATAGAGCACAAAGACGATAAAAAAATGACAGTGAAGATCAAGTGAGTTCATGCCAA
TAAACTAGGAGTGGTGAAGGAGAGACATAATAAGAGTTGGACTGAGTGACCAAGGAGGCCGAGAGACTGACCATCAATGG
CTGACACCTGTCGACATTGATAAATACAAGAGTACATAAGGGAGTATACCGTGTTAACCAAGTTAAGATCTAGTTGACCA
AGTAATAGCGAAAAGTAAAGCAAGGGTTTAGAAGACTCCTCAAGTTTTGGTTAAGTTATTGAAGACTCGACACTCTCCAC
TAGCCCTCATTGGAACACCCACACAAGGGTGTCGCTCTCCCTTAGTTCGTGCAGGAACTAAGTGCTCTCTATGAGCTGGT
TCTTCGCCTCTCCAGCATGCTGGACAACTTACAACCATGTAAAATTTCTAAACCAAGTCACCCACAAACTATCCGGGTGA
TCATCGCACTCCCAATTACCACTGAGTCATCTAGGTGATGCTGATCACCAAGAGTAACATGCACTAGACTCTCACCTGAC
CACAACAAGCCTAATGCGGTAGTGGATGAACACAAGTCTCTATCTATAAACTACTAGTTAAGTGCATGTATATTGCGATG
GTTTCCATTTATGATTGAGTATAGAGTATAAAATATAAAGACATGTTTGTTATGTTGGCTAGATGGGTATGAATGTAGGT
TTGGAGTGACACACGACAACCGTGGTATGGTGGAAACTAGTGCTTTACAGTAGTAGAGATAGAGGTTACTAACCACGAGA
TTATCACTTCAATATACTTTCTCAAAAGAGTTTCTTTAGCTATTAGGCAGGGCAAGACACCTCAAGAAGTTGATAGGGGG
GTATAAATAGCCCTAAAGGCTCGTACTAGCTGTTACAACTCTACTCGACATTTTTGAGAACATCGAACATGTTTTGTGCC
AGCTTTCCCATTGCACCATACACATTGGTGCCTCTCCAATGGCAAGTTTCCAAAACTAGTGATTATTGTGCCTCATCCGG
TGCCAACACCGATGCTACATCGAACACATTCGATGAGTAATTCAAAACGATATACTCCATTCGTCCTAGTACATAAAGTG
TAATCACCTCTGGTTCAAAGATCAAGGGTTGTTTTAATTCTCTCTATCAATACTAGTACTACTGTATCGATGCATGTATG
TTTAGAGAGAGCACACCTTATATACTAGGACATAGGGAGTAGTAAATAAGCTCTCTGAGTACCCTATCCGGTACCAAATC
CGGTTGCATACCAGACATGTCACGTGAGTACTCGAGAAATTTGCACAATTTGCATGCCCTCTTGGTGCCTAGTCCGGTGT
AACACTGGACACACCGATTGGTGTACAACTGAAACTAGTCTATTTGCAAGCTCCTTGGGTGCACTGTCCAGTGCACCTTA
CCTGATGCACACTAGACATATTGATGCATATTAGAAACTACATAGGGCACATCTCCCATCTAGTGTGGTATCCGGTGAAG
CAACAAACGTATTTGGTGCTACTACATCCTGTCCAACTTGTGTTTTCAACCGTTTTTAACTTGATTTTTCTTCTAAACTT
CTCGTGGGCTCTCTTGGGTCACATGCACTAGTTTTTCACAAGTATGCACCACCACACATAACTAATCTCGACTAGGTCAT
GTACCCCATCTCATGCCTCCCTTTATAGTACGACTAAAAGAAAATAAAGGTCATATCACTACTCTAAATGTCCGACATCT
CTATTGACACTTACAACTAGTTGATCCTTAACCTTTTTTATCATTCCCTTTTAAAACAGATTGTTGACCTTCACCAATAA
GGGTATGAAAACCTTTTAAGCCCAAACATTCTGCATCATTTGACTTAACTTAATATATTTCCACAAAACATATGTTAGTC
ATAATAGTTTTGTGTTGTCATTAATTACCAAAACAAAACAGGGGCCTTGATGCTTTTAGTTATAAATTATGCAATCCACA
CATTCAAAAGATTGTGCTTAGTACAAAGTTTATGTTTAATGAGTCTACTATATTATATGCAATCCTCTAGTTGAGATGGA
ATAGAACAAGTGGAGCATTTATTAATATATAGTGAGTACACCAAATATTGATAATATTATTGTCTATGATTCTACTAGTG
GAATTTTTCTCGATGAATCATCTATTGTTGGGCATTCTTCTTCAATTATGCAACCTACACAACATTTTATGGCATTTAAT
AGGGCTAGAAAAACACCGAAGGCAATTAATTGAAAATTGCAATATTGCTTATTCTGTAAATGTTTTAGAAGATATTGAAG
GTAATTTAAGACCTTATAATTATTCAGAAGTTTGTAAAGATGCTATTTTCTTGAGTATGTTTATAGTCTATGTGAGGTTA
CTTCTTACGTTACTATACATTGTGATAGCTACAATGTTATTTGTCTCACTAAAGATTGCATTGCATGTTTATGGAAGAAT
AAAAGCATATTGATGTGATATATTATTTATCAAAGACATCAACATTAAAAGTAATGTCACGATATGCAAGATAAATACTC
ATGATAATCATGCAAATATATTGGCAAATTCTGTTTCTAAAGCTAAGTTTGTGATATGCTTAGGCTTAGTTGGGAGTACA
CGATAAATCCTAGTGACCTTTGGCACGAGTGATTACTTATTGAAGAACGTAATAAAAAAAGAAACGTTAATTGTAGAATA
ATCCCTCTTTTAGGTAACCGAATAAAGAAAGATCTTTCCTGAAAGGTATTTTAACTTTCAAATCGTCAAACTAACTGTGA
TACTTTGTCATTGATGCTTGTGATCGACGTGGACATCGGCTGGTCGGACCAATGTTGCGCGGCTAAGCTGCTTGCACATA
CCGATGGAACGGGAGAGGTGACACTCCTTTGACATCAGAAGTTGCCGCAGATTGTTAAACACAGTTTTTATAAAAATCAA
TTTAGTCAAATTCGACCAAAATCAACGTGAACACAGAATATATCGAGTCGTTGTAATAGTAGAAAACTTGTTTACATCAT
AAACCTTATGTACTCTTTTATCTTCTTCACACGTAATCTCCACGATACTTATATTCTCTCCACAGCTAGATTCTCAGAAA
AGCTATAAAAAAAACTGAACCAAACAGACCCTAAATTCTACATATCTTTATCTTCCTCCACATATAATCTGTTTGCTGAC
GGGAAGCTAGATATAAGGTATGTTTGATTCGTTTTTTTCCTGGTCATCAGAAGCTACTTCGAACTCCGAGACATCTAGTT
TTTCAGCCCGCTTCTATGAGAATCACTTTGGTGAAAATCGTCCAAAATCAACGGAAACACAATCGTTCGAGTCGTCACGA
TGCGAAGAAATCGTCACTTACTAGATCCTAAATTCTACATACCTTTATCTTCCTTCACATATAATCTCCATAATAATTGA
ATTCTCTCTACAATCAGATTATTTCCGCAACTATTTCTTTAAAAAAGTTTGTCAGAAAAAATTAAAACAAACAAACTCAT
ATCTGCAGCTGACGAAGCGTTCAACGGGAGTTGCCGGGCAAGTGGCATCCCCGCACCCAAGGTCCCAAACAAAGACGAGA
AGAAGCAATATGTCACCTACCGGCTGATTGGTTAGCTGGACGAGCGCACCCACGCTCGCTCGATTCAGGCTGATCGGAAA
TAGGTATTTTTGTCGTATGAGTGGATGCAGCCAAAGTGTCTCAAAATAATTTGTTTTGCATCCACTCGTACAATTCATGC
TCCAGATATAGAAGCAACCAAACAATTTTTTAGATAAAGTTAATGCACAGAGTGACGTAGGACGAAACGATACGACCAAC
CAATCAGACGAATAATTTCAGCTGGGATCCACCATCCCGGACAGATGAGTCGAGCGCATGCTAACGTGAGTATGAATTTT
GTTTCCCTCCGTCGTGGTTCGTTCATCAAAATTGCACTGAATTTGCATTAATTGGAAGCGCGTTTTGGATCCCTGCTCAC
CGTCGTGCTCATCTCTCCATCTATTTCTACTTCAAAATAGTGCATTAGTTTTTGTCCATTAATTTAGTTGTGAATCTTTA
ACTATGCCAGAAAAGATCTTCGCCACCGAGCTATCCCTACGACTATTTTAGAAAATTGACAGTGATAAAGTCGGTTCATG
AATTTAATCGGCAGTGGCCTATAACTATTAGGTGCTGTTTGGTTTACGAAATGTAACGTAAAGGGTAATGATAATGGTTT
ACACTCGATTACGGGTGGTAACAAGTTTGAATAGTCCGGTATCAATTTTTAGTATGGTATCTGATTACGGTTGGACTAAA
ACAAACATGATTTAACGTTATCACTTACCCATTACGTTACAAATATTTGAACCAAACGATACCTTAGTTCATTACATCAA
TCGACAGTTATAGATTTTTTTGCGAAAATAATCATATTTTTTTCCTTAAGGGATCGAATCGAGATAAATTTTATATCAAA
ACTATAGAGTTTAAAAAGATATAAACATTATAGTGAGGGCTTTTAAATTTGTGATGATTTATAAGTCTAAATATTGAATC
ATATTTGAGATGATTAATAATGTTGAATAAAGATAAGTTTAATATGAAAGTTGTAATATTTAACAAGATCTGTAAATTTT
CAAATAGTAGTATTTTTTATTTAAAATCACTTAAAATTATCAAATATATAATAAAAGATTTAGAATTGAGCTATTAGAAA
AATTAGTGACAACTATATCTCTATTACTATAAAGCCCTACATCGTCGTGCATCAACACATTTGCAAAAACCCTTAGGGCC
CGTTTGTTTCGTTGGAATTGAATTCCATTTTAATAATTATAATTTAGACAAAACTAATTAAGTTTATATATTTATATATA
ATATATTTGTATATTATCCTAAATCATATGAGAGAGTTAGTTATATATTATATTTATGTTATAGAGACGCAGGTAGAAGA
GTGCGCTATAAGTTGTACATCGAAAAATTAGCATGTAAATCTATAGAATTAATTTCCATCTCTCACCCTATGAATTTGAG
ATAGGCTTATATGATAACTTTGGAAAGTGGTGTAATGTTATATTCTAAAAAATTAGCCTATTCCATTAATAAGATTCCAA
TTCCTCGAAATGAAAGGAAACAAACGGGGCCTTATATCACTTCACTACGGATTTCTTCGTGTGTCGTCCTTCGCTTTTCC
CGCTTCACTTCACTACACCTTGAGTTTCTTTATGTGTCGTTCTTCGCTTCTCCCGCTTCACTTCACTACATCTTGAGTTT
CTTCGTGCGTCGTTCTTTGCTTCTCTCGCACCCGCGTGTCCTACGCGAATCTGAATTCTCCCCGCATGCGTGCATGCCCT
GTGCGTCCTTGTGCAAATTTGAATTCTCCCTCGTGCGTGCGTGCCTGTGCAAATAATTCTTCCCACGACGAGCAAAAAAT
GGGAGGGCGAGGGATCAAACCGTGGTTGCTGGAAAGCAAGCATATGACATCTACCACCAGAGCTCACGTGTGTTCGTGTT
ACAGAAAAGATAGATATTGTATTATATACACACACACCAATACTTTGAAAATAAAAAAATAATCATCTTTAAATAAATGA
ACATGAGTTTCTTCGTGCATCGCCCTTCCCCTCCTCTCCCCTTGAAATGTGTCCCGTGCTTGTTCCACTCCCGCACGCCT
TGTGCGAATTTGAATTCTTCCATTCACTCCCACGTGCCCTTGCGAATAATTCCTTACACAACGAGAAAAAAATAAAATCT
AAATTCTCTCGTTCGTCCCGCGTGCCCTATGTGAATAATTCCTCCCGCGGCGAGCAAAAAAAATGAAAGGGCAAGGGATG
GAACCATGACCACTAGGAAGTGAGCATTAGGCACATACCACCAAAAGTTCACGTGCGTTCATGTCACCAAGCGCGGAGCA
GGGACCAAAAGCGCATGTTGGCTTGAAGCCCCGCCCCCTAGACGGGGGTCTAGATGTCATACGGGGAGGTCTAGGACCCT
TGTATGGGGTTCAGACGATACACGTGGAGGTCTAGGACCCATCCATGAGAGTCCGAACCCATGGGAGTAGTCCCTAAGCA
CCAGATCTGTCTCCGAGCGGGGAGCGGGGAGCGGGTCCCGTGGCCAGCGGTCCTGTCAGATGGGTCCAAACTCATGAGCC
TAGCAGCTCCGTTCCTTAGTACACGGTTAGAGATAACTATGTACGTTTCTATCTTGACACAGTAGAAGTATGTACCCCAG
TTACGAGGTACCAACAATAACTAATCTGGTAGGTTTATAGACCGAGAGAGAAGACATCCATATTATGCAGCGAGCCAGAT
AGATCGAAGGGATAAGATCATTTGTTTACCAAGATAACACTGGACAATGTCAAGCTACGAACTAAATCGATTTTCACTCG
TGGTTGTCTTAGCTACACCGTTAGTGGAAATCAATTTCCACTAGCGGTTCTTAATTAACCGCATGTCTAAAGATTTATTT
CTACTGTCATCTACCATTGATGGTTCTAAAAACACCTCTATAAGCTTTTTTACGAGTGTTAGACTTTCATATGTTAAAAA
CTATGTAGATAATTTTTATTCTTATCAAACTTTTGTCATCTCTCTCCATCTATACATATCATGAAAACTCACGAAGAATA
ATTAGGGATGGCAACGGATAAATTATCCGCGGATACTGGCTCTAGATATCCATATCCGTCACTTAAATCCGCTACTCGAA
TCCATAACTGTTATCTGCTACGGATAAAAAACCGTATCCACATTCGTTACCCGCGGGTAATAGATATCCACGGATATATC
TGTTTGTGCACTTGACAGATTTAAATCCAGTTGGACGGTGAAGGTGGGCCTGCACGGTGCAGTTGCTCCTGTTGGGCGAT
TCCAATCAACGACACAATTCATGTGCTCCTCCTCGTGAATCGTGATCAGGTTGATGGCACAAGGGTGGCCGGCTACGAGG
TGGCCAGCCGCCAGCAACGCGCAAAGCTGCAAGACCGTCGGAGTTGCGAGGGAGGCCGATGGCAAGCGGAGCGACGAGCT
GAGTGGCGAGGGAGGCTGGCGGCGTGGCCTGCATGCTATAGGGAAGGGAGCGTCGCCGACGCAAGGCGCAAGCAACAAGC
TCTACACTCACACGGGGCTAGGGATCGGGACCTAGAGTGAGGACGGTGGGTTGGTGGTGGCTGGGAGCTTGGGAAGGAAC
ACTTATGGATGGGGGGTTGGGGTCTTGGGGATTGGAGTGTGCGTATCGTATGCCTCCCTGTGAATTGGGATGCAATTTTT
TTTTGAAACCCTAGCAACCCCACATGTTAGGTTAACGGGTAATCGGATATTCAGGTATGGATACCACTTTTTATACCCGT
TCTATAAATATCCGTGGATATCAAACAGTAACCATATCCGTATCCGTATCCGCGGGTACAAACTTGTACCCAAATCCGTG
CCCAATGTGTTTTTTTATCCGCGAGCGGGCTCGTGGCATACGTTGCCATCCCTAAAAACAACCACAGAGACTAGCTTTAT
GCATTGACACCAATGGGTCATGGGTGTCACATATCTATAGGATGAAGACGTATCATATATGAATGCCATTATTTACCATG
TGTTTGTTGGATAAAGATACAAATTCGAATATGCCTGCTACGAATACAATCAGATAGTTCAGATTTGCATTCACATTTAG
ATATCCATTTATGCTGTTTGTAAGTATTTATTTTTTTACCAATGGATTTAGAAAAAAAACAAGACATGCAATGAAAGATC
AAAATGTACGAATACAGAACTCTATATACATATACAGAATAAACGAAAAGTGCATTGTTAATTAGAACGTGGCAAAAAGT
ATAAAATCGTTAGCATCTTTGATATATCTCAACAAACAAGACAATTCTTCATTTTTAGTATCTTGGAAGAATTTAGAGAT
CTCTCGGTTATAGAATGGAATTTCAGGATCTTAGTACGCAAGAATATTGATCTCCTACTCAAGCTACAAAATGAATATTG
GAAGCAAAGAAGTAAAATCAACTGGGTAATGGTTGGGGACAAAAATACTAAGTTCTTCCATGCCAACACTACTCTCTCTT
CCAAAATAAAATACATTTCTTGTCTCCTAAATTTTGAAAATCAATTGGTTTACTCCCATGACAATAAGAAAGTCCTTTGG
AATGCTTTCAAAGAAAGATTATGAATCTCTTTCTATCAGGGATCGATCCTTAATCTTGAGGACCTTTTCCCACAGGTTGA
TGCACTTCAGTTGCTTGAAACTAAGTTTTCAACAGAATAAATTAATAGCATTGTTAAAGGCTAACCTTGGGGCAAATTGC
GAGGTCTAGATGACTTTAATTCAGACTTCTTCAAGAAATGTTGGCCTATCATTCGAATGGATTTCTATGATTTATGCAAT
GGTTTCTTTCATCATAACATTTGCTTGTGAAGTATTAATGGAGCATATATTACTTTGATCCCAAAAAAGATAATCTAGTT
TCAGTTAATGACTTCAGACCTATATCGTCACTCAATTGCTCTATCAAGCTGATTACTAAGATTTTGGCAGATATACTTCA
ACAAGTAATGACAAAATTAATTCATCAAAATCAATATGGCTTTTTGAAAGGCAGAACTATTCAAGATTTCATTATTTGGG
CATTTGAAACCGGTCTAGCCACCGGCTGAGCAGCAAGGTGAAATGGGAGAGAATCCAGCTGAGCCGGGTCTGAAATCGGC
TGAGCCAATTTCCAACAGAGAGGAAACCGACTAACTGCTCGGCTGGGCAGGGAGCTGAGCAATGAGGAAAACCGGCTGAG
CCGGTCTGAAACCGGCTGAGTCGATATTCAGCAGAAAGGATCCCGGTCAACTTCCTGGCTGAGTACCTGGTGGACCAAGA
AAATACCTGCTGAGCAAGCCTGAATCCTAGCTGAACCAGGATTTCAATCCTGGCTGAACCAGCCTGAATCCCGACTGAAT
CAGGATTTTTCATAAAGCAATTTTGAACAAGATAAACATAAAAAGATTGTACTACATACTTCCACTAAGGATTAACAAGG
ATAAAATAGAAGTTTTGGATCAAGGATTATAAGCTTTAGTATCAATACCAACCTTCTTTTTGGATCTCCCTTGATAGTAC
AACGATCTCTATACTCAAGTTAAATAAAATATAATTATGTAAACTCCTTGAGTCATTGGTGTCTCATGTGTGATTTCTTT
ATGGTGTTGCTTCATAAGGATCAAAAACATCTTTGCCTCACCTTTTGAAGCAAACACAAATCGAGCATGTGACTTCAACC
ATTTCACCATATATGAGCTCAACTCATGGCTTCAAATCACTTTACTGATGCATCAACACTATATAACTCTTTATAGATGA
TTAATTCATCGACTTGGTGCAAGTACTCTCTTATTCACCTTAGCCATGGTACTTGATCCACAAGTCGTTGCTTGGCCTCC
ATCTTCGCTTAGTC
>60_P21_unitig_6
ACTAGCCTGCACCAGTGAACTGGTTATTCTCTGTTTTCGTTTCGAGTTTTTGGTGAAATTTTCACGTGTGGACTATTCAC
CCCCTCTAGGCCACTTTTAGCCCCTCGCCCCTTCCAGTTGTTCTAGGCTCCAGCACCGCCGATGGCCCACCGCTACAGCT
AGGGCTGGACGAAATGATTGTGGCTCGCTGGCTCGCTCGGTTTATGGTCAGCTCGGCTCGGCTCGGATCGGCTCGTTTGA
ATTTTTTCACGAGCTGAGCTGACATCCTAGCTCGGTTCGTTAACGAGCCAGCTCGCGAGCTAAACGAGCTACCATATTCC
AGCAAAACAAAACTATATGCATATCATTTACATAATAATTGATGAACATGTTATATATATGTGAGGTGTCTATGGCCTAT
GAATTAACATGCTATATATATATATATATGAGGTGTCTATAGCCTATGAATTAAACTAATGATTAATGAACTATGTCTAT
GTGTTAATTTGGTCTATGCAAATATAATTATGGATTAAACTGATGAACATGTATGTGAATTATGAATTAATGAGTGATGA
ATTATGCTAATTTGGTGTTACATTGACGTGGTTTGTGAAACTATGAGTATAATTACTATTTTCTATTGTTAAATTAGTTT
GAAATTAACTAAAAAATAAATATTATGTATATATTAATTTTTTTCTGCTCTGGCTCGCGAGCTAAACGAGCCAGCTCGAG
CTCGTAAACGAGCCGAGCCGAGCTGACTCTGTGGCTCGTTACCTTAACAAGCTGAGCTGAGCTGGCTCGTTAGCTTAACG
AGCTAGCTCGAACTCGGACGAGCCGAGCCGAGCCGAGCTGGCTCGTTATCCACCCCTAGCTGCAGCTATAGGTGTACATT
CGGGCCACCCGGCCCGGCCCGGCCCAAGCCCGAAAAGGCCCGACACATTTAATTTTGGCTCAGCCCGGCCCAGTATTAAA
TTCGAGCCGTGTCGTGCCGACCCCTCGGCCCACGGCTCGGCCCATATTCAGTTAAACATGTCGGGCTTTAAACGGGTGGC
CCGAAAATAGTAAAGGCCTGAAATACAAAATTGGCCCGAAATACACATTTGGGCCCGAAAAACAAAATCGAGCGGTCGCG
CAGGGGCGCAGCCGAGCAGGAAGGCTCCGGTCGTGCGCAGGGGCGGCTCCGGTCGCGCGTAGGGGCGGATCCGGTCGCGC
GCAGGGGAGACTCTGGTCGCGCGCAGGGGCGGCTCCGGTCGGCGGTCGCGCGCATGGGAAGCTTCGGTAGTCCGGTCGGC
GGTCGCGAGCAGGGGCGGTTCCGGTGGAGGCGTGGAGCCTGGAGCTGGGGGCGCCTGGCCGCCTGGGAGGCCGAGACGGC
GACCGGACGGGGACGGGACACGAGACGGAGAGACGAACTCGCGTTTTAGGGTTTCTGGGCAACGCAAGGCAAGACATAAA
CGGATAAACCTAATGGAATGGCCAAATGGGCCTCGCCTTCGCGCCTTAGGCCCGTCCCGTGGACAAGTGCAGCTACGCCT
GTGCTGCCGCCTGCCGCTGTCGAGGCCGTGGAGTGGAGGCAACCATTTTGGGCCTTTTCGTGCCTGTTAACGGGCCATTT
CAGGTCTGCTTAAATGGGCCGGGCTCATGCCCGCCCGTGGGCCTCGGCCCAAGCACGACCCGATGCATCGGGCCGGGCCG
GGCCGACCCGAAATAATTTCGTGTCGTGCCGTGCTTAGGTCGGGCTTTTTTTCGTGTTTCGTGCCAGCCCATTAAGCCCG
GCCAAAATGTACACCTATAGCTGCAACACACTATTGGAAGGTACCGAGGAAACTAGGTAAACATACAAGTTGTATTGCCG
ATATTTGCATAACTGATAACTAGATTTGCTTATAATTGTTGATGATTACTGCTCCTCTTTGTTTAGATAAATGAGGAGAT
TTTTTCAACCTCTTTCAACGGGTTCTGCAACTGGTGGTCAGGATAATACTAATGTGAATGATACGCCAATCGTGCAAACA
AGAATTTAAGAACAATCAATTGTTGGGCATTTAATCTAGATGAAATAGTTGTATATCTAGCATTAAGAAGACAAATTGTT
GAGCATATTATAAATGTACAAGATGAAGTTAGAAGAGCCTATATTTTGAAAGGTCCATGCCAACCAAGAGGTTTAGGTTT
TCCTCATAGACAATATGGCCAGAGTTCAAGACATTTTCAAGGACAATGGTTTGATATGATTGGTTGGAATGCAGTGAGTC
AAAGGATGCATCCTATTGCTTTTACTGCTTTTCTTTTTAAGCAGCTAGGAAAGGGTGGTAAATATGAAGCTTTCACCAAA
GTTGGGTATAATAGTTGGAAATATGTGGTTGAAAAGTTTAGATCCCATGCTGGTGGTGTTAATAGCATTCACAACAATGC
TAGATTGCATTTTGATGATTTTAATAATCGAAGACAAAGTATAGATTCTATTATGTCTAGTGCTACTCGTGACGCTGAAA
AGCTCTATAAAATCCAATTAACTTGTTCATTAGATTGTACAATATTTCTTTTGGTGCAAGGTTTAGCTTTTTGTGGTCAT
GATGAGTCAACTAGTTCCTTAAATAGGGGTAATTTCAAGGGTTAATTTATTAGGTGAAGGTTAAAATTAAAGAAGTGATT
AATGCTTTTGACCGTGCTCCATGAAATTGCATTATGACATCTCCATACATTCAAAATATCTTACAAATAGTTGTGCTTAA
GAGATTACAAAGAAGATCATGGGAGAAATAGAAGATAGAAACTTTTCTAATCTTATTGATGAATCACGTTAAAGAACAAA
TGACATTGATATTGAGGCAAATTTATTTGAAATATAAGTGATAATAGCTACCTATATTTTGTTGCTTGAGTAACCAACTT
TTAACTTTTTGTAATGTAGATATGTGAACAACAAAGGCCATGTGGTGGAACGGTTCCTTGCCATCAAGCATGTCAAGGAA
ACTACATCAGATGCTCTGAAGGAAGCTCTTTTGACACTTCTGGATCATCTTGGCTTATCTATATCCAAGATTAGAGGGCA
AGGATATGACAATGCATCAAATATGAGAGGTGAATTTAATGGCTTGCAAAAAATATCATGGATCTTAATCCTTATGCTTA
TTATTTTCACTGTTTTCGCATTAATTATAACTTGTGTTGGTTTTTGTTGCTAGTAGTACTTGTTGTAAATCAATTCAAGA
CTTTTTTAGTACATTCAATTAATTGTTAGCACCACAAGCTCATGTTGCGAGAGAAGGGATGCCCTAAGGGCAAAAGAGCA
TGAAAGTATTATAGAAAAACTTGAAAGAGGTGAATTTATTACTTGAAAAGGTCGTCATCAAGCAACCAATCTTGCTAGAC
CTAGTGACACTAGATGGGGTTCACATTATTTAACCTTGCTTCATTTAGAAACAATATGGGAGTCAGTATTGCATGTTCTT
GCTATTGTCCATGAAGATGGTCGTGTACCAACACAAGCAGCAGGGTTGGTAGAAAAACAGAGTTTCAAATTTGCTTTCAT
TCTAAAATTGGTGTTGAAAGTGATTGTAATCACAAATGAGCTCTCTCAAATGTTGCAAAGGAAGAGTGTTGATATTGTTC
TTGTCATGAAGTTACTTGATGTTGTTAAAGCCCAAATGGCTATGATGAGGACAAATAGTGGTTGGGAGTGATTCTTTAAA
AATGTGAAGGAATTTTGTGCTTTATAAGGGTATTCATGTGGTAGACATGGATGCAGAAGTACCTATTAGAGGTCGATCAA
GGCGAGATGGATTCACAGTCACAAACCTTCACTATTATAGCACCAAGGTATTTTTTGTTATTCTTGATAAAAATAAATAT
AGAGTTGTGCCATCGGTCCAGTGAAGTTTCAAGTGAGTTGTTGGTTGGTTTTGTTTGCATTGATCCAAAGAAGTCTTTTT
CTATGTTCAATTTGGAGAAGCTTGTTAAGCTTGGTGAGTTATATGATCAAGATTTCATAGTTGTTGATCGTGCAATATTA
AGAGAGCAACTCGAGACATATATTGTCCATGTGAGAAGGCATGTTACTTCTAGTACTTGTGAAGATATTACATTTCTTTA
TAATAAGATGGTTCAGACTGAAAAGCATGACGTGTTTCCTTTAGTCTACAAGCTAATTGAGTTGATCTTATTATTACCTA
TGCTAACAGGAAGTGCTGGGAGAACATTTTTACCTATGTATATAATTAAGAGAGAATTATTGATGAGGACATTGCTGCCA
TTGATACAACCACACATCACTTCACCATTCGTAGCTAATCAGGGACCAATGACACGAGCTTGTGCACGTAAACTTAATTA
TAAGGTGAACTCGTTTCTTGCTGCTGAAGCTAATTCTTCTTTAAATGTGTTACTAAAGCCTTGCTACGACTTTATTATGC
TCAGGTGTTTGGGAGGTGAACCATCTTGGAGTGGAGAAAACAACAAAGCAATAAAAGCTGTTGCACCCGAGATAATTTCG
TAACTGCAGTAAGTGCATGTTAAAGAGGGTATATCTTCCAACTCCCAAGGCCGTTTAATGCAAATAAGTACTTGTTGGAA
AGCTCCCTTCGTCTAATTGCTGGTGGATCAAGAATTAATTGGAGATTACACCCGAGGCGTCCAGGAACTGCCGAGAGAAC
TTCATGATTCCACCAGCCTGAGGGGATTTCGTAACTGCATCAATTACAAGTTTAAATGGGGGCATATCTTCCAACTCCCA
AGGCCGTTTAATGCAAATAAGTACTTGTTGGAAAGCTCCCTTCGTCTAATTGCTGGTGGATCAAGAATTAATGGGAGATT
ACACCTGAGGCGTCCAGGAACTGCCGAGAGAACTTCATGACTCCACCAGAATTCCTTCTTTCTATTTCTCTATTTAAGCA
ACTAGCAGCCACCAAAGAACTCGGGTTTTTGTTTGATGTAAGTTTAGCCTTTGCTACTTCCTTGTAAACGCGTGTGTCGG
CTAGACCACCCGGATACTTGAAACAGAACCCCAACTCTATCAGATCCGTGAGCGTCTGCGTTTTATCTTGTTCTTGCTTG
TTCTCGATTGCTTGCAGGTTCAAGGTTGTTCTTGGCACGGCAAGAGCAGCAACAACAGGAGCCGGTGTTACTATCGCTAA
GGCACAGCACCCTTGTGGTTGTTGTAGTCGGATAGCACAACGTCGACCTC
>60_P21_unitig_7
CATTTACAGTTAAAAATTAAAGATGGCTAGAGCTCTCGGAACCCTGAGTAGTACCTGCTATTAGTTCATATCGTCTGGTA
AGTAGAATCTATTTCACTTCAGTAGAAGTACAGATCGTCTGTTGTTTTATATCAGCAGTGATCAGAAAATCTTGGCATGC
ATTACTTTGTTTCAGTCCCTTCGCATTTCTTGTCAATGGCAGATTTCTCCCAGAAGAAAATCTGTGTCTGAAATTTGCTA
ATATGAAATAGTACAGTATGCCCACCAGTACTTGACTTTACTGGCTCAATGGGCCAGGCAGAAGGAAATTCCAATTGGTT
GTTTTCTTTGAGTTGAATCATTATAACAAACTTAGCCCTCATTATGTTGTATTTGCAGTTTTTGAATTCAATTGAAGTAA
AAGGAAATATCATAGTTTGGTCCTTTCGTGAATTTTTTTTGTCCAATTTTTTGTCCTTGTAGGTTTTTCCGTTGCATTAG
AAAACACTGTAGGCAACTGATTTTCTAACATGCCCCTATCAGAACTTCCTCCGAGACCATTGCTTGAGATCTTGGCACGA
GAACTACGGTAATGTGATTCTTGCGCCTTCGTTTTTCCCCTGTTTAGACTTTAGAGTGAATTAGTCTCATTTTGCTTTTT
CCTTTCACCTGATTGGCAGGGTCTTAGACTATTCAACATTGATATGATTAGGGAGCACGGAACAAGAGACCAGTTTTATG
TCATAGACATGAACTACTTTCCTAGTATGTGGCTGCTTCCTTGCGTTGCCTCTCCGTTTGCAGGGAAGGGTGCTCCCAGC
CCCTTGGCCCCTCCCAACCCTCGTCGTCGTAACAGAGGTATATTCTACCCTGAATAAAATGATTTCTGTTGTATTGTACT
TACA
>60_P21_unitig_8
TGTTGATCGTGCAATATTAAGAGAGCAACTCGAGACATATATTGTCCATGTGAGAAGGCATGTTGCTTCTAGTACTTGTG
AAGATATTACATTTCTTTATAATAAGATGGTTCAGACTGAAAAGCATGACGTGTTTCCTTTAGTCTACAAGCTAATTGAG
TTGATCTTATTATTACCTATGCTAACAGCAAGTGCTGGGAGAACATTTTTACCTATGTATATAATTAAGAGAGAATTATG
TAACATGATTGAAGATGATTGGTTGAATGATCTAATGGTTTGCGATACCGAGAAAGAAGTCTTCAAATTCATTAATGATG
AGCTTATTATTCGACGATTTCAATGTCTCAAAACTAGAAGGATGCAATTGCCTTTAACAATATGTTTGCTTTTTTATTCA
TATAATTTCCTTCTTTGAACTTGTATCATGTATTGATATAAAACTTGAATTCTATGCGGCAATAGTTGTTTCCAGCGTTG
GTTGATTTTGTTATACGGTTTATTGGCCTCTATGAATTCTTGTCTTACGTCCGCCACTGCTTATACATATTTTTAGTTAT
ACTTAATTCGTTGACTAAGCTATAAAATGGATAGAGTTGTTTCTATATTCAGAGTAGGTTTTAGATAACATTTTTAAAAC
TATATAGGAGAAAATATTTTTGTACACTTAAGATAAAGGAGTATATACTATCTGATTGATTGCCTGCGCACCCCATTTGG
CATCTCTAGGTGCGTTGATCAAACGGTTGCCTCTGCATGCATTCGTGGGGTAAAAGATGCACCTACAGCTGCAACACAGG
CTAAAATCACTTTCCTTCACTGCATGCACAGGTATGTAGGGAGGACTCCGTGTCCAGTGGGCTAAGCTCGCACGATCTCA
GTCACGCCCGTTTATCCAACTAATCAGACGGATAAAATCTCTGTCCAACCTAGATAACATTTTTAAAACTATATATGAGA
AAATATTTTTGTACACTTAAGATAAAGGAGTATATAGTATCTGATTGATTGCCTGCGCACCCCATTTGGCCTCTCTAGGT
GCGTTGATCAAACGATTGCCTCTGCATGCATTCGTGGGGTAAAAGATGCCCCTACAGCTGCAACACAGGCTAAAATCACT
TTCCTTCGCTGCATGCACATGTATGTAGGGAGGACTCCGTGTCCAGTGGGCTAAGCTCGCACGATCTCAGTCACGTCCGT
TTATCCAACTAATCAGACGAATAAAGTCTCTGTCCAACCTCTATAGGTTTAAGGTCTTAATTGGACCAAGAGCTGAAGAG
CAAAATGACCTTTAATATAATAGTTAAGACTTTCGAGTAGCACTTCTAGCCGTTCGATTCCGGGCGAATTTCAGACTTAA
CCTTGCTATGTCCGGAGCAGCTTGTGCTGCTTTGTCCATGTCCCAGTCTCCCTAAACATATCGTAGGCCCATCGATTTTT
ATCATGTCGCCATTTAAATGTTCGAGATGTTTAAAGCTACTCGCTTCGGTGCTGGTCGGATCAAGCAGATGATACGAAGT
GCGTGCCACGCCGTTCCGTTTGCATGCACATCACTGGTGCCAAATGTGATGTCGTACAAGAAACACCAGGTGCCAAACAC
ACATTCCATTTGCTTACACATTTGCAGTGCTGAATGCGACGCTTGCCTTTTTTTTCACTAGCCACAATAGTGACATCAGT
AGCCGTAGTATACAGTGATGAACCATGAACGTGACGTTGCTTTTTCACTGGCCCAGATTGTCATCAGTTGCCGTACCAGC
CCTTGCATCGGCGCTTTAAAACTCTGATGATGAACCGAAGTTGCTGTGTGATACGTACAGGTTTTGGTCGTGGAAGTTGC
ACCAATGACCGATCGTGCCCTTAAAAGAGCCAGCAGCATTTGGCGGCTGGTGGACACGCGCGCACGCTCGTTCAGATTCC
AATTCGGGCCTGAAATCCCACAGCTTTTCTCTAATCACTTAGCAACAACAGTAGTAGCAGTGCTCTCGACCACGAAAATA
AGCAACAAGGTAGAAAAATGATCGAAGATGATAACACCGACGGGCTAAAGTTTCTTTAATTGAGAATTACGGGTTTAAAA
AAGTTATGGTATACGTTGGTGAAGGGTCCCGTCCAGGCAACACTAAATGTTCTGCTAAGGCAAAAACACCTTTTTTCACA
ACTCGATCATGTTTGATATGACGGCATTAGCGTTCTTTTTCTTTATGCACAAAAGATACGATGATGGGCTTACCCGGTGA
TTTTTATGGGTTTTAAAAATCATTACCTATCAAGTATGTGAGAACGGATACGTGTACATACTGTTCATGTCCGTTTACAC
ATGAATAATTTATATTTGCCTTAACAACACATATGTATTTATTAATTACTATAAAATACATATATATCTGATATATCTAT
GACTAGTAGACTATTAACAAATGTAGTTTTATAGTAATGTTACAATCATTACTACAGAACGTGATATCTATACCGGTTGA
GAACATACTATAATACCAGATTCTCAATCGATACTTGTCATCCGGGATTAAAGATTTTAACCTTTCGTCCCGGTAGTATA
AACCGGTACTGAAGAGATGTCTTTAGTACCGGTTCTTGGCCTGAACAGGTACTAAAGACAACCGATACTAAAGACAACTC
TTTAATATCGGTTGTAAACTTTAATCGATACGAAGGCCATCTTTAGAATCAGTTCTATTCAAGAACTGGTACTACAAGTT
GGTCCAGGGTCTATTGATATGTATATATGTGTCAATGCAAAGAACCAAAATAGATTTGTATATTTGTATCACTACAGAGA
ACCAAAACAGATATCACAGAGTTGATACCAGAGTTGATCACTGAACACATGAACACACGAGGATTTAGAGTGGTTCGGGC
CGCCGGAGCGTAGTACCCTACTCCACTGTGTGTTGGATTGCTGTGGAAGCTTGAGAGCTGAGAGTCTCTGTCTAAGTTTT
GTCTCCGAGAGCTTGTGTTGTAACGTTGCATGCCTCCCCTTTTATAGCTAAGGGGGGCATGTACAAGGGTACTGAGCCCC
GACATGTGGGCCTAGGAACCTAACGGATGTAGTACTTGGAGCTACTAATGTTCGCTGCTGGAGCAATCTTCTTGCGCCCT
GACATCCGAGATCTGCGTAGCATCGGCGTGCAGGGGAAGCTTCTCGTATAAGGGATGATGGACACAGTGCGCCGCGCAGC
ACGGGCGCACTGTTTGATAATGGACTGGACGACGCGCCGTCTGCAGGATGGCCCTGGCGCCACCTACCAGCGGAGTGGAC
AGGACACATTAAATGCTGAGGGGCACATCGCTTGTCAGCAGGGTGGACAGGCGACACGTCCTCTCCGTAATAAATGCAGA
GACCGCGCGGCCTAGAGGCCTTACGCCAGGCTTCGCCCGCTGGCTTATGTCACGGGCAACAAGCCACGTGGCAGCATCGG
GTCTCTGCCTGAGCGGGGACCGCACAGGATAAGGCCTGGACACGCGTCAGTACCAGACCCTTGCTTACGCCAGGGTATCC
CCTGTCCCGGGACCTTGTTGTGGCCCGGACCTTACTCGGAGGGATCTGGACCCCATCCAAGGGACCTGGCATGCTTACTT
GGGAGTCCCGGACCGTAACCGGGGGTCAGGGTTGTGCGTACAGGGGTCCGGTGCTTCCTCGCGGAGGTCCGGTCCAACTG
ATACATCCTGGGATGCATCATCTTTTCTCGCTACGTGGTGCCCCTTGAGGCATCCACGTGGTGGGGTCGGGTGCTGTTTA
CCGTGCGGCTAGAGATCGTCGTACGGGCACGACGTCTTCATACTGTAGTAAGGGGTACCCCTGATTCAGGTTACCGACAG
TGGCCCCCGGGCCCGCCTCAGGGGAGGATACGAGCCTGCAGGTGGGGCCAAAGTTTGATTGGCGATTGGCTCACTGTTTC
TGCGCGCCCGTTGGTGTAATTACTGCCGGTCCGCCCTTGGTCACGCCGACTGCCACGCCTGTCCCTGTGACTGACTGACT
TGTGACCTCCGCACTTAATGGATTTGTTGGGCCACGCGCGGGGTGCCTCGAGTCGCGTCATTGGTTTTGAAAATTTAACT
TCTCCGTCTTCTGCGGCGGCCTCGAGGAGGCATGGTACTGGTGCGAGCGGCGGTGCGACTTCTCTGTACTCATGAATCGG
TGCCCAGGAAGGATGACTCATGGGCCCGGGCCCCCGTGTCAGAGACTGGGCTGTTGGTTTCGGTGGGGGCGAAGAGGCGC
ACTACCGCAGGCGGTGACGTGCTCTTCACGCGTCGGTTCGTCTTCTCCGCACACAGAAACCAACAGCGCGCTAGGTGCAT
GACATGTGGGCCTAGGCCCCCATGCCAGAGGTAGGACGACTGGTTGCGGCGAAGCCGAGGGGGCGCACTTCCGTGGGGCG
GTAGCACGCTCTTTGTGCTGTGGTTCGCCTTCTTGACCGTTGGTTGCGGCGAAGATGAAGGGTCACACCACCGCAGGCGG
TGGCGTGCTCCCTACGCGGCGGTTTGCCTTCACCGCATACGGAGGCCAACGCCCAAGGAGCATGATTCGTGGGCCCGGTC
CCCCGTGCCAGAGACTGGGTCACCCTGGCGTACGTCGAGCGAGGTCTTCTGCGGCGCTTCAGGGCGCCAGTGGGAAAATC
CTTCTTTAAAAAGGGACTCCCCAAGCATGGCAGACATTCTCATCCACGTCCTTTCGCCCTCGAGCTCTTCGCGTTCTTAT
GTTGTCGTAGCCGCGATGGCCTTGCTGGGCCCTCGCGAGCGCTTCTGGCCCGAGGTGGCACTCAACTTGGTGCGCAACTC
GCTCAGATGGGGAGTGCTAGCATTTGCCGGGAGGACCTGTGTTGGTGTCTCTCCTCTCGACGACCCCACCGTCGAAGAGT
TTATGTTCTTTGTTTCCAAACTCCCCAGCGGGTTGGCTCTGCCGATCCCGTCTTTCTTCGAGCAGCTGCTGGAGGGGCTT
GGCCTCCAGCCTCTACCCGTGGCGTCCTGCTTCATCTTTCAGGCGGCCATCATCGCCTACCTCTGCGGGATGTCCATGGA
GGCGACGCTCCTTCCCGCTTCTTCCTCCAGCATTCTGGAGGGTGAGGATGATTACCAGCCTCGTGAAGGTGGACAGCGGG
TTGAGCCACAGCTCCATCTCTTGTGCCCCCCAACTCTCTTGGGGTGAGAAGCGAGCCGTGCTGCGGCTCCATCTTTTTGG
CTTTGATGGCTTTGGTGCCGCCTCCAACGCTGCTTCTCGCCGCCAAGCGGGGCGTGGCTGTCCGTCCACCGCACGGGCGA
CGGTCACACTGTGCGCAGGTTCGCTGCATCCGTAGCGTCCTCTGCACCGCTGGCCACGCTGCTCCAACGCCGCCCGGGGG
GTCGTACAAGACGTCGTACACCGTGGAGGTGGCGACCGCGTTCTTGGATGGTCTTGTCCTCACCCCCATAGGAGGACGGG
GGCGAGGACCTCTTTGCATGCGTTGAGGTGGTCACCATCGTCGGCAAGCCACCGGTGCAGAGGTGGTCGCTGCCGCTGGT
GAGGCTGCTCGGTGCAGAGGTGGCCGCCGCCGCTGGCGAGCCGTCGGTGCAGAGGTAGCCAGCTCCGCTGGCGAGCTGCT
TGGAGCTAGCTACCCACTTGAAGGCGAATGTAATACTTTCGCTTTTTGTAAGGTACTTTTGAGTACTATCTATCAAGCAA
TATTAGCACTTATCTGTGTACCACTTGTCCCTATTTGTGTGTGGTGTAACTAATTCCTCCTTGGTACTTGGCCCCCCTGG
GACGTAGGCTCGATTTGTCGAGGCTGCAGACCAGCATACCTAAGAAAGAGTTGGCAATGGCCCCCAGGAGGTAGCCTCGA
CTGGGACCTGGGCCTGCACACAGCTTCGGCTAGGGAGCATTAGTAGTACACCCACAGGACCCGCCATCTAGCACTAGCCA
TCCTTTGATACATGCTCGGGACCTGTAGGGTCTAGTCTGGGAGGCCAAGTTGTGCGTCTGTACCCTCTCGATGGTGGTTC
TAGGTACTAGGACACCCGTCGCAGAGTGGTGGAGCGTGCAGGCCCATGGTACGAAACCAGGCTGAGCGGCTACACGGGCT
CCAGACCACCCTAGGAGACAAGTGTCCATTCTCTAGTTTCGGACCCTAGGTTGCCGGACCCACAGGACTTATAGCTCCAA
ATACTAGGGTACCTGTCACGGAGTGGTGGAGTGTACATGCTTTCGGGTACGGGACCAGGCTAAGCGGCCACACAGGCTCC
GGACCACCCCATGGAACGAGCTCCCGTTCTTTAGAACCGGCCCCCAGGTTGTCGGTCCCTCCTGCTTTCGCAGATAGGTC
CTAAACTGCAAGCCTGGTCGTTCAATTCGGATGTCATTATGTTTGATGGAAAGGGAACTGTTTGGGTGGGTTAGATAAAA
TAACATCCGAAAAACTGCAAGGTAAGACCATGGAGCAGTAGGATAAAACTATCATAGAGGCACATCTAAGGGGGTAAATC
TTTTCTTTATAACTTGTCATGCATGGGTGTAGACCAACAGGCCGAGCTTATGAGGGCGGACCTCACCGGGTTGGCGTACA
TGTATGTGTTACCTAGTTACAGAAGGGAGAAAAATTCGACCCCTCGAATTTGCTCCTATGGATAGAACTTACAGAGATGC
TCCAGTGGTCAGGAAGAGGTACTCCTTCAGTCATAGCAAGACAGTCACCTTCGGGTCGGCGTATTCCCGTCACCTTGAAG
GGTCCTTCCTAGCCGGGGGAGAGTTGCGGAGCCCTTCTTGGTTTGGTACTTACCGTAGGACTAGGTCCCGACCCTGGGTT
CTCATCTGTGTTTGATTAGGGAGCCCTCGTCCTTGTGCTGTAGCCATTTCTGCATGGACTTGTCAGGAACCTGGACCCGT
GGGGAGTCCAGAAGGGTTTCCGGGGGAAGGCAGGCTTCGGCCCCGTAGACCGGGGAGTTCGAGGTCCCTCCGGGGGTCCA
TCTAGTTGTCGCCACCGGAGTAGGAGTCTCTGGCGAAGACATCCTTCAGGTCCCCCTCGGGTGGCTGATACCCGAGGTCC
CGTTCAGCCGCGGCCACCTCGCCGTCGTCGACCCTTTCCTTGCCAGGTTGGCGACGAGGTGGGGAGCCGTCCTTAGAAGA
CTGCTCGCGCCGCTCGCTGACGTGTTTCGCGAGGTCAATGATCTCGCGACACTGCACGGCGTTGTGGCGACCGTTGGGGT
GCACAGGGCATGAGCCGCTGTTACCCCTCTGCGGCCATGGGTGTTTGTTGCGGTCGCCCAGGCCCCCGGTCGCAGCTGCA
ATGACTAGAGCGGTGGACCGCGACCTCTGGTGGTCGTGGTACTTCTTCTTTTTCTTCTTACCGTCCCGAGGGACAACACC
CGAGCCACCCAACTTGGCAGCCCCGACATGTGGGGCCGAGTGCCAAGCACGACCCTCGGTGGCTCTGACGCATTTGTCGG
CCAGAGCGAAGAGTGTGGGGACAGTCTCCACATCATGCGTGGTCAACTTCTCCAACATTTTCTCATCACGTACTCCCTGA
CAGAAGGCCGTGATGATGGAAGCATCGGAAATGCGAGGTATAGTACCTCGCACCTTGGTGAAGCGGGAGATGAACATCCG
GAGAGTCTCCCCAGGCTCCTGCCTTACCGTGTGGAGGTGGGCCTCCACACCGTGCTGCTGGTAAGCGCTGGCGAAGTTCA
CAACGAACCGCGCGCAGAGCTCTACCCAGGAGTAGATTGACCCTAGGGCGAGGTTCATGAGCCAAGTCCGGGCAGGTCCA
GACAAGGCGACATGAAAATATGTCACCATCAGAGCGGTGTTTCCACCTGCTGCTGTGATAGCGGTGACGTACACCTGCAG
GAATTCCGACGGGTTTGACGTACCGTCGTACTTTTCTGGCAGGTGTGTCCAAAACTTGGATGGCCATGACGTCGCGCGGA
GATGATCCGCGAGAGCGACACAGCCTACGCCGGCGAAGGGGACACCCGCTTGGGACCGGGTGCCCATTGGGGCCTGCGGT
GCTACCGCAGCGAAGTCTTGATCGAGGTTGCGCCCCTTGATGTTTTGGCGGCGCTAGCGCACCCTCTCTAAAGAGACCCA
GGCGTCCTCTCCCGCACGCCTGCGGTTGAGTTCTGCCCGGAGGTCGTTGGTCTGTGCGCCCCTTACTGAGGGTGAGCGCA
CAGACGCCGACGTCTCATGTTGGCGCCGGGATGACCGTGGCCTCGACCTGGTCGAGGTAGAATGTGTCATGCCGAGCAGT
CAGTCGATGTCGTCCCGCCACTGCTTCATGGCCCCCGGTGAGGCCGTGGAGCTTGGAGGGTGATTGAAAGGGAATTAGGC
TTACACCTAGTTCCTAAATAATTTTGGTGGTTGAATTGCCCAACACAAATATTGGACTAACTAGTTTGCTCTAGTGTATA
AATTATACAGGTGCAAAAGGTTCACACTTAGCCAATAAAAAGACCAAGTATTGGGTTCGACAAAAGAGCAAAGGGTCAAC
CGAGGGCTCCTCTGGTCTGGCACACCGGACTGTCTGGTGTGCCACCGGACATGTCCGGTGCACCAGAGGACTCAAACTTC
AAACTCGTCACCTTCGGGAATTTCCAGAGGCCACTCTGCTATAATTCACCGGACTGTCCGGTGTACACCGGACATGTCCG
GTGCTCCAAGGAAGGGCGGCCTCAGGAACTCGCCAGCCTCGGGTTTTCACTTCAGCTGCTCCGCTAAAATTCACCGGACT
GTCCGGTGTACACCGGACTATCCAGTGTAACAGCGGGGCAACGGCTATTTCAGCGCCAACGGCTACCTGCGACGCATTTA
ATGCGCGCCAGAAGCGCGCAGTCGTCAGGCACGCGGGAGCAGGCGCACCGGACAATCTACAGTGCATGTCCGGTGCGCCA
CCGGACATCCAGGCGGGCCCAGAAGACAGTGCTCCAACGGTCGACCCAACGGCTTTTTGGTGACGTGGCTGTCGCACCGG
ACATGTCCGGTGTGCACCGGACTGTCCGGTGCGCCATCGAACAGACAGCCTCACCAAACGGCTAGTTTGGTGGTTGGGGC
TATAAATACCCCCAACCACCCACCATTCATTGCATCCAAGTTTTCACACTTCCAACCATTTACAAGAGCTAGGCATTCAA
TTCTAGACACACTCACGGGATCAAATCCTCTCCCAAATTCCACACAAAGCTTTAGTGACTAGTGAGAGAGATTTGCTTGT
GTTCTTTCGAGCTCTTGCGCTTGGATTGCTTTCTTCCTTCTTGATTCTTTCTTGCGATCAAACTCACTTGTAATTGAGGC
AAGAGACACCAATCTTGTGGTGGTCCTTGTAGGAACTTTGTGTTCCAAGTGATTGAGAAGAGAAAGCTCACTCGGTCCGA
GGGACCGTTTGAGAGAGGGTAAGGGTTGAAAGAGACCCGGCCTTTGTGGCCTCCTCAACGGGGAGTAGGTTTGAGAGAAC
CGAACCTCGGTAAAACAAATCCGCGTGTCTCACTTCATTATTCGCTTGCGATTTGTTTTGCACCCTCTCTCGCGGACTCG
ATTATATTTCTAACGCTAACCCGGCTTGTAGTTGTGTTTATTTTTGAGAATTTCAGTTTCGCCCTATTCACCCCCCCTCT
AGGCGACTTTCAATTGGTATCAGAGCCTGGTGCTTCATTAGAGCCTAACCGCTCGAAGTGATGTCAGGAGATCACACCAA
GAGGGAGATGGAGACCGGCGACAGGCCCACTACGAGCCAAGGGAGCACTTCATCGGAAGAGTCCCGCACCAAGAGGAAGG
AGAAGAAGAAAGACTCCTCCAAACGGAAGGAGAAAATATCTTCTTCCTCACACCACAAAGGGAAGAAGGAAAAATCTTCT
TCCCACAAGTCGCATCAGAAAGGCGACAAGCACAAGAGGATGAGGAAGGTGGTCTACTACGAGACCGACACTTCATCAAC
ATCGACCTCCGACTCCGATGCGCCGTCCGTAACTTCTAAGCGCCAAGAGCGCAAGAAGTTTTGTAAGATCCCCTTACACT
ATCCCCGTACATCTAGACATACTCCATTACTTTCCGTTTCTTTAGGCAAACCGCCAACCTTTGATGGCGAGGATTATGCT
AGGTGGAGTGATTTAATGAAATTTCATCTAACCTCACTCCACAAAAGTATATGGAATGTTGTTGAGTTTGGAGCACAGGT
ACCATCCATAGGGGATGAGGATTATGATACGGATGAAGTGGCCCAAATCGAGCACTTCAACTCCCAAGCTACAACCATAC
TCCTCGCCTCTCTAAGCAAGGAGGAATACAACAAGGTGCAAGGGTTGAAGAATGCAAAGGAGAATTGGGACCTACTCAAG
ACCGCGCACGAGGGTGATGAACTCACCAAGATCACCAAGCGGGAAACGATCGAGGGGGAGCTCGGTCGCTTCCGTCTTCG
CCAAGGGGAGGAGCCACAAGATATGTACAACCGGCTCAAAACCTTGGTGAACCAAGTGCGCAACCTCGGGAGCAAAAAGT
GGGACGACCACGAGGTGGTTAAGGTTATTCTAAGATCTCTCATTTTTCTTAACCCCACTCAAGTTCAATTAATTCGTGGT
AATCCTAGATACCCACTAATGACCCCCGAGGAAGTGATCGGGAATTTTGTGAGCTTTGAATGCATGATTAAAGGATCAAA
GAAAATCAACGAGCTTGACGAACCCTCCACGTCCGAAGCACAACCGGTGGCTTTTAAGGCGACGGAGGAGAAGAAGGAGG
AGTCTACACCAAGTAGACAACCAATTGACGCCTCCAAGCTCGACAATGAGGAGATGGCTTTAATCATCAAAAGCTTTCGC
CAAATCCTCAAGCAACGGAGGGGGAAGGACTACAAACCCCGCTCCAAGAAAGTATGCTACAAATGTGGTAAGCCGGGTCA
TTTCATTGCAAAATGTCCTATATCTAGTGACAGTGACAGGGGCAACGACAAGAAGGGAAAGAGGAGAGAAAAGAAGAAGT
ACTACAAGAAGAAGGGCGGCGATGCCCATGTTTGCCGGGAGTGGGACTCCGACGAGAGCTCCACCGAGTCCTCTTCCGAC
GAGGACGCCGCCAACATCGCCGTCACCAAGGGACTCCTCTTCCCCAACGTCGGCCACAAGTGCCTCATGGCAAAGGACGG
CAAAAGGAAGAAGGTTAAATCTAAATCCTCCACTAAATATGAATCCTCTAGTGATGATAATGCTAGTGATGACTGATGAG
GAGAATAATTTGCGTATCCTTTTTGCCGACCTAAACATGCAACAAAAGGAAAAATTAAATGAATTGATTAGTGCGATTCA
TGAGAAGGATGA
>60_P21_unitig_28
ACCATCATGAATTTCCGCCACCTGCTGGAGCAGCATCAACTGGCCCGCCAATTGTTCAAGACCATCAATCGCTGGCTGGC
CGAAGCAGGCGTCATGATGACTCAAGGCACCTTGGTCGATGCCACCATCATTGAGGCACCCAGCTCGACCAAGAACAAAG
AGCAGCAACGCGATCCGGAGATGCATCAGACCAAGAAAGGCAATCAGTGGCACTTTGGCATGAAGGCCCACATTGGTGTC
GATGCCAAGAGTGGCCTGACCCACAGCCTGGTCACCACCGCGGCCAACGAGCATGACCTCAATCAGCTGGGTAATCTGCT
GCATGGAGAGGAGCAATTTGTCTCAGCCGATGCCGGCTACCAAGGGGCGCCACAGCGCGAGGAGCTGGCCGAGGTGGATG
TGGACTGGCTGATCGCCGAGCGCCCCGGCAAGGTAAGAACCTTGAAACAGCATCCACGCAAGAACAAAACGGCCATCAAC
ATCGAATACATGAAAGCCAGCATCCGGGCCAGGGTGGAGCACCCATTTCGCATCATCAAGCGACAGTTCGGCTTCGTGAA
AGCCAGATACAAGGGGTTGCTGAAAAACGATAACCAACTGGCGATGTTATTCACGCTGGCCAACCTGTTTCGGGCGGACC
AAATGATACGTCAGTGGGAGAGATCTCACTAAAAACTGGGGATAACGCCTTAAATGGCGAAGAAACGGTCTAAATAGGCT
GATTCAAGGCATTTACGGGAGAAAA
>25_M18_unitig_0
AGAAGACACAGCAAGTACATTGCTAAACATCAGCTACCTCATAAATTGTCTCATGCAATGCCGCATAGGTTTTTATTATG
ATGCTTGATGCCGCATAGGATTTTACTACTTGTGTAGTGTACTATTGTTCGAGTTGTTATTGGTCTGCAACTCAAAACAT
TCTTTTCTTCCATGCATAAACTAAGGCCCCTTTAGCATGGCTACACTTGACCAGTGAAGCCGTTTTTTTGCTTCAGCTCC
ACAAACAGCTCTCCTGGTCCCAGTGGAGCTGAAGCCATTTTGGTATCCCATTTGGCAAAACAGCTCCATGTAGTGGACAA
AACAAATGAAAAGACAACAATACCCTTTCTTTTTTCATATCCTTTTCTTCATGCCTTCTTCGTTACTGTGCGTTACATCC
CAGCGGCAAGCTCCACCTGCTTCCCCACCATGCCGCCTCGGCGGCCACGCCTCCGGTGGCCATAAGCCCTCTCAGGCTGG
GGGCAGACCTGACATCTTGGCACAGTGGGGCCATGGGCGTGGGTTGAAGCCGGGTGAATCCAGTTTTTTGGCTCCATCCC
ACCCAAACCTCTGTAAGAGCAGGTTTTAAGGGGCTTCACCAGTGAAGCTGTTTTATTTTAGCCCGTTTGGCAGAAAACGG
CTCCAAAAGGCTCATGAAGCCGGTGGAGAAGCCCTGCCAAATGGGGCCTCAGAATTGTTGAATATCACGAGACCACTTAT
TGTCTGTTAGACCGGTCCTATTCCTGGGGTCCAACAGATTTAGCTTGTTTTTGGTGTAGTAGTGACTGTCTAGCCATGGA
TGTGTTTATGCATGCTTGTATGTGGCCGCCGTAAGGTCTTATCTTATACTGGTCCTCTAGGACCTTAAACCCTTCTTAAT
TTAATGACGCACAGTTCTCCTGTGTTTTCACGAAAAAAACATCTCAAGCTCCACCTATAAAGCGACACAAAAGCACTTTC
CCTAACTAGAATAAACAAGAGGCAACATGTCGTACAAATATAGAAAAATGAGCACCCATTCACCATGAACCATGATAAAG
TAGAGAAATCATCTACCACTTTAAAAAATTGGCCTTTTAGCTGCCTAGGTGACAGTTTCTAAGCACCATCCTCCTCCACT
GAGGCACTGATCACAGAGTAGCCCACCTAATCAAATGATGAGGCGCTAGGCAGCACCCCACCCCAGACACTGACATACTT
GTTAAGAAAATGGAAATAAACACTAAGTCACCAATGTGTTCCCCAGACATTGTGGAAGTAACCATGGGAGAAATCCACAT
TTGAGCTATTTTATCATATTACATTCCATAGCATATTAAACAATAACATGCAAAAGAAATTAAGCAACATTAAAACTAGA
TAACGTTGATATAACTTAATGGCCAATTTTGAGATAACTTAATGACACAATAGGTACAGAGCCTATAGGCCTAAGAAGCT
TTTACTATTTTAAGCACTGTGAAATCTAATCATTTGGTCAAGTGATCAGAAAACACAGTAATATTTGGGGAAAAGAGCAT
ATTTCGCTCAAGTATAAAGGATGCACACACCAAAAGGGCTTGAAGGGTCTTACTGTTCCCAGGTTGCAAGATAGAACGGG
ACAGCGGCAACTACCCAGAAACAAAATGTCCATCCTCCACACATCAAGGTGCTTCCAAGGGCCAATGCTTCAAACTAACA
ACAAATCAGAAAAACATCTCAAAGGCCGAAGGAGAATAAAAAGGTTAAAGGGCTTAGAAAATCCTTACAGCACACGCAAG
TGCATCACATCCTGTAAAATGGCAATTTAGAGATCGTAAGATGCCATGCTAATAGAGATGAGAAAAGGAAAATGAGGGCT
AAATAAGAACCATGATCAAAAAGTTCTCCAAGAGGACTCGATGAGCTAGTACGCCTTGCTTGTTTACCATCAACAGCATC
AAAAGTCTAGCATGGAGGCAATATTAGACTGTCAAAGCATGATGCTATAAGAAAATATAGTTTCTCAAACTCTATCAAAT
TTATGAGCAAGCTGGCATCATAGTGTCCAGTTTAATCAAACATCCAATGAACCATTATGCATACCAGCAGATAACAAAGT
AGAAAAAAAAGTATTGTGCTTCTTTTTAATGTCAATAAGGAGATACTACGTCAAAATACATTCAACTATATATGAGCAAT
ATAGAGTTTGCCAAGTGGTTTGAATCTCAAGATTTAATATAATGTCATAGTTGTTTGCAGGCCTGGTGCAGTGGTGAGAG
CTATCTCGCTGAGTCACTAGGTTGCTGGATCGAACCAGCATCTCCGCAATTGGATGGGAGGGGGGGTGCCTTGCCTCGGT
TTATCCCTGCCTCCGGAACTAGGTCTGCCCTTTTCTTTAGTTGTTTGCAGAACAGGTTTGGAACTTTGGATGATGCATGG
TACAGATAATGCAATGACAACTGTATCAAGTCTAATAAACCACAGAAAGGGCACAGGGTTAATGCTATTTAGTACATCGC
CGAATACCAAAAGAGTGTTTTGCTCTCATTTAACTGCATGAAACATGTTTTATTTTATTTTCTGACAGTGTGTTTAAACT
GAAATTGAGCCCTGACAAATAAATTTTCTAGACCTATGCAACTAAGCTACAAAGACTGTTCTGCAAAAGGTGACATGGAA
TTCATTTTAAACCACCTAAAGCAACTTCTTTCCACATAAGTTAACAACGAATCCTAAATTCTACTGTTAACAGTGGCACA
ACCCTATTGTTTGCCTGGGCTCTTTTCTCTCTTGGGAGGAAACTAAATCCTAGGATAGGAAAAGCATGACATGAAACTTT
TAAACTGAAATACTCTTGTTTAGAAATGTATTACTGGTTGGTAATCGAATTGGGGGGGGGGGGTGAGGAGGAAACAGAAC
AACGACTTAATTGTCCATTTAGAATCTCATGATTGTTTAGTTTCACAAACCTGGTACAAGAAGAGAAGTAATCCATGGGC
AAGATGGACCCACCTAGGGGGAGCAGTGTCAAGGTGAGGCGAACATATCTGCAGAAGTGGTCATCATAGCAACAGGTTAA
AAAATGAAGGGTTCTATCGTGATATAGAATGCATCAAAAGAAACGCAGGTTGGGATCTTAGCAGCTGGTTAATAGCTTCA
CAAAATTGCAACTAATTCAGGCAAGAAAGACACTTACATAGCCAAGCAGCGCTGATAGTACTAGAAACGAAAATCCTGTA
AGTGTGATCTGAAATGTCGGAAAGCATAACCATGTACTGCACCATAAGAGATGAATCCAACAAAGAATTGACAATGTGGT
CATCGATCGCTTACCATGTTTGGTCTATTTATGAATCCACACATGCAAACAAAGAAAAATGTTAGTTAGCACAGAAGTTT
TGATAAGGAAAGAACAAAGTGCAACATGAAACTTGATGCGTGCACTCTGCCAAAGCTTGATTTAGCACAGGGGTGAGAGG
CTAGGTCCTAGGTGTTGGGATGGGAATTCTCTGTGTTTGGCAGTTAAGCGTGATCTTGTACATAAACTCTCTTTTATTGC
TTAACTGAAAGTCAGTGCTCTGGCCATTTTGCCCCCCCCCCCCCCCCCTCCACTTTCTTCAGTACCCAAATATATTTAAG
AAATTTGCTGAAATAGGTCACCAAAATATATTTGATCTATGAACAGTAGTGACACATAGCCGGGGGGGGGGGGGGGGGGG
GCAAAACACTTAGCAGCAGCTGAGTGCATGCAATTTATTATTGCCCTGTGCCATAGAATCCGGCCACTACTAAACAATGG
CAACAGTACAATATCAGAACAAGCTAACACACACACACAACCACCTGTAAAGGCATTCAGTTTTAGAAGCAACCGGATGT
CATCCCTTAATTACTTCTTATAAGCGCATCCTCAGCTTCCCATAGTGATCTGCAGAACAACCTAAGCAAGCGTTCTGCGC
ATCTCCAGATTCAAATATTCCACAACAACGCTAAACACAAACAACTAGTCCTTCTCGGGAGATCATGCAAAGCAATATTT
GTTACTGCCCTTACAAATTGGGGAATGACCAGTAAGAAGCCACGCTCACACGCACAAAGAGATGAGTTGGAGACTACTCA
CGGCATCCAGAGCGGGAAGAGAGTGACGCATCGGCTCCAGAAGGGCTGCAGCACGTACTTGGCCACCACCGAGCGGTCCT
CTCCGCTGTACCTATACCGCTTCAGCGTCTCCACGCCGTGCGCGCCGATAAACCCCATCCTGCTCGATCGAGTTCGCCGC
TGGCTGTGGGCGAAGGGACGCTGGGAGCGGACCGAGTGGTTTAAGAAGCTCTGGAAGGACGAGAAGGGGACGCGATTATG
ACGGGCGGGGGCTGGAGTGGTGAGGTGGCGGCGGTGCTTCCGCGAGCGGCGAGAAGGCGTGGCCTGCAGGGGAGCGGATC
TAGCCTAACGCAACGCGTGGTATATTCGTCAATCGTCACGCTTTCCGTGATGCGTGGGTCCCATGCGTTCTGAGCAAGGA
TCAACGCAAGTACGCAACCCTGACAAAACGCACGCATACTTAGGCCTGTTTGGATCTCGTGGCAAACAGTTTGCTGCCAA
ATTTTAGTACCTTAACCACGTCGGCTAATAAATTAGCTAAATGTTAGCTAATAGCATCTACAAGAGTCACTTTATTTTTG
GCTCTCTATTTAACTCTCTATTTAATTTTTCATAATAGTTACACTCTATATGTAGCATTTTACTCCAACAAACTATCTAT
TTAGTTTTGCTAGTTAGATGACTAACTAAATTTAGCTAGCGAGAAAGCTAATTTAGAGAGGCAGATAGCTTGGCGAGTCA
AATAGCTAATATGTTGGAAAGTTATTTTGCTGTTGAATAGCCAAAATTTAGCTAGTCCCTTGGAGATGCTTAAGGGCTGG
TAAATTGTTTGTCCATTAGCTATTTAACCTTGCTAATAGGTGCTAATAAATCGTATAAAGAGGATAATGCATCTATTAGT
CAAGTCTTCAAACATACTGTGACTAGTTTTTGCTAGCTAATTATTTATCGACTAATTATAAGTCACTAGCAAACAATAAG
TCATGAGGATCCAAACAGGACCTTATACATAATTCTTAGAATAAATTTAATATTTCAAAATAGATATGTTTGAAATTTTA
TGCTAATCTTTTTTATATTATCAAACATTATTACACATAAGAATAACATTTTGTATAGATTTTTTATGTATTATTTGCTC
CCTGTAATTAAAAAGGTGAAAAAACATTTGAATCTGTATCCGATCTGTATTCAAATTTTTATATCTATTATTTGAGAATA
TATATGATAAATTTAAGGTTTAGTTTTTATAAATCTTTACAAGGTCAAGATTAAATACAGGTCGAAGGGATCATGCTACA
ATATTATTTACTCCTGTCGAAGCAAAAATCTCAATACAATATCTTATTTGTCCGCAATAGAAGAAAAATGACAAAAAATC
TGACATTACAATAAACATCCGTTTCCACCCCTATCGATGGATACCGGCGACCCGATACTCAATGGCTATTTACGCCATTA
GAGTATGTTTATGAGCTAAATATTTTACTCATGGGTTTTTATTGGGAAAAATCTTCACCCAATGGGTAAACATGTATTAG
AAACTCGTGCGTATAAAATACTCAGTATAAACTTGGCTAAAAACATGAACTTGGACTTCATTCACCATCTTTTGTTGCCT
ATTTAACAATCTTTTGGGCAATAATGTTATGGAAGCCTTAACAGCTATTTGATGACTATGTAATGGAACATGTAATGTAT
TACGTGGTATTATCCTAGTGTTTCTACTTTATCCAATTATCTTATTTATGGTGATGTTGAATGAATAATTGAATGATGGT
AGAATTTTGTAATGGTATTTAGATGGATACACTTGATCTTTGTATAATGTATTATTTTTGTAGATGTTTAATCTTTGCCG
GTACGAGTGACTCATACCCACACATGTATGTGTATGGGGTAAATCCATACCCACTAGTGGATATGACTAACCCGGTGGCT
TATTTTTTTGTCGTGGGTATGTGTATGGGATAGTAATACACGGTGGACATTTACCCATTCCCATCTCTACGCACGCATAC
TCACACATGCACATAAATGTTTTAATCCAAACCAACTTATATTTTTCTATAATATTTTGTATCTATAGATTGCAACTGCA
GCAATCCGAACAAATGCTTAAAGTCGTAGCAAACAGGCTAAAAATTCTAGCAAATAAATTATATGTGGTATCATGCAGTC
TCTTGGGCGTCTCTGATATTTGGAAAGGCGATTTAGAACCTCTGGGTTGTACATGCTCTAACATTAAAAACTTGCTCCAA
CAGAGGTCCTATTTTATAAAACCATCAAATAATTATAAAGCTCAGCCTCTAGGTTCCTAAATACAGGACCTCGTATACTA
GGGTCCTATCCTTATTTTGTAAATTATCTTTAACATTTTATCCCCCTAAATAATATGGTTTATTTTCTAATAACATGATA
TAAAACTCAACTATTGGAGCTATAAATGTTTTTTAACCCTAAACACTTCAAATCATGTCATATTATATTTTAATTTTTAG
GACTCAAATATAGGACTTCTTGTTGGAGGTGCTCTAAGTTATTAAAAAATAGCATATATGTCGCTGTAACAAGAATAGAT
TATCTGTCATTAATGGTCCCTTTTGCATGGCTATTTGGATGGCTCCAGCTACGGCTCATCGTGAAGCCCTACCAAACAGT
AAAAATGGCTTCTCGCCGAGAGCCATTCAAGAGCTGGAGCCACTTTCTTGTTGAGAGCCAGAGCACCAAAAACCTAGCTT
CTACCGACTCCTCATACACCATTCGAAAAAACACAAGTGAAGCTATTTTGTCAAATGAGTCGCAAAATGGCTCTGCCTCC
TCTAGAAGAGCCAAGGAGCCAAATCAGCTAGAACCGGAACTGTTTTTTTAAGAAGCAAGAGCCATGTTCCTAGACTGGCC
GCCATAAATAGTAGACCGCATTTAACCACGCTTGGCACCGAGCCATAGCACGTGCGTCGACCCGCTTTCCACTCATGACC
CCTCGAGTCACGTAGCACTCATGACCTACGAGCCCCCGGGACTAAATAATAGACCACATTTAACCACGCTTGGCACCGAG
CCATAGCACGGGCGCCGACCCGTTTTCCACTCATGACCCCTCGAGTCACGTAGCACTCATGACCTACGAGCCCCCGGGAC
TCCTGCACATTAAAGGCCCGTGTGCGTCTCAACCCGCGGCGCACTCATGATCTATTGGCCTAGGACTGAGTGCGCAGACA
TCTGATAGGGCACTACACGATGGGCCACGACAAGCCCCAGGCTACGAAGGTCAGGGGTCGGTAGCCAAAATGATAGCGTC
GGGGACCATCGCAGCCCCGCGTATTCCGCCACGTAAATACGAAACAGATAATCCCGAGTTCCACGAGTACACGTGTATTT
ACCCTGGGCAGAACGCTGATACTACCCTTGCCTTACGGCTCCTTCTAAAGGAAGCCACCACTTGCCGACCCCTCTCCTGG
CTTATAAAAGGGAGGGGTTGGCCTCCAGGCAAGGGGACATGAGAGAGTTATTCCGTATGCTTCAAAAGACAACCGAATGA
CCCCCCCAATGCTTTCAGACGGAGCACCCATAAGGACGAACAGGAGGAGGGGCACCGACGAGCCAAGACAGTCGCATTTC
GGAAGGAATGACAAATTTCCTGGATTACAGTTCCTGGTTCCGCCTTACCCCGAGGTCTCTGACTGATGGGTCTCCACCCA
AGTTCGGCTGCTTCGAGGACTTCGCCAGGGCGGTTTTATTAAAAAAATACGAACAGGCGCCTATAGCGTCCTTGGAGCTC
TCGCTGGGCGTCACTTCACCAAAACCCCAAACCGCTCCTTTGCCTCTTGCTCGCCGGCGATCCTCGATCAATCTTGCAAT
GGCGTACCGGCGTGTCGACCCGGAGCCCTTCCTCCCGCCTGGCTTCAGCGCCAGGGCGGTCCAACATCGTGAAATCATGG
TTAGGTCAGTCTCGTGGAGACTCCCGCCAATGCATGAGGATTGGGCGATTATTAATATCCATCCTTTACCTGCGCATGAG
GTCTTATTCCCCGCGGTCAGAGACGTGATTAGAGAATACTTAGTGGAGCACCGAAGGATTGGGGTGAGAAATATCCAGCG
CTCACACTTGGGGCAGGTGTTGGTGCAATTTAACAGTGTTCTTGAGCGGGATAATTTGGTTTTGCTTGGCCCTCAACAAT
ATTTGGATGCCTCTTTCACTGTTCTTCGCCACAATGACGCCTGGAATCATAGGGCTCCCTTTTTCAACCATGAATGTTGG
CTTATGCTTCTTGGTTTTCCTCTGGATTACCGCTCCTCAGAATATTTGCAAGCAGCTATTGGTTCGTTTGGCAGGCTGAT
TCTCTGGGAAGAAGATCGTCGTAATGTGACTAGAACCTTGCTTCGTGTGTGTGTCACGTCCTTAGAAGAAGTTCCTCAGT
TCATTGTTTTCTCGGAGGCAGATGGTTTCATTGGAGATTCCTAGACAGTTCAGTGCGAAATTATTCAACAGAACATGCTT
GGAGGGCAGGCTCAAGATGAGGACCCTATTCTGCCTGCTCCGGAAGATGGCCATCAGCTCCCTGTGGTTTTCTTTGGTTT
GGGTCAACCTTTGCCACCGGCTGGCTTTGATCTCAATTTCCCACAGAGCCATTGGGAGGAGATTTGTCGGCCCAGCAAGA
TGATAATGCCCAGGGGGATTGGGACCAATGGATTGAAAACATTCAGCCTAATCAACAGATCCCTCAGCCCATTGTGCCTG
ATGATCATCCCATTCAACCGGATGAACTTCAACTCAGCAACCAGCACTCAGGATTGTCATAGGATAGTTCCATTGGTCCC
ATCCAGGATGCTCCCCTTCAGAATGGTCACATTCTGGAAGCTGGACCTGCGATGCCAGGGGATGGGCCTGCTTTCAATGC
TGCCCCTTTCAATGGGCCACAAGAGGTTGATGCCCGGTTCTTCAGATGGACCCCTCCCTTTGATTGCTGGACAACCCCCT
CAGGCCCAGGATGGGGAACCAAACAATAATCAATTTCAACAGAATTTGGAAATGAACTTCATGCTCACTCAAGAGTGGCA
ACCTGACCTTGTGTTTCAGATGCACATGGAAAGAAAGAGGTCTGCTCAGTTTTACAGGATTTGGGCCAAGTATTTTGCTC
TTGCAGGGACCCCAGACAATTCAGTAGAGATCTCAAAAAAATGGGCGCCCTTCTTCCTCTCAAATTTGCTCCAACCTGAA
GCATTCAATTGGTCAAAGTCCTTCCTATCATCTGATATTCCCTCCTTTTTGCTGGAACCAGAACTTGAGTCGTTATCTTT
TGCCATTCCTAGGGAATGCCCGAAAGATAATTTCCTTGTAGATGTTATGTCTGACAATGCTCAGGAAAAGAATAAATGTG
ATGCCTAGGCACCAATCATTGTGGAGTCAGAGCTCAGAAGGAGCAAGCGTTTGAAGGACTCTCGTGCTAGGTTCAGACAT
GGTGCTTGCCCGAAAAGGAACTGCTTGATGTGCCATCATAACTTTGATGGTCCTCCTTCTTTGTCTTCCAAAGTGATTCG
GAACCTGGGGAACAGGTTCTGTAGCATGTCAGATGATGATCTCTCTGATACCAATCTAAAGAAGAAGAAATCTTCATCTG
TTTCTGTTGGTCAGAAGAGGATGAGCGAAAAGGATAAGGACAATGAGAATAATGAAGATTCAAATGAAGAAGATACTGAA
AGGGAAATAGGCTTACACCTTTTCCTATTTGATTTTGGTGGTTGAATTGCCCAACACAAATAATTGGACTAACTAGTTTG
CTCTAGATTATAAGTTCTACAGGTGCCAAAGGTTCACAACAAACCAATAAAAAGACCAAGAAAGGGTTCAAATAAAGAGA
GTAAAAGACAACTGAAGTTTGCCCTGGGCTGGCGCACCGGACTGGGAGTCCGGTGCACCAGGGAACCCGACTCCAAACTT
GCCACCTTCGGGAATTCTGGGAGCCGCTCCGCTATAATTCATCGGACTGTCTGGTGTAGCACCGGACTGTCCGGTGCGCC
AGCGGAGCAATGGCTACTTCGCGCCAACGGTCGTCTGCAGAGAGCAGTTAATGCGCTACAGTGCGCGCAGAAGTCAGAGC
AGAGCCAGAAGGCGCACCGAACACTTTACAGGACCTGTCCGGTGCACCACCGGACTGTCCGGTGGCCCAGATGTCAGAAG
CTTCAACAGTCAGAATCCAATGGCCGGGTGACGTGGCTGGCGCACCGAACAGTGTCCGGTGGCGCACCAGACTGTCCGGT
GCGCCATGCGACAGAAGCCCTCACCAATGGTTCTTTTGGTGGTTGGGGCTATAAATACTGTTGGGGGTATGCTTCGTAGC
CGAAGATCCTAAAGAAAGAGAACACCTTCGGCAGACCCTCTCAGGAGCAAGCGCCGAAGCTATTACCTAGAAAGCTTCGG
CACAATGATAGATCTCAAGACGAAGGGCCGAACCGACTTAAAGATAGATTGACTTAAAGACCCATGATGTTTTGTGTCAT
TATTGTAGTCAATTATAAATGGTTTAAATGTAATTTTATGCAGGTTGCACCCTGTGCCTATAAATAGGTGAACCGTACCC
CGGTACTGTTCACGCAATCTCGTAATCACTGGCACATTACGCTTGAATTACTATTTTCCGCTAAGGCGAAGGTATAAATA
TGATCAAATACTATGTTTTAATGTTTATATTCATACAATAAAATATGTGAATAATATTATTTGTTTTTGGTACATTCTCT
CCTAGTGTTTTACACTTTATATTTCATTTTTCATTGTTTTATAAGTTTGATCACGAAGGTGAGACCTTCGTGATATTTTG
CTCATGGCCTTCGTCCGAAGTTCATTAAATCCTTGGGGAGATAATGATTCAGCGGACGAAGGGCATTAATATTTAACATT
CTGTGTTGCCTTGTTCTTAATTCATAGCATTTGAGAACAAGTCCCCAACATTGGCGCCCACCTCCGGTGAACTCACTTCC
ACTTTCTGAGCTGATGGCTTCGTTCAACAACCAAGTTGGAGCTGCTTCGGCTCCGAAGCTCATACTCCCGAAAACAGGCG
GTTCATGCTCAGAGCCAACCAACAAGAAGCAGAAGAAGAAGGCACAGAGAAGGGTACAACATGTTGGGGTACAAGGACCC
TTCATCAAGTCAAGATGGTCCCACATCCCGATTACCTTCTCCCAAGAGGACCTTCAGCTTAAGGATTACCCTCACAACGA
TGCCATGGTTATTTCTTGTGTTATCAAAGGATTTCTGGTCCATAATGTTTTGGTTGACACAGGCAGTGCAGCGGATATTA
TATTTGCTAAGGCCTTCAGACAGATGCAAGAGCCCGAAGATAAGATCCATGATGCTACACATCCCCTTTGTGGCTTCGGA
GGAAGGCAGATTGTAGCACTCGGCAAGATCACGATGCCAGTAACTTTCGGATTTATCAACAATACAAGGACTAAACAAGT
TGTGTTTGATATTTTTGACATGGAATACCCTTACAACGCAATCATTGGTCGTGGAACACTCAATGCGTTCGAAGCAATTC
TTCACCCAGCATATCTTTGCATGAAGATACCTTCGGATCAAGGGCCTATTGCTATTCATGGAAGTCAGGAAGCTGCCAGA
AAGTTCGAAGGAAATTGGACAGATTCAAAAGCAATCCATAACATAGATGGAGCCGAAGCTTGTGAGCAATACAAGTACAG
AAGGGAGAAGGCTGCTTCGGCTGATCAGCCGAAGCCCATGCTCTTATGTGACGATATAGCAGAACAGAAGGTGCTATTGG
GATCTCAATTATCTGAAGAGCAGGAGAAAACCCTAATAAGGTTCCTGTTCAACAACAAAGATGTCTTCGCATGGTCAGCT
AATGATCTCTGTGGTGTCAACAGGGATGTTATTGAACACTCGCTCAATGTTGATCCATCCTTCAGACCCAGAAAGCAGAG
GCTTCGGAAGATGTCTGATGACAAAGCCGAAGGTGCTCGAAATGAAGTGAAAAGACTCCTCAGCGCTGGAGTCATCAGAG
AAGTAAAATACCCAGAATGGCTAGCTAACACTGTTATGGTGAAGAAAGCCAATGGTAAATGGAGAATGTGCATTGATTTT
ACTGATCTCAATAAGGCTTGTCCGAAGGATGAATTTCCATTACCAAGGATAGATTCTCTGGTAGACGCAGCAGCTTCGTC
AGAGCTCATGAGTTTACTAGATTGTTATTCAGGCTACCATCAAATCTAGATGAAGAAGGAAGACGAGCCAAAAACCAGCT
TCATCACCCCCAGTGGTACATATTGTTACCTTCGGATGCCTGAGGGGCTCAAGAATGCTGGAGGAAGCTTCAGCAGAGTG
ACAGCAAAGGTCCTTCATTCTCAGATAGGCAGAAACGTGCTAACATATGTTGATGACATCATAGTAAAAAGCACGAAGCA
AGAAAATCACATTGCTGATCTGCAGGAGACATTCGCTAATTTTAGGCAAGCTGGTCTGAAGCTGAATCCGGAAAAATGTG
TCTTCGGGGTAAAGAAGGGAAAATTCCTTGGTTGTTTGGTTTCAACAAAAGGATCGAAGCTAATCCAAATAAAATTGAAG
CTATCCTCCGGATGGAACCGCCAAGCACAAAGAAAGGGGCTCAACGGCTAACAGGAAGACTGGCATCTTTGAATCGATTT
ATATCCAGATCAGCAGATAGAAATTTACCATTCTTTGAAGTGCTGAAGTCAGCCGAAGTTTTTCAATGGGGATCAGCTCA
GCAAAAAGCCTTCGAAGAACTGAAACAGTATTTGATAGATTTAACAACTCTAACTCCACCAGCGCCAGGGGCTCCTCTGC
TGCTGTATGTGGCAGCTTCACACTCTGCAGTAAGTGCGGCGCTTGTTCAGGAGAAGCTTGAAGGGCAATTGAAAAAGCAG
GCTCCAGTATACTTAGTTTCCGAAGTTCTCAGTTTATCAAAGAAAAACTATACATAATTGGAGAAGGTGTTGTATGCTGT
TTTAATGGCCTCCAGGAAGCTTCGACATTATTTTCAAGCATACCATATAATTGTTCCTTCATCACAGCCTTTGAAGGATA
TTATGATAAACAGAGAAGCTACTGGAAGGATTGGAAAGTGGGTTGCGGAACTTAATGAGTTCAGCATTGATTATGTGCAT
AGATCTTCAATTCATTCCCAGGCGCTAGCAGATTTCATCGCTGACTGGACGCCAGGGGCTCAGGAGGAAGAAGCAAGTAA
AGATGCCGAAGCTTGGACAATATTCTACGATGGTTCCTGGGGAACCTTCGGGGCAGGTGCGGCTGCCGTTTTAATTGCAC
CTTCCAAAGTCAGAACATGCTACGCAGTGAAACTTGATTTCAGTTGTACAAATAATATTGCTGAATACGAAGCTTTGCTT
TTGGGTCTTCGGAAGTTGAAGGCAATGGGGATAAGAAGGGCGGTTCTCAAAACTGATTCCCAAGTTATTTCTGGCCATGT
TGACAAAAGTTGCAAAGCGAGAGATCCGAAGCTTGAGAAATATTTAGATACAGTTCGAAGACTTGAAGTTTCCTTCGAAG
GGTTTTCTGTCAAGAATATTCCACGAGGAGAAAATGAACACGCTGATCTACTAGCCAAGTTAGCGGCACAGGGGCTGCCA
TTACCCTCGGAAGTACTCTTTGAAACAATAAAAGCACCTTCGGTTGACCTTCTTGAAAGAGCAGTTCTCAATATATCTCT
TGTTTATAACGAAGATTGGAGAACTGAGATCATGTCTTTTCTTCAGGGCAATTTCCTTTCAGATGACGAAGTTTATCATA
ATAGAATAGCAGCAAGAGCCCGTCCATATGTAATAATAGAAGGGGAGTTATACAAGCATGGAGTCTGTTCTCCGTTGCTC
AAATGTTTATCCAGAGCTGAATGTATAGAGCTCATGAAAGAAATACATACAGGCCTGTGTGGATCTCACATCGGATCTAG
GCCTTTGTTGGGTAAAGTTTTTCGTCAAGGATTCTATTGGCCGAAGGCAGCTTCGGATGCAGCAGAATTAGTTCAAAAAT
GCAAAGGTTGTCAAAAATGTGCAAGAGATCAAAAACAACCTTCGTCTCTAACTCAATTAATACAGCCCACTTGGCCATTG
CAAAGGTGGGGCCTTGATTTGCTAGGCCCACTTCCACCAGCACAAGGGAATTTAAGATATGTTGTAGTGGCAGTAGAATA
TTTTTCTAAATAGATTGAGGCGAAGCCTTTAGCCACAATAACTTCGGTCACTGTTCAAAAGTTTTTCTGGCAAAATATTG
TGTGTCGCTTTAGTGTGCCAAAGGCCATTACCGTAGACAATGGAACACAGTTTGATGCCGAAGCTTTCAGAGAGTTTTGT
GAACAAATTGGCACGAAGATCCATTTTGCATTAGTTCGGCATCCGGAGTCAAATGGACTTGTCGAAAGAGCTAATGGCAT
TATAATGACAGGAATAATGAAGTTAATCTTCAACCAGCCCAGGGGGAAGTGGCCGGACGAATTAATCAAAGTGGTGTGGA
GCCACAACACAACAATGTCAAGGTCAACAGGTTTTACACAATTCAAATTACTGTTTGGTGACGAAGCAATAACCCCAGAA
GAAGCTAAAGCGGGATCAATAAGAACAGTGGCTTCGGCAGAGGACGAAGCTGATTATTCTGTGGCAAAAGATACTATAGA
AGGGATCAAGCTTCAGGTTGTGGAAAATATCAACAAATATCAAGTCGAAACAATAAAATGGCGTGATAGAAAGGTCTGGT
TGAAAAACATTAAGCCAGGACATCTGGTGCTTCGGAGAGTGGCCAACCCTGACACAATAGGCAAGCTTCAGCTGAAGTGG
GAAGGACCTTTTCTGGTAGTATCTTCGTCAAGACCCGGTTCCTATAGATTGAAGGATATGGACGGCAACGACATTCCTAG
ATCTTGGAATGCGGATGAGCTTCGGCGGTATTATGTATAACCTGATGTAATCTTTTTTATACTTTCCTATGGCACCCTTT
TTCTTTCCAAAGGGGGAGAAAGGTTTTTAATGGGGCCATAGTATGTAATTTCTCTTTTTCTTATATTAGCTCTACAAGAG
CAATTTCCCCCGAGGATGTAAATGTAAAAACTGAGCATGCACCATCGAGTGCAAAGTGAAAAAGGAAAAACAGGGAGAAG
CTCGAACGACGTCCCTAAGGGGATGCAGAGCACGACGAAGCTACAAAAAAGCCGTTCCTAAGGGAGCGCAGCGTAAGTTT
TCTGCTCAAAAGTTGTTCCTAAGGGAATGCAGAGTTTACAACGAAAAGTCAACGCTGATTCTGCCGAAATATAAGGTGAA
GCGCGAAAAGTCAACACGAATACCGCCAAAATAAAAGGCGAAGAATCTCCTAAGGGAGGCTTACAACGAAAAGTCAGCGC
TGATACACCGAAAAGTAAGCGGTGAAGCCGAAAAATAAACGGCAAAGATTTGTTATTTCTAAGGGAATAAGAGTTGTAAT
TATGGTTTCGTATGTGTCTTTGAACATTCATTTGCACGATACATTACATCATACATTTGCATTCATAAACATTCACTTAG
ACATACGTACGATCATCATCATCATAACATACACACTTGCTTCAGCTTTGAAAGAGAAGGCTTCGGACAAAAAGGGAAAA
AAGATGCAATTTTATGCTTCGCTGTGTACGCAAAGAAGGGAAGGTGTTTTTCGCCTTCGGCTCAAAAATATTAATTTCGT
CCACACCAAAGCACTTCATACATTGACAGAAAGGTAAGATTATATTACAAGGTATGGATAAAATCCACAAAATGAAATTT
AACTACATCATATACAAGTTATCACAGGAGTTTTCTGAGCTATTTCTACAGACTATTCGAGCTTCGTCAGCAATCATGAA
GCTTCGTCTTTTTACTCTGCAGCTTCAGCTTCGGCTTGGTCAACCTGTATGTAAGTATTATAAGCTAAATTCAAAATTCA
AAGTAAAAGGTAAGCATATGGTATGATTTTGTTACCATCTGAAGATGGCTTCGAGCTTCGTCACCAGCTTTGCTCCGTCC
ACCCTTTGTCCATACTAATTTTATAAATCTATTCGCAATACTTCGGGCCAGGTTGGGAATGTTATCTAAGTCTGCTGGTG
ACAAGCTGAAGTTGGGTCTATTAACAATCTTTCTGTGTTCACAGCCAGACTTCAGAAAGGCAACAACTGTGCCCCGAGAA
GCTGCCAGGGCACAGAAGTCACCATGCCCAGCTATAACTTCGTCAAGATCATTAATTTCACCTTCAATATGCTCGAAGGC
ACCAGGCAGGTCTTTAGCCGAAGGAGTGAACTTCTCGCTACTGGCTCCAACAAAATGGAACACCTGCTTCAACTGTTGAA
TGCATCGATTGCTGAACTCCAGGCACTTATTTTGAAGACTTGTCAAAGATTCTTTTAGCTCCGAACTTTTTGGACTTCGG
CCTCAAGCTTTGCACCGAGTTTCAGCTTTTCTTGTTCGAAATTTTCTGATTGAGAAAGAAGCTTCGAATTTAATTCTGTT
ATTTTGGCTTCAGCATCAGCTAATAAGCCTTCGGCTGTTTGAAGCTCGAAGTCTTTCTTTTCGATGGCAGCTGATTGCTC
TTTTATCTTATTTTCTAAGTTTCCAATTATAACTTCGTGCCTTTTATCCTCTAAGTCCTGCTGCATTTTTAAAGCCTTGC
TCAAAAGCATACTCTGTGGACAAATAACCTTCGTTAGAAAATATTTATGTTATTACAAATAGTAAAAGTTAGACACAAGT
TGTTTACCTTAAAATTGGAATAGAACAAACTACCGACAATGTGTTGTCGTCGGTAGCGGCTGATATCTGCTTCGAGCTTC
GGGAAACCGATACTCTTTGATAGAGTACCGATAACCTTTGCACCGGTTTGATCTCGTATGCAGCCTAACCTTTCATCATC
AATGCCGCCGAAGAGAAGCGCTCCCGGCCGGTACCCGCAAGATATAACATATTCTTTTAGTTCTTCTTTTTCAGCTTTTG
TCAGCTCTTGGCCAACTAAGTTTTGAAAGTCAAAAGTCTCATCTTCCAAAGTATCTTCGGTCATCTCTTCCTTCTCGGGT
TTTGCGGCCGTAGTCTCTTCGGTGGCTGCGGCAGCTTCTTCCGCGGCCATGTTTAGTAGCATTTTGTCTATATCAGCAGC
TATGCTCTCTAAATTAATATCTTCGGATTTGGCATCTTCGGCTCTGGCCTCTTCTGCGGCGGCCTCCGAAGGTACAGCTT
CACTAGCTGTCATGCTTTCAATAGCTGGAACCTTCGGAGCTGAAGCTCCTGGTGGTGTTGCTTCAATAACTTCTGTCACA
GTAACGATTCTTTGCCTCTTTGGTCTAGATGCTTTCGTTTTTGTGGGCTCCTTTTCCTTCTGAAAAAGCTTCGTCAGATG
TAGTCCCAGTGGACTTAGTTTGACAGGCAAAGTTTCAGTCATTACCTTTAAGATTTCCTCTATTTCAGTAGCAGAGGATG
TCACAGAGGTCCTTTCTTTTTCATCAGTTGATTTTTGCTTCGGAGTTGAAGCCTTTCTTTTCTTCAGAGCAACTATTTTC
GCCTCAAACTCTTGTTTTTTCTTCTTTGGTTGATCTTCATCGTCCTTATTCAGAGCACTAGCCACTCTTTTTCTTTTTTG
GCCTTCGGCACCCTTGTCCAGCCGCTCGTAGTCAGGATATTCAAAACCTACAACATCCATCACTCGGTTTAGCCTTCGTT
TCGGACGGGTGCCGAAGGCCGCAATCATCAATTGATCTTCTTTTTTAGAATAATTTCCAAGTATCTCGTTGCACATTACT
TCGATTGTATCCAGCCATTCTTGGCAGGACACTTTGAAATGCCTTTTGATAGGGTAGCCGGATAAGTTCTGCTTCTTTCT
TTTTTCCTTCAAGCTTCGGTATGGCCCACTCTTTCATAGTTGGAAACACTTTGAAAGCCAAAAATTCCTGCACTAAGTCC
CTAGTGCCAATGTGCTCTACGATAATCCTGAATTCAGCCAGTGCAATTTGGGTTGGACCCTCTGGTGTCATATTACACGG
GGGTCTGGTCTCTCCGAAGATCAGCTCTAACGGACTCTGGACCAACTTATCTTTATCATCGTCAACTTTGTCGTAAAACC
ATTCCGATTTCCAGCGAGCCGGCCACTTGCTTCGATAGCTGATCACGAGAAATTTTGTAGTCTTCCGGTAGGCAAAACTG
TAGCAGCGGAAGTTTTCATGTAACCCATCTCTTCTGGCCTTAGTTTGGTAGTGCAGCTCATGTACTCGGTAGAAACCTTC
GGCAAACGGTTCCACCCCTTGGCTTCGGAGAGCCCAAATATAAATGCCAAGCCTAACGATAGCGTTAGGAGTTAGCTGAT
GAAAGTAGATCCCAAACTTCTTCAGCACATCAGCAATCATCTTATTCAAAGGAAACCTCAAACCAGCTTTGAAGAAGCTC
TTAAAAACTACTACTTCGTCTTTTCCTGGCTTCGGAGTAGTTTCCTCTCCACCAAAGCGAACCAGCTCTTTCTTTTCTTC
ATTAAAGTAGCCCAATTTCAACATCTTAGGAAGGTCACCTTCGGAGATCGTGGATTTTCCAAAATCCAGATGGCTGGGTT
TGCTCGGCACCACACTGCTATAATCATCTTCAGAATCGGTTTCTTCAACATCAGCTTGCTCTGCTTCAGCGGCAGGGACG
TCCTCTGGTGTTACCAGCCCAGAGCGCTTCATTGCTTTCGAAATCGGAACAGTCTCAGTAGCTTCGGTCTCGTCTCCCTC
ACGATCAACCTTAGCAGTGGAGCAAACTCTGGCCATTTGATTATGACTTTCTTGAAATTTTTCGTTGTTGACTTTTCTGA
TTTTCCCGAAGCTCTTCCTTTTGTGACGAAGCAGAATCAAAAGCGAGGTTTCGTCTGAGCATGATGATTAAGCTTCGGCT
ATGACTAAAATTTTGGCAGCAAAACAGTGCAATAGCAATGAATGCTGTGGTAACTTCACACCTACCCGTCTGTTTATATA
GTGCCGCAGGTGGGAAGGTGAATCGTCAAGGTCTCCCGCACCGAACAAACAGTCACCCGCACTCGCTGAACGGTGGGCCA
CAGGGTCCGAGAGGGTGAATCGCCAGGGCGCGCGTAACTGCTGCAAGATGGAGCCACCTTGAGCGCAGATTATTTTAATC
ATTTCTCGCCAACGAGCTCAGGGAAGGTGTTTTTCGGATCTTCGGCATCCCGAAGCCTAGAAGACTTTTTCACGGATCAA
GCTCGTTACGAAAACGATCTAGCACCGCGAAGGGGCTACTGTTGGGGGTATGCTTCGTAGCCGAAGATCCTAAAGAAAGA
GAACACCTTCGGCAGACCCTCTCAGGAGCAAGCGCCGAAGCTATTACCTAGAAAGCTTCGGCACAATGATAGATCTCAAG
ACGAAGGGCCGAACTGACTTAAAGATAGATTGACTTAAAGACTCATGATGTTTTGTGTCATTATTGTAGTCAATTATAAA
GGACTTAAATGTAATTTTACGCAGGTTGCACCCTGTGCCTATAAATAGGTGAACAGTACCCCCGGCACTGTTCACGCAAT
CTCGTAATCACTAGCACATTACGCTTGAATTACTGTTTTCCGCTAAGGCGAAGGTATAAATATGATCAAATACTATGTTT
TAATGTTTATATTCATATAATAAAATATGCGAATAATATTATTTGTTTTTGGTACATTCTCTCCTAGTGTTTTACACTTT
ATATTTCATTTTTCATTGTTTTATAAGTTTGATCACGAAGGTGAGACCTTCGTGATATTTTGCTCATGGCCTTCGTCTGA
AGTTCATTAAATTCTTGGGGAGATGATGCTTCAGCGGACGAAGGGCATTAATATTTAACATTCTGTGTTGCCTTGTTCTT
AATTCATAACATTTGAGAACAAGTCCCCAACAAATACCCCCCAACCACCACACTTCAATGCATCCAAGTTTTCAGCCTTC
AAACACCTTACAAGAGCTATAGCATTCAATACAAGACACAATCAAAGAGATCAAATCCTCTCCCAAGTCCAAAGATCCTT
CCAATCAAATAGTGGCTAGTGAGAGAGAGACTTGTGTACATTTCAGCTCTTGCGCTTGGATTGCTTTTCTTCTTCATTCT
TTCTTATGCTCAATTCACTTGTAATCAAAACAAGAGACACCAAGTTGTGGTGGTCCTTGTAGTGGACTTAGTGTCCCATT
TGATTGAAGAGAAAGGCTCACTCGGTCTAGGTGACTGTTTGAGAGAGGGAAAGGGTTGAAAGAGACCCAGTCTTCGTGAC
CACCTCAACGGGGAGTAGGTTTGCAAGAACCGAACCTCGGTAAAACAAATCACCATGTCATCCGCCTTATTTGCTTGTGA
TTTGTTTTCACCCTCTCTTTCGTACTCGTTTATATTTCTAACGCTAACCCCGGCTTGTAGTTGTGCTTAAAGTTTGTAAA
TTTCAGATTCGCCCTATTCACCCCCCTCTAGGTGACTTTTAATTGGTATCAGAGCTCGATACTTCATTAGAGCCTAACTG
CTCGAAGTGATGTCGGGAGCATCCGCTAAGAGGGAGATCGGGACCGGCGATAAGTCCGCAAGCTCGGGGAGAACACACTC
AAGGGAGTCCGCCCACAAGCACAAGGAGGAATCCTCTTCCTCCATCAAGTCCCAACGGAAGGGTGACAAGAAGAAGAAGA
TGAAGAAGGTGGTCTACTACGAGACCGACTCTTCGTCACCCTCTACCTCCGGCTCGGAATCGGCATCCGCAACTTCTAGG
CGCCATGAGTGCAAGAAGTATAGTAAGATGCCCCTTCGCTATCCTCGTATTTCAAAACGCACTCCATTACTTTCCGTTCC
ATTAGGAAAACCACCTATGCTTGAAGGTGATGATTATTCTATGTGGAGTGATAAAATGAGGCATCACCTAACCTCACTCC
ACAAAAGCATATGGGATATTGTTGAGTATGGAGCGCAGGTACCAAAGAAGGGAGACAAGGATTACGACTCGGAGGAGGTC
GAACAAATCCAACACTTCAACTCCCAAGCCACTACTATATTCCTCGCATCTCTAAGTCGAGAGGAGTATAATAAGGTGCA
AGGGTTGAAGAGCGCAAAGGAAATTTGGGACGTGCTCAAGATCGCACACGAAGGAGACGAGGTGACCAAGATCACCAAGC
GGGAGACGATCGAGGGGGAGCTCGGTCGCTTCATGCTTCACCAAGGGGAGGAGCCACAAGCGATGTACAACCGGCTCAAG
ACCTTGGTGAACCAAGTGCGCAACCTCGAAAGCACCAAATGGGATGACCATGAAATGGTCAAGGTTATTCTTAGATCACT
TGTTTTCCTTAACCCTACGCAAGTTCAATTGATTCGTGGTGATCCTAGATACACACTAATGTCTCCCGAGGAAGTGATAG
GAAAATTTGTGAGCTTTGAATTGATGATCAAAGGCTCCAAGAAAATCATCGAGCAAGGCGCCACCTCAACACCCGAGGTG
CAACCCGTCACATTCAAGGCGACGGAAGAAGAAAAGAAGGATTCTACACCAAGTAGGATCCCCATTGACGCCTCCAAGCT
CGACGATGAGGAGATGGCACTCATCATCCAGAGCTTCCGCCAAATCCTCAAGCAAAGAAGGGGAAGGACTACAAGCCCCG
CTCCAAGAAAGTTTGCTACAAGTGTGGTAAGCTCGGTCATTTCATTGCTAAACGTCCATTATCTAGTGATAGTGACAGGG
GCGACGACAAGAAGGGAAAGAGAAGAGAAAAAAGAGGCACTACAAGAAGAGGGGCGGCGATGCCCATGTTTGTCGGGAGT
GGGACTCCGACGAGAGCTCCACCGACTCCTCCTCCGACGAGGACACCGCAAACATCGCCGTCACCAAGGGCCTTCTCTTC
CCCAACATCGGCCACAAATGCCTCATGGCAAAGGACGGCAAAAGGAAGAAGGTAAAATCAAAATCCTCCACTAAGTATGC
AACTTCTAGTGATGAGGATAATTCTAGTGATGATGAGGATAATTTGCTCACCCTTTTTGCCAACTTAAACATACAACAAA
AGGAAAAATTAAATGAATTGATTAGTGCTATTCATGAGAAGGATGAACTCTTGGATAGCCAAGAGGACTTACTTATTAAA
GAAAATAAGAAGCATGTTAAAGTCAAAAATGCTTATGCTCTAGAGGTAGAAAAATGTGAGAAATTAACTAATGAGCTAAG
CACTTGCCATGACACTATTTCCAACCTTAGAATTGAGAATGCTAATTTAATTGCTAAGGTTAAGAAGTCAAATATTTGTG
ATGATTCAATTGTCAATCTTAGAAATGATAATGCTAGTTTAATTGCTAAGATTGAAAAAATTGAATGCCTCTCTTGCTAG
CCTTAGAAATGAGAATGAAAAGTTGATTACTAAGGCTAAAGACTTAGATGTTTGCAATACTTCTATTTCCAATCTTAGAG
ATGAGAACACTATTTTACATGCTAAGATTGTTGAATTAAATACTTGCAAACCCTCTACATCTACCGTTGAGCATGTCACT
ATTTGCACTAGATGTAGAGATATAAATGTTGATGCTATTCATGATCACCTAGCTTTAATTAAACAACAAAATGATCACAT
AGCTCAACTTAGTGCCAAAATCAATGAGCATGACTTAGAAAATGAAAAAATTAAATTTGCTAGAAGCATGCTCTATAGTG
GGAGACGCCCTGGCATTAAGGATGGCATTGACTTCCAACAAGGAGGCCATGTCAAACTTAATGCCCCTCCTAAAAGATTG
TCAAACTTTGTTAAGGGCAAAGCTCTCATGCCTCAGGATAACGAGGGTTACATTTTGTACCCTGTCGGTTATCCCGATCA
CAAAATTAGGAGAATTCACTCTAGGAAGTCTCACTCTGGCTCTAATCATGCTTTTATGTATAAGAGTGAGGCATCTAGTT
TTAGGCAATCAACCTGTGCTAAATTGCCTAAGAAAAAAATCCTATTGGATCAAATGATCATAACATTTCATTTAAGACTT
TTGATGCTTCCTATGTGCTAACTAACAAATCAGGCAAAGTAGTTGCCAAATATGTTGGGGGCAAACACAAGGGCTCCAAG
ACTTGTGTTTGGGTACCCAAAGTGCTTGTTTCTAATGTGAAAGGACCCAATACCGTTTGGGTACCTAAGAACAAGGCCTA
AACTTGTTTTGTAGGTTTATGCATTCGGGGGCTCAAGTTGGATCATCGATAGCGGGTGCACAAACCACATGATAGGGGAG
AATAAGATGTTCTCCTCCTATGAGAAAAATCAAGATCCCCAACGAGCTATCACATTCGGGGATGGAAATCAAGGTTTGGT
CAAAGGACTTGGTAAAATAGCAATATCACCTGATCACTCTATTTCCAATGTTTTTCTTGTAGATTCTTTAGATTACAATT
TGCTTTCTATTTCTCAATTATGCAAAATGGGCTACAACTGTCTTTTTACAGATATAGGTGTTACTGTCTTTAGAAGAAGT
GATGATTCAGTAGCATTTAAGGGAGTGTTAGAGGGTCAGCTATACTTAGTAGATTTCGATAGAGCTGAACTCGACACTTG
CTTAATTGCTAAGACTAACATGGGTTGGCTCTGGCACCGCCGACTAGCCCATGTTGGGATGAAGAATCTTCATAAGCTTT
TAAAGGGAGAACACATTTTGGGACTAACCAATGTTCATTTTGAGAAAGACAGGGTTTGTAGCGCATGTCAAGCAGGGAAA
CAAGTTGGTGTTCATCATCCACACAAGAACATCATGACGACCGATAGGCCGCTTGAATTACTCCACATGGATCTATTCGG
CCCGATAGCTTACATAAGCATCGACAGGAGTAAGTATTGTCTTGTAATTGTGGATGATTATTCTCGCTTCACTTGGGTGT
TCTTTTTGCAGGAAAAATCACATACCCAAGAGACTTTGAAAGGATTCTTGAGACGGGCTCAAAATGAGTTCGGCTTGAGG
ATCAAGAAAATAAGAAGCGACAACGGGACGGAGTTCAAGAACCCACAAATCGAAGGTTTTCTTGAGGAGGAGGGCATCAA
GCATGAGTTCTCTTCTCCCTACACACCACAACAAAATGGTGTAGTGGAGAGGAAGAATAGAACTCTATTGGACATGGCAA
GAACCATGCTTGATGAGTACAAGACTTCGGATAGGTTTTGGGCCGAGGCGGTCAACACCGCTTGCTACGCCATCAACCGG
TTATATCTTCACTGAATCCTCAAGAAGACATCATATGAACTCCTAACCGGTAAAAAGCCCAATGTTTCATATTTTAGAGT
CTTTGGTAGCAAATGCTTTATTCTTCTTAAAAAGGGTAGAAAATCTAAATTTGCTCCTAAGGCTGTAGAAGGCTTTTTAC
TTGGTTATGATTCAAACACAAGGGCATATAGAGTCTTTAACAAGTCCACCGAACTAGTTGAAGTTTCTTGTGACATTGTG
TTTGATGAGACTAAAGGCTCTCAAGTAGAGCAAGTTGATCTTGATGAGCTAGATGATGTAGAGGCTCCATGCGTCGCACT
AAGGAACATGTCCATTGGGGATGTGTGTCCTAAGGAATCCGAAGAGCCTCCACATACACAAGATCAACCATCTTCCTCGA
TGCAAGCATCTCCACCAACCCAAGATGAGGATCAAGCTCAAGATGATGAAGATGAAGATCAAGAGGAGCCACCTCAAGAG
GAGGACAATGATCAAGGGGGAGATGCTGATGATCAAGATAAGGAAGATGATGAGGGTCCAAGACCGCCACACCCAAGAGT
CCACCAAGCAATCCAACGAGATCACCCTGTGAACTCCATCCTCGGCGATATTCATAAGGGGGTAACTACTCGATCTCGTG
TTGCTCATTTTTGTGAACATTACTCTTTTGTTTCCTCTATTGAGCCACACAGGGTAGAGGAAGCACTTCAAGATTCAGAT
TGGGTACTGGCGATGCAAGAGGAGCTCAACAACTTCACAAGGAATGAGGTATGGCATTTAGTTCCACGTCCTAACCAAAA
ATGTTGTAGGAACCAAGTGGGTCTTCCGCAACAAGCAAGATGAGCATGGTGTGGTGACAAGGAACAAAGCTCGACTTGTG
GCCAAGGGATACTCCCAAGTCGAAGGTTTGGATTTCGGTGAAACCTATGCACCCGTAGCTAGGCTTGAGTCAATTCGTAT
ATTACTTGCCTATGCTACTTACCATGGCTTTAAGCTTTATCAAATGGACGTGAAAAGTGCCTTCCTCAATGGACCAATCA
AGGAAGAGGTCTATGTTGAGCAACCTTCCGGCTTTGAAGATAGTGAGTATCCTAACCATGTCTATAAACTCTCTAAGGCG
CTTTATGGGCTCAAGCAAGCCCCAAGAGCATGGTATGAATGCCTAAGAGATTTTCTTATCGCTAATGGCTTCAAAGTCGG
AAAAGCCCATCCTACTCTCTTTACTAAAACACTTGCAAATGATTTGTTTGTATGCCAAATTTATGTTGATGATATCATAT
TTGGGTCTACTAACGAATCTACATGTGAAGAGTTTAGTAGGATCATGACTCAAAAATTCGAGATGTCTATGATGGGGGAG
TTGAAGTATTTCTTAGGATTTCAAGTGAAGCAACTCCAAGAGGGCACCTTCATTAGCCAAACGAAGTACATTCAAGACAT
ACTCACCAAGTTTGGGATGAAGGATGCCAAATGAAAGGGAATTAGGCTTACACCTATTTCCTAATTGATTTTGGTGGTTG
AATTGCCCAACACAAATAATTGGACTAACTAGTTTGCTCTAGTCTATAAGTTCTACAGGTGCCAAAGGTTCACAATAAGC
CAATAACAAGACCAAGTAAAGGGTTCAAACAAGAGAGCAAAAGACAACCCGGAAGGCACCCTGGTCTGGCGCATCGGACA
GTGTCCGGTGCACTAGGGCACTCGAGGCTGAACTCTTCACCTTCGGGAATTTCCAAGGGCGCTCCGCTATAATTCACCGG
ACATTGTCCGGTGCACACCGGACTGTCCGGTGTGACAGCGGAGCAACGACTACTTCGCGCGCAACGGTCGACTGCAACGC
ATTAAATGTGCGCCTGCGCGCGCAGAGGAGCAGAGCACGCGCGGGTGGCACACCGGACAGCCAGGTGGGCCCACAAGTCA
GAGCTTCAACGGTCGGAACCCAACGGCCTGGTGACGTGACTGGCACACCGGACAGTGTCCGGTGGCGCACCGGACTGTCC
GGTGCGCCCGTCGACAGCAGCCTCCACCAACGGTCAAGTTTGGTGGTTGGGGCTATAAATACCCCAACCACCCCCATATT
CAAGTCATCCAAGTTTTTCACCTTCCAACTACTTACAAGAGCTCTAGCATTCAATTCTAGACACAACCAAATAGATCAAA
TCCTCTCCCAACTCGACACAAAGCTCTAGTGATTAGAGAGAGAGATTTGTTGTGTTCTTTTGAGCTCTTGCGCTTGGATT
GCTTCTTTCTCTCATTCTTTCTTGTGATCAAAACTCAATTGTAAGCGAGGCAAGAGACACCAATTGTGTGGTGGTCCTTG
CGGGGAAGTTTGGTTCCCGTTTGATTGAGAAGAGAAGCTCACTCGGTCCGAGGGACCGTTTGAGAGAGGGAAAGGGTTGA
AAGAGACCCGGTCTTTGTGACCACCTCAACGGGGAGTAGGTTTGCGAGAACTGAACCTCGGTAAAACAAATCCTTGTGTC
TCACTTCTTATTCGCTTATGATTTGTTTTTGCGCCCTCTCTCGGACTCACATTTATTTCTAACGCTAACCCGGCTTGTAG
TTGTGCTTAAGTTGTTAAATTTCAGATTCGCCCTATTCACCCCCCTCTAGGCGACTTTCAATTGGTATCGGAGCCCGGTG
CTTCATTAGAGCCTAACCGCTCGAAGTGATGTCGGGAGATCACGCCAAGAAGGAAATGGTGACCGGCGAGAAGCCCGCTA
CAAGCCACGGGAAAGCTCCATCGGGAGAGTCCCACAACAAGGGGAAGGAAAAGGAATCCCTTTCACACAAGTCGCGTCGG
AGCGGTGATAAGAAGAAGAAGATGAGGAAGGTGGTCTACTACGAGACCGACTCCTCATCGCCATCCACCTCCGGCTCCGA
CACGCCATCCGTAACTTCTAAGCGCCATGAGCACAAGAAGTTTAGTAAGATCCCTCTACGCTATCCCCACATTTCTAAAC
ATACGCCATTATGTTCCGTCCCATTAGGCAAACCACCAACGTTTGATGGTGAAGATTATGCTAGGTGGAGTGATATGATG
CGGTATCACCTAACCTCACTCCACAAAAGTATATGGGATGTTGTTGAGTTTGGTGTACAGGTACCATCCGTAGGGGATGA
ATACTATGATGAGGACGAAGTAGCCCAAATTGTGCACTTCAACTCCCAAGCCACCACTATACTCCTCGCCTCACTAAGTC
GAGAGGAGTATAATAAGGTGCAAGGGTTGAAGAGCGCAAAGGAGATTTGGGACGTGCTAAAGACCGCGCATGAAGGAGAC
GAGGTGACCAAGATTACCAAGCGGGAGACGATCGAGGGGGAGCTCGGTCGCTTCCGGCTTCGCCAATGGGAGGAGCCACA
AGAAATATACAACCGGCTCAAGACCTTGGTGAACCAAGTGCGCAACCTCGGGAGTAAGAAATGGGATGACCAAGAGGTGG
TTAAGGTTATTCTTAGATCACTTGTTTTCCTTAACCCTACTCAAGTTCAATTAATTCGTGGTAATCCTAGATATACACTA
ATGACTCCCGAGGAAGTGATAGGAAATTTTGTGAGCTTTGAATTGATGATCAAAGGCTCAAAGAAAATTAACGAGCTAGA
TGGCCCCTCCACGCCCGAAGCACAACCGGTTGCATTCAAGGCAACAGAGGAGAAGAAAGAGGAGTCTACATCAAGTAGAC
AACCAATCGACGCCTCTAAGCTCGACAATGAGGAGATGACACTCATCATCAAGAGCTTCTGCCAAATCCTCAAACAAAGG
AGGGGGAAGGATTACAAGCCCCGCTCCAAGAAAGTATGCTACAAATGTGGTAAGCCCGGTCATTTCATTGCTAAATGTCC
ATTATCTAGTGATAGTGACAGGGGCGACAACAAGAAGGGGAGAAGAAAGGAGAAGAAGAGATACTACAAGAAGAAGGGCG
GCGATGCCCATGTTTGCCGGGAGTGGGACTCCGACGAGAGCTCCACCGACTCCTCCTCCGACGAGGACACCGCAAACATC
GCCATCACCAAGGGTCTTCTCTTCCCCAACGTCGGCCACAAGTGTCTCATGGCAAAGGACGGCAAAAGGAAGAAGGTAAA
ATCAAAATCCTCCACTAAATATGAAACCTCTAGTGATGAGGATAATGCTAGTGATGAGGAGGATAATTTGCGCATCCTTT
TTGCCAACCTTAACATGCAACAAAAAGAAAAATTGAATGAATTAATTAGTGCTATTCATGAAAAGGATGAACTCTTGGAC
ACCCAAGAGGACTTCCTAATTAAGGAGAATAAGAAGCATGTTAAGATTAAAAATGCTTACGCTCTAGAAGTAGAAAAATG
TGAAAAACTTCTAGTGAGCTAAGCACTTGCCATGATACTATTGTCAACCTTAGGAATGAGAATGCTAGTTTAATTGCTAA
GGTTGATTCAAATGTTTGTGATGCTTCACTCTCCAATCTTAGAGATGATAATGCTAATTTGCTTGCTAAGATTGAAAAGT
TGAATGATTCACTTGCTAGCCTTAGGATTGAAAATGAAAAATTAATTGCTAAGGCTGAAGAGTTAGATGTTTGCAATATT
ACTATTTCCAACCTTAGAAGTGAAAATGATATATTACATGCTAAGGTTGTTGAATTAAAATCTTGCAAACCCTCTACATC
TACCGTTGAGCATACTTCCATTTGTACTAGATGTAGAGACATTAATGTTGATGCTATCCATGATCACCTAGCTTTAATTA
AAGAACAAAATGATCACATAGCTCAACTTAATGCTAAGTCAATGAGCATGACTTAGAAAATGAAAATTTTAAATTTGCTA
GAAGCATGCTCTATAGTGGGAGACGCCCTGGCATCAAGGATGGAATTGGCTTCCAAAAGGGAGACAATGTCAAACTTAGT
GCCCCTCCTAAAAGATTGTCTAACTTTGTTAAGGGCAATGCTCCCATGCCTCAGGATAACGAGGGTTACATTTTGTACCC
TGCCGGTTACCCTGAGAGCAAAATTAGGAGAATTCATTCTACGAAGTCTCACTCTGGCCCTAATCATGCTTTTATGTATA
AGGGTGAGACATCTAGCTCTAGGCAATCAACCCGTGCTAAATTGCCTAAGAAGAAAACTCCTAGTGCATCAAATGATCAT
GGCATTTCATTTAAAACTTTTGATGCATCTTATGTTTTGACTAACAAATCCGGCAAGGTAGTTGCCAAGTTTGTTGGGGG
CAAACACAAGGGATCAAAGACTTGTGTTTGGGTACCCAAAGTTCTTGTATCTGATGCCAAAGGACCCAAAACAGTTTGGG
TACCTAAAACAAAGAACTAAACTTGTTTTGTAGGTTTATGCATCCGGGGGCTCAAGTTGGATAATCGACAGCGGGTGCAC
AAACCATATGACAGGGGAGAAGAAGATGTTCTCCTCCTATGAGAAAAACCAAGATCCCCAACGAGCTATCACATTCGGGG
ATGGAAACCAAGGTTTGGTCAAAGGTTTGGGTAAAATTGCTATTTCACCTAACCATTCCATTTCCAATGTTTTTCTTGTA
GATTCTTTAGATTACAATTTGCTTTCCGTATCTCAATTATGCAAAATGGGCTACAACTGTCTTTTCACAGATGTAGGTGT
TACTGTCTTTAGAAGGAGTGATGATTCAATAGCATTTAAGGGAGTGTTAGAGGGTCAGCTATACTTAGTAGATTTTGATA
GAGCTGAACTCGACACTTGCTTAAGTGCTAAGACTAACATGGGTTGGCTCTGGCATCGCCAACTAGCACATGTTGGAATG
AAGAATCTTCACAAACTTCTAAAGGGAGAACACATTTTGGGACTAACAAATGTTCATTTTGAGAAAGACAGGATTTGTAG
CGCATGTCAGGCAGGAAAGCAAGTTGGAGTTCATCATCCACACAAGAACATCATGACGACTGACAGGCCGCTCGAGCTCC
TATACATGGACCTATTTGGCCCGATTGCTTACATAAGCATCGGCGGGAGTAAGTACTGTCTAGTTATAGTGGATGATTAT
TCTCGCTTCACTTGGGTATTCTTTTTGCAGGAAAAATCTCATACCCAAGAGACCTTAAAGGGATTCTTGAGACGGGCTCA
AAATGAGTTCGGATTAAGGATCAAGAAAATAAGAAGCGACAATGGGACGGAGTTCAAGAACTCTCAAATTGAAGGCTTCC
TTGAGGAGGAGGGTATCAAGCATGAGTTCTCTTCTCCCTACACCCCACAACAAAATGGTGTAGTGGAGAGGAAGAATCGA
ACTCTATTGGACATGGCAAGAACCATGCTTGATGAGTACAAGACTTCGAATCGGTTTTGGGCCGAGGCGGCCAACACCGC
TTGCTACGCCATCAACCGGTTGTATCTACACCGAATCCTCAAGAAGACATCATATGAACTCCTAACTGGTAAAAAGCCCA
ATATTTCATATTTTAGAGTCTTTGGTAGCAAATGCTTTATTCTTGTTAAAAGAGGTAGAAAATCTAAATTTGCTCCTAAG
ACAGTAGAAGGCTTTTTACTAGGATATGATTCAAACACAAGGGCATATAGAGTCTTTAACAAGTCCTCTGGACTATCTAA
AGTTTCTTGTGACGTTGTGTTTGATGAGACTAACGGCTCTCAAGTAGAGCAAGTTGATCTTGATGAGATAGGTGATGAAG
AGGCTCAGTGCATCGCGCTAAGGAACATGTCTATTGGGGATGTGTGTCCTAAGGAATTCGAAGAGCCTCCAAATGCACAA
GATAAACCATCCTCCTCCACGCAAGCATCTCCACCAACTCAAAATGAGGATGAAGATCAAGTTGATGAAGGAGAAGATCA
AATAGATGAGCCACCTCAAGATGATGGCAATGATCAAGGGGGAGATGCAAATGATCAAGTCAAGGCGGATGAAGAACCAA
GGTCGCCACACCCAAGAGTCCACCAAGCAATCCAACGAGATCACCCCGTCGACACCATCCTCGACGACATTCATAAGGGG
GTAACCACTAGATCTCGTGTTGCACATTTTTGTGAGCATTACTCTTTTGTTTCCTCTATTGAGCCACACAGGGTAGAGGA
AGCACTACAAGATTCAGATTGGGTAGTGGCGATGCAAGAGGAGCTCAACAACTTCACTAGGAACGAGGTATGGCATTTGG
TTCCACGTCCTAATCAAAATGTTGTAGGAACCAAGTGGGTATTCCGCAACAAGCAAGATGAGCATGGTGTGGTGACAAGG
AACAAAGCCCGACTTGTGGCCAAGTGATACTCACAAGTCGAAGGTTTGGATTTCGGTGAAACCTATGCACTCGTAGCTAG
GCTTGAATCAATTCGCATATTACTTGCCTATGCTACTTACCATGGCTTTAAGCTTTATCAAATGGATGTGAAAAGTGCCT
TCCTCAATGGACCAATCAAGGAGGAGGTCTATGTTGAGCAACCTCCCGGCTTTGAAGATAGTGAGTACCCTAATCACGTA
TACAAACTCTCTAAGGCGCTTTATGGGCTCAAGCAAGCCCCAAGAGCATGGTATGAATGCCTAAGAGATTTCCTTATCAC
TAATGGTTTCAAAGTCAGAAAGGCCGATCCTACTCTATTCACTAAAACTATTGACAATGATTTGTTTGTATGCCAAATTT
ATGTTGATGACATTATATTTGGGTCTACTAACGAATCTACATGTGAGGAATTTAGTAGGATCATGACAAAGAAATTTGAG
ATGTCTATGATGGGGGAGTTGAAGTACTTCTTGGGATTTCAAGTGAAGCAACTCCAAGAAGGCACCTTCATTAGCCAAAC
AAAGTATATTCAAGACATTCTAAACAAGTTTGGGATGAAGGATGCCAAGCCCATAAGGACACCCATGGGAACCAATGGGC
ATCTCGACCTCGACACGGGAGGTAAATCCGTAGATCAAAAGGTATACCGGTCGATGATAGGTTCTTTACTCTATTTATGT
GCATCTCGACCGGACATTATGCTTTCCGTATGCATGTGTGCAAGATTCCAAGCTGACCCTAAGGAAACTCACCTTACGAC
CGTAAAACGAATCTTGAGATATTTAGTTCATACTCCTAAGTTTGGGCTTTGGTATCCTAGGGGATCCACTTTTGATTTAA
TTGGTTATTCGGATGCCGATTGGGCGGGGTGTAAGATTAATAGAAAGAGCACATCAGGGACTTGCCAGTTCTTGGGAAGA
TCCTTGGTGTCTTGGGCTTCAAAGAAGCAAAATTCCGTAGCTCTTTCTACCGCCAAAGCCGAGTATATTGCCGCAGGTCA
TTGTTGCGCGCAACTACTTTGGATGAGGCAAACCCTTAGGGACTACGGTTACAAATTAACCAAAGTTCCACTTCTATGTG
ATAATGAGAGTGCAATCCGCATGGCGGATAATCCCGTTGAGCATAGCCGCACTAAACACATAGCCATTTGGTATCATTTT
CTTAGGGATCACCAACAAAAGGGAGATATCGAGATTGCATACATTAACACTAAGGAACAATTAGCCGATATCTTTACCAA
GCCATTAGATGAACAAACTTTTAACAAACTTAGGCATGAGCTAGATATTCTTGATTATAGGAATTTCTTCTGATATCTTG
CATACATAGCTCTCAAGTATACCTTTGATCATGTCTCTTTCATGTGCTATGACTAATGTGTTTTCAAGTGAATTTCAAAC
CAAGTCATAGGTGTATTGAAAGGGAATTGGGGTCTTCGGCGAAGACAAAGGCTTCCACTCCACTCCATCAACTCATCCTT
CGTCGTCGCTCCGAGCAAATCTCCAACTTTGGTATAATCTTCACTCATATTTTGTTATCCAAAGGGGGGAGAAATTAGTT
GGAGGGCTTATATTTCACTCAAAGTATCCGTTTTTGGCGATTCATGCCAAAGGGGGAGAAAGTATTAGCCCAAAGCAAAA
GGACCGCACCACCACCTATTTTTGAAAAATTGATGTTTTCAAATTGGTATCTTATTATGTTCAAAAGGGGGAGAAAAATA
GCATTTTCGAAATTGATATCTTGAAACCCTCTTGAACACTAAGAGGAGGATCTTATATAGGGGGAGTTTTGTTTAGTCAA
AGGAAAAGCATTTGATACAGGGGGAGAAAATTTCAAATCTTAAAAATGCTTCTCAAAATCTTACTCATTTACCTTTGACT
ATTTTGCAAAAGAACTTTGAAAACAATTTACAAAAGTATTTGCAAAAACAAAACATGTGGTGCAAGCGTGGTCCAAAATG
TTGAAGATAAAGAAACAATCCATGCATATCTTATGAGAATTGATATTGGCTCAATTCTAAGTAATCTTTGCACTTACAAT
TATGCAAACTAGTTCAATTATGCACTTCTATATTTGCTTTGGTTTGTGTTGGCATCAATCACCAAAAAGGGGGAGATTGA
AAGGGAATTAGGCTTACACCTATTTCCTAATTGATTTTGGTGGTTGAATTGCCCAACACAAATAATTAGACTAACTAGTT
TGCTCTAGTCTATAAGTTCTACAGGTGCCAAAGGTTCACAATAAGCCAATAACAAGACCAAGTAAAGGGTTCCAACAAGA
GAGCAAAAGACAACCCGGAAGGCACCCTGGTCTGGCGCACCAGACTGTACGGTGTGCCACCGGACAGTGTCCGGTGCACC
AGGGCACTCGAGGCTGAACTCTTCACCTTCGGGAATTTCCAAGGGCGCTCCGCTATAATTCACCGAACTGTCCGGTGCAC
ACCGGACTGTCCGGTGTGACAGCGGAGTAACGGCTACTTCGCGCGCAACGGTCGACTGAAACGCATTAAATGCACGCCTG
CGCGCGCAGAGGAGCAGAGCACGAGCGGGTGGCACATCGGACAGCCTATAGGGCCTGTCCGGTGCACCACCGGACAGCCA
GGCGGGCCCACAAGTCAGAGCTTCAACGGTCGGAACCCAACGGCCTGGTGACGTGGCTGGCACACCAGACAGTGTCCGGT
GGCGCACCGGACTGTCCGGTGCGCCCGTCGACAGCAGCCTCCACCAACGGTCAAGTTTGTTGGTTGGGGCTATAAATACT
CCAACCACCCCCACATTCAAGTCATCCAAGTTTTTCACCTTCCAACTACTTACAAGAGCTCTAGCATTCAATTCTAGACA
CAACCAAATAGATCAAATCCTCTCCCAACTCGACACAAAGCTCTAGTGATTAGAGAGAGAGATTTGTTGTGTTCTTTTGA
GCTCTTGCGCTTGGATTGCTTCTTTCTCTCATTCTTTCTTGTGATCAAAAATCAATTGTAACCGAAGCAAGAGACACCAA
TTGTGTGGTGGTCCTTGCGGGGAAGTTTGGTTCCCGTTTGATTGAGAAGAGAAGCTCACTCGGTCCGAGGGACCGTTTGA
GAGAGGGAAAGGGTTGAAAGAGACCCGGTCTTTGTGACCACCTCAACGGGGAGTAGGTTTGCGAGAACCGAACCTCGGTA
AAACAAATCCTTGTGTCTCACTTCTTATTCGCTTACGATTTGTTTTTGCGCCCTCTCTCGGACTCACATTTATTTCTAAC
GCTAACTCAGCTTGTAGTTGTGCTTAAGTTGTTAAATTTCAGATTCGCCCTATTCACCCCCCCTCTAGGCGACTTTCACC
AAACCCATCAAGACACCCATGGGAACCAATGGGCATCTCGACCTCGACACGGGAGGTAAATCCATAGATCAAAAGGTATA
CTGGTCGATGATAGGTTCTTTACTCTATTTATGTGCTTCACGACCGGATATTATGCTTTCCGTATGCATGTGTGCAAGAT
TCCAAGCTGATCCTAAGGAAGTTCACCTTAGGGCCGTGAAACAAATCTTGAGATATTTAGTTTATACTCCTAAGTTTGGC
CTTTGGTACCCCAGGGGATCCACATTTGATTTAATTGGTTATTCCGATGCTGATTGGGTAGGGTGTAAAATTAATAGAAA
TAGCACATCAGGGACTTGTCAGTTCTTGGGAAGATCTCTGGTGTCTTGGGCTTCAAAGAAGCAAAATTCTGTCGCTCTTT
CTACCGCCGAAGCCGAGTATATTGCCGCAGGCCATTGTTGCGCGTAATTGCTTTGGATGAGGCAAACCCTCAGGGACTAT
GGTTACAAATTAACCAAAGTTCCTCTTCTATGTGATAATGAGAGTGCAATCCGCATGGCGGATAATCCCGTTGAGCACAG
CCGCACTAAACACATAACCATTCGGTATCACTTTTTAAGGGATCACCAACAAAAGGGGGATATCGAGATTGCATATGTTA
ACACCAAAGAACAATTAGCCGATATCTTTACCAAACCATTAGATGAGCAAACTTTTACCAAACTTAGGCATGAGTTAAAT
ATTCTTGATTCTATGAATTTTGATTGATATTTTGCACACATAGCTCATTTATATACCTTGATCGTATCTCTTTCTGTGCT
ATGACTAATGTGTTTTCAAGTGAATATTATGCTAAGTCATAGATTGAAAGGGGAAATGGAGTCTTCGGCGAAGACAAGGC
TTCCACTCCACTCCATCGATTATTCATTCTTCGCCGTTGCTCCGCATCTCTCTCCACTTTGGTATAATCTTCACTCATAC
GTTATTTACCATGGGGAGAGAAAGTAACAAAGGGCTTATATCTCACTCACAAGTATCCGTTTTTGGCGATTCATGCCAAA
GGGGGAGAAAGTATTAGCCCAAAGCAAAAGGACCGCACCACCACCAATTTCAAAAAATGTAGTCTTTCAAATTTGTGTTA
AGAAAAGATTTTTCAATTGGTGATTTTTCAATCAGTATCTCAGTTGTATTACAATTTCAAATTGGTATACCCCTTTCAAA
ATTAATATCTAAAACCCTCTTGAACACTAAGAGGAGGATTTCATTAAGGGGGAGTTTTGTTAAGTCAAAGGAAAAGCATT
TGAAACAAAGGGAGAAAATTTCAAATCTTGAAAATGCTTCTCAAAATCTTATTCATATACCTTTGACTATTTGCAAAAGA
TTTTGAAAAAGAATTTCCAAAACATTGCAAAACAAAACAAGTGGTGCAAGCGTGGTCCAAAATTTTAAATTAGAAGAAAG
CCATCCATGCATATCTAATAGAAATAATTGTTGGTTTCATTCCAAGCAACCTTTGCACTTAGGCAAACTAGTTCAATTCT
GCACTTTTATATTTGCTTTGGTTTGTGTTGGCATCAATCACCAAAAAGGGGGAGATTGAAAGGGAAATAGGCTTACACCT
TTTCCTATTTGATTTTGGTGGTTGAATTGCCCAACACAAATAATTGGACTAACTAGTTTGCTCTAGAATTTAAGTTCTAC
AGGTGCCAAAGGTTCACAACAAACCAATAAAAAGACCAAGAAAGGGTTCAAATAAAGAGAGCAAAAGACAACCGAAGTTT
GCCCTAGGCTGGCGCACCGTACTGTTCGGTGCACCACCGGACAGTGTCCGGTGCACCAGGGAACCCGACTCCAAACTTGC
CACCTTCGGGAATTCTGGGAGCCGCTCCGCTATAATTCACAGGACTGTCCGGAGCGCCAGCGGAGCAACGACTACTTCGC
GCCAACGGTCGTCTGCAGAGAGCAGTTAATGCGCTACAATGCGCGCAGAAGTCAGAGCAGAGCCAGAAGGCGCACCGGAC
ACTCTACAGGACTTGTCCGGTGCACCACCGGACTGTCCGGTGCCCCAGATGTCAGAAGCTCTAACGGTCAGAATCCAACG
GCCGGGTGACGTGGCTGGCGCACCGGACTGTCCGGTGCGCCATGCGACAGAAGCCCTCACCAACGGTTCTTTTAGTGGTT
GGGGCTATAAATACCCCCAACCACCACACTTCAATGCATCCAAGTTTTCAGCCTTCAAACACCTTACAAGAGCTATAGCA
TTCAATACAAGACACAATCAAAGAGATCAAATCCTCTCCCAAGTCCAAAGATCCTTCCAATCAAATAGTGGCTAGTGAGA
GAGAGACTTGTGTACATTTGAGCTCTTGCGCTTGGATTGCTTTTCTTCTTCATTCTTTCTTGTGCTCAATTCACTTGTAA
TCAAAACAAGAGACACCAAGTTGTGGTGGTCCTTGTAGTGGACTTAGTGTCCCATTTGATTGAAGAGAAGGCTCACTCGG
TCTAGGTGATCGTTTGAGAGAGGGAAAGGGTTGAAAGAGACCCGGTCTTCGTGACCACCTCAACGAAGAGTAGGTTTACA
AGAACCGAACCTCGGTAAAACAAATCACCGTGTCATCCACCTTATTTGCTTGTGATTTGTTTTCACCCTCTCTTTCCCAC
TTGTTTATATTTCTAACGCTAACCCTGGCTTGTAGTTGTGCTTAAAGTTTATAAATTTCAGATTCGCCCTATTCACCCCC
CTCTAGGCGACTTTTAGATACGCATTAGGTGGATGGCGTGCTGCCTGGTTTCTGACTTTTGCTTGTTGAACTTATGCGAG
TGCATGTTTTTGGGTTGGTTAATTCCAGGATTGTATGTTCCCTGGCTGACACCTGGGTGTGCATGTTTTATTTTTATGAT
ACTCTGTTGCTTGATGTCTGACACTTATTTTACCCACCCAGTCTCTGGGATTGGGTCGCTTTCTGGCGCAAAACCTCCAA
GTTTACTCAATGAGTAATCTAAATGCGGTTAATTATTTGGAGTGGTCTGTTCTCAGTCACAATGTTAGAGGCATTAATTC
TACTGCTAAATGGAATAGCATTCGATGTGCAATTCGGGATTCTGGATGCGATGTTGTTTGTTTACAAGAAACCAAAAAAG
AACTTTTTGACACAGTTTATCTAAAAAACTTTTGTCCTAATCAGTTTGACTCATTTGCTTTTGTCCCCTCGGTGGGATTC
TCCGGAGGTTCAATTATCATTTGGAAAAGTTCTAAACTAACAGGAATTGTCATCTTTCAAAATGAGTATGCTCAATCAGT
TGAATTCTTTTCAAATCTATCGGCGTGCTCTTGGATTATTACAAATATTTATGCTCCTTGTACTTTACAAGGGAAAATGG
ATTTTCTCAGCTGGCTTCACAATATTTCTATGCCTTCAGATAAGCTTTGGCTTCTTGTTGGGGATTTCAATTTAATCCGT
CGGCCAGAAGACAAGAACAAGGCTGGGGGATATTAACCTCATGCTGAAGTTTAATGAAGCAATTAGTAATTTGGATTTGG
TTGAAATCCCTCTCCACGACCTAACGTTCACCTGGTCAAATAGGCATCAGGAACCTCTTCTCTAGAGACTTGATTGGTTT
TTCATTTCGCAAGAATGGTCGATCATATATCCGGACACTTGTCAAAACGTTGTCGCGGGACATCTCTGACCACGTGCCTT
GCCTGGTGTCTTTTAAGTCTAAGATCCCTAAACCGAAGATTTTTAGGTTTGAGAACTTCTGGATGAAATTTGATGGATTC
ATGAATGTTTTTCAAACCACGTGGCTTGGGCTTCCATGCATTCCTGACAAAGCTAAAAACTTAACAACCAAGTTTAAGAT
TGTTCGAAAGGTTCTGAAGGACTGCCAGCGTTCTTTACCAAATATTGATACGACGGCGAGAAATATCAAGTTGCTAATAG
AGTTTTTTGACAATATTGAAGAGCATCGTGATCTTTCTATTGAGGAATGGAATTTCAGAGATATTATGCAAGAAAAAGTT
GCTGAACTGCTAAATATTCAAAAAATCTATTGGAAGCAACAGGCATCTATCAAGTGGATCACTGAAGGGGACATTTGCTC
TCGTTTTTTCCATGCACATGCCACTGTAAAACACAGAAAAAATTCAATTGCTTCTTTGACCGATGATATTGGGGTTATAC
ATTTTGAGCATGAGCACAAATCAAATCTTCTCTGGGAAGCTTTCAAGAGCAGAATGGGATCGTCTGATTTTATTGGTATT
GATTTTGATTTGTCAGAGCTTCTAATCAGAAATGAAGATCTTCAAGAATTAGATTCCCCTTTCTCTAAGCTGGAGATTGA
CAACATTGTCAAAGCACTTCCTTCGGATAAATCCCCTGGTCCTGATGGTTTCAATACCAACTTTATTAAAAAGTGCTGGC
ACATCATTGCCCAAGACTTCTATGATCTGTGTGAAAAGTTTTATCAAGAAGAAGTTTGCCTGAGAAGTATTAATGGATCA
TTCATTGTTTTGATCCCGAAGAAGGAAAATCCGCAAAAGGTGGGAGACTATAGGCCAATTTTGTTACTAAACAACAGTAT
GAAAATTTTAACGAAGCTTTTGGCGAACCGATTGCAATCATTCATGACTCGGTTGGTTCACAGGAACCAATATGGTTTCA
TTAAAGGTAGAACAATTCATGATTGCTTGGCTTGGGCCTATGAGTACATCCACCTTTGTCATTCATCAAAGAAGGAAATC
ATTGTTCTCAAACTGGACTTCGAAAAGGCTTTTGACACTTTAGAGCACGAACTGATTCTGCAGGTTCTGACGCATAAAGG
TTTTGGGGCTAAGTGGATTAACTGGGTCCGGGGCATTCTTCACTCGGGCACTTCCTCGGTGTTACTCAATGGAGTCCCTG
GTAAATCCTTTCACTGCAAACGAGGAGTTCGACAAGGCGATCCTCTTTCACCACTTTTGTTTGTCTTGGCGGCTGATCTT
CTTCAGAGCATTATTAATAAGGCAAGGCATTTGAATCTGCTTAAGCTTCCTCTTCCCGATATTGGTGATCAGGATTTTCC
TATTGTTCAGTATGCTGATGATACTCTTCTTATATTGGAGGCCTGCCCGAGGCAACTATTCTTTCTTCAGGCAATTCTTA
ACTCTTTTGCATCTTCCACTGGTTTGAAGGTTGACTATAACAAATCCAATATGTATCCAATTAATGTTAATCCTGAGAAG
ATGGAGATCCTTTCAAGAACTCTCAACTGCCAAATTGGTGCAATGCCGTTCACCTATCTTGGTTTTCCTCTGGGTCTTGC
GAAACCTCGAATCCAGCAGTTTCTGCCTCTTATCCAAAGAATTGAAAAGAGATTATATTGCTCCTCAAATTTTTTATCTC
AGGCTGGACGGTTGGAGTTAGTAAATTCAGTTTTTTCAGCTCTGCCAACCTTCTTTATGTGTACGCTAAAGATTCCAAAA
ACTGTCATTAAGCAGATTGACATTTACAGGAAGCACTGCCTTTGGAGAGGGAACGATATGAATTCCAAGAAGCCGCCTCT
TGTTGCCTGGTCTTCGGTTACTCAGAGAAAAGTAAATGGTGGTCTTGGGGCGCTCCGTCTTGAATCTCAAAACAATGCTC
TTCCGCTAAAATTTTTACATAAGTTCTTTAATAGTTATGATTTACCTTGGGTAAATATCATTTGGAATAAATACTATTCA
ACTGGTGGACTTCCTGGCCACAGAAGCATTGGCTCCTTTTGGTGGAAGAGCATGCTTAAACTTATTCATAACTTTAAGGG
TCTGGCGCACCCAACCATTAGCAATGGAAGATCAATTTCTTTCTGGGAAGATCAGTGGAACCAGAGTATTCCAAGACATC
AATATCCAGAATTATTATCTTTCACCAAAAGCACAAAACTGACTATCGCAGAGGCTAAGGAACAAGATCATTTCCTCTCT
CTCTTTCAACTGCCTATTTCTGAACAGGCTTATGAGCAATTTCTGGAGCTTCAGGTTGCCTGGGAACAAATTGCCCTCAG
TAATGTAAAGGATCGATGGAGATACATTTGGGGCTCAGATAGCTATTCAACTCAAAAAGCGTATAGACATTTAATGGGGA
GGACACAGGCTCACTCTATTTACAAGCATCTTTGAAAGAGTAAATGTCAACCTAAGCACAAAGTCTTCTTTTGGCTATGG
CTTAAGAACAGACTTAATACCAGGGGTATGCTGAGAAGGAAAAACATGATCCTAGAATCATACTCATGTGAGAACTGTTT
ATGGCAAAGAGAGGAGACTCTGTATCACCTGTTTCTCAGATGCAACTTTGCAAAAGCTTGTTGGAACTCAATTGGAATAA
CCCCACCCAGAATTGCTCATCCAGAGGAAGCCGCGGAAAACCTCAGACAACAACTTCACGTCCCTTTTTTTATGGAGATC
ATTATTCTCATGACATGGAGCATTTGAAAAAGCCGTAACGAATGACTTTTTCAAAATAAAGACCCCTCTGTTCATCACTG
TACTCATGAATTTAGTAAGGAGCTTCGGTTGGTTATGCTCAGAGCGCGTGGGAAATTCGACATCTCCATCCCAAGCTGGT
TGAGCTTGTGGCAGTCATAAGATTTATTTTGCGCAAACCATTGCATGTAAAATTGTCTCTTGTAATCTAGCTTAGGTGTT
CCTTTTTTCCATATTCAATAAAAAATCTCAGTAGGGGCCTCCCCTCCTGAACTTTTAAAAAGACTTAGCTGATACTCCAC
CTTGTAGCTTCTAAGCTCCACTTTCGTCCCAAAAAAGAGATTTGGGAGCCTCTCCTCCCTCTCTCGCCGCTTGTAACCCA
TACTACGAGTTTTGATCATCAATTGTGTCAGTAGCGTAAACCACCAATGATTGAAAGTAGGAACATTATGCTTGAACCAG
TATAATCATACGACCACTATACACATCTCCAAAATTCAGAACACGCATAATAAATTTACTTACCGGAAAACCCGGATAGT
TGGTGCACCAGCTAGAAGAACCTTGGTATGACCGCGAGGGCAGACGGCGGGGCCGTATGGCCGGTATCGAATGTACCCCG
GAGCGTCCATCCGCTTCAGGAACTGCCCAAGTGCCCCTCAACCTTTGCTGCAAGGCTTGGCCCGGCCTCAGCCCGAGCTC
GCCCCTTTGCCATCACGCCACTCCTCACGCTGACCGACAAGTGACCACTGATTGCCCGACCACGGCCATTGATGTGGTGC
ATATTCCGTCGACTCGAGACCGCCTCTTTCGTTCTCCCTGTTCCGAAGACCAGTCCGTTGCGCAGCGAGCAGCGCACTGG
CGTCGGCCCGTCGGCCCAGCGTTTTCGTCCTCTCCCGTGCCACGCGCGCAGGCGCAGGTGCCAGCCTGCCCCGAGCGCCT
GCGCAGCTGCTCCCACTGGCTGGCGCTGCCGCGGTCAGCTGATGCCGGCCGCTGCACGACGCGGCAGGGGCTGCTGAGCT
GCAGCTGTGCAGTGCAGTGCAGTGCAGCGCACGCAGATTCTGCAGCGCGCACTCTGCTCTGCGCCTGACCGAAGTGACCC
ATCCTCTGCGACGACTGCAGCACCACACCACCTCAGCCCAGGGACAGGGCTCAGGTTTTCCCAGTCCCAGCCAAATCGCG
CGTCGCCATACGCGCATGGTGGCTGATGAGGAGAGGCAAGTATAACAGAAAGACGACTGCAAGTAAAATGTACGCTGAGT
GAACTGTAAGTATAAAAGAAGATGGCTCTAAGCTTACATTCAGTTTATAAACAAATGCCGTATCGAGCTGATGCTCCACG
TCTTCCCGTTCCCGAGTCCTGACACCGGCACAAACCTGTAGAACTACTAGTATCGGAGACCACTCCATTTCACTTCCATC
TCTCATTTCCCTTGCAACTGGAAGCGAGCTCTCTGCCTCGTACGTCGTCGGCGCTGCGGGAGCGTGCATTGTTGAGCGAG
TGCGGCCAAGCAACGCGGGCTCGAGGAGATGATGCTGAGCGGGCACGGCGGCGAGAGGCGCCTGTTCACGGCGTCGCAGT
GGCAGGAGCTCGAGCACCAGGCGCTCATCTTCAAGTACATGGCCTCGGGCGCGCCCGTGCCGCACGACCTCGTCCTACCG
CTCCGCCTCGCCACCGGCGTCGACACCGCGCCCTCCCTCGCCTTCCCGCCCCAGCCTTCGCCGTCGCGTACGACCTGCGC
GCTTCTCTCATGTTTCACTCTGATCGTCGTCGACAGCCATCACACCATCGCTGACGAGTTTGTACGTGTGCCCGTGCATG
CAGTGGCGTACTGGGGCTGCTACGGCGCGGGGGCGCCGTTCGTCGGCCGCAAGGCGGCGGAGGACACGGAGCCGGGGCGG
TGCCGGCGGACGGACGGCAAGAAGTGGCGGTGCTCCAGGGAGGCCCACGGCGACTCCAAGTACTGCGAGAAGCACATTCA
CCGCGGGAAGAGCCGTTCAAGAAAGCCTGTGGAAGTGACCTCCTCCCCCGCCGCCGGCGCCGCTGCGGCGTACCGACCGT
CCGCGATCTCCACCATCTCGCCGCCCCGCGCGGCCGACGCGCCGCCGCCGAGCCTCGCCTACCCGCAGCAGCATCTCCTC
CACGGCGCCTCCTCCTCCGCAGCAGCCCGCGCCCCCGCTGGCGCTCTCCAGCTCCACCTCGACGCGAGCCTGCACGCGGC
GGCGGCGTCGCCATCGCCGCCGCCGTCCTACCACAGGTACGCCCACTACACACCGCCAGCGTCGTCGCTCTTCCCGGGCG
GCGGCTACGGCTACGACTACGACTACGGGCAGTCCAAGGAGCTCAGGCGACGGCACTTCCACGCGCTCGGGGCCGACCTG
AGCCTCGACAAGCCGCTGCCCGACACCGACACCGGCTCCGACGAGAAGCAGCCCCTGCGGCGTTTCTTCGACGAGTGGCC
GCGGGAGAGCGGCGACATGGCCGCGGACGACGCGACGCAGCTTTCCATCTCCATCCCCGCGGCTTCGCCCTCCGACCTCG
CTGCTACCTCCGCCTCCGCCGCCGCCGCGCGATTCCACAACGGTGAGGCGGCGAGCCAAAGACTCCACTTTCATTGGTTC
CTTGCGTACGATAGGATCGCTGATTGGTGCTGCCGCTTCATCATTGTTTAACACAGGGGAGTGATCGGTCCATCTCCTAG
CTGCAGCCCTGCAACAGCGTGGATTGACCGCTGCATTTCCTGGCTGCAATGCAAGCCTGCAACAGCGAGCAGTAAGCCAG
TGACGTGGATGCATCTCGTAGCGGCAAACCCTGCTTCTGCCTCTGCGGTCTGCGCTGCTTTGCGCGGGACGGCTCAGGGG
CTGAGGCTCAAAAAAGTCTGAACCGAGTCAAGCAGTACTAGGGACTCTATGATTTGGTCTTTTGTTCTTTTGTAGCAGTA
CGTTACTCGTACCAAAATGTTGTTTATTTTTTTGTGTGACATTTTCATTTCTTCCAGTTCCAGTCTGTGATGCAAGCTTT
GTCGCTTTTGTCAGCTCTTTTTCGGTGACCCACGCCGGCCTTCGTGATTGATTCCCTTATACCTGATTCCTCTGCCATAT
TGATCGTTTGTCACATCCGTGGATTCTTCCTCTCACGACTAGACACGTCTTCACCCGGCGATCTCTGCCACAGGACTTGA
CAAAACAAAACACGGCCGCTTAATTAGTGCCGTTGATCCAGCAAAAGAACTTTTCAGCTCACACATGCACGTATAGGTTA
GCGGTCTGTCCGGTGGATAATAAAATGTTTGTTAGAGTATGCTTAGACAGTGTTTGGTTCAAGAGCCAAGTAGAACGGAG
CCGTTCTGTCCCAGTTTTATTGTTGTTTGGTTACAGAGTAACTAGAACGGAATGACTCCAATTAGCGAATATTCTCCTCA
GATCTGGAACCATCTCACTCCAAAAAATCAACCGGACGGAGCCGCTCCGTTCCTAGCCTGCTCGCACAGTCTGACTCCGC
TCGCAAAGTCTGCAACAAAACAAAAAACAGAGCCGCTCCGTTCCAGCTTACCGAACATAGAACAGAGCGGTTCCGTTCTT
AGAATCAGGGATGGAATGACTCCCAGTTTTATTGTTGTTTGCTACTTAAGGACATGTTTGCAACCACTACATATAACTGT
TAGCAGCTAAAATTAATTGTATGAGTTCCAACCAACTAAGACCTCAACTAATCGTTAGCTAAACCCCAACTATTAGAGAT
TGTTGAAAATGTTGATGGGGTGTTTGGTTTCTTTAGACACCCTTCTAAACTTTAGAGACTACACTTTAGTCTCTAGAAAT
GATATTTAAAAGACCTATTTTAGTCACCCCGTTTAGTATTTTAGCGACTAAACTTTAGTCACTAAAGTCTACGAGGTGGG
AACCAAATATCCCCCCTGAAAAACATGACGTCCTTGGAAGTGATAAACACTACTAGTTAAGTACTTACTAGCAAAGTGCA
TGTATGTTGCTACGTTTTCTATATTATGTATTCAAGTATAGTTTAAAACACAAACATATGTGTGTTGTTGGCTAGGTGGG
TGTGAATGTGCTCTTTTACTAGTGCACAAGTTAAGTACCTATTACTATATACTCTAGAACTGGAACATGTTCTAGAAGAA
TCAACTATTTCCTAAATGTAAGAAAGTGGTCTATGAATGTATCAAAAACAATATTAGCATGCACAATACATATAATATAT
TTCTAGATAGTGTCGAACAACCATGCCCTATTGGTCGCGATAGGCAAGAGTGTAACACAAGGGTAAGGGACGAGCATTGA
GTAGGAGTCCTATACCGAAGAAGAAGAAGAGCATGATAAAGAAGATCTGCAAGGCCAACGAGAAGATAATCAGTCAAAAT
TGAGTTGTTGGATCTGTCCATCGTCAAAATGGATGATGACATAAAAAGGACCCACATGTTGGCTGTAAATGAATTGATCA
AATAATTAAAACTAGAGAGGAAAAAATGAGAACGTGGTGGTGGAGGAGGATTATTTTTTGTATGAACTATGTAATTTTAA
TTATTTTTTTGCATTTTATTTACTTTGTTTGAATTATGATTTTTTGTTTAAATTACGTGCTCCATGAGAATTTTTCCTAA
ACAAAATGGCGTATTTCATTTTAAACAAGAATATGTAAAAAGAAAGCTAATGTGATGTTAAGGTGGTTATAGACCGACGG
TAAAGTCTATACACTGGAACATTGTGATAGATAAGGAACAATGACAAGAAATAGCGTGATCGGCGATATGGTCCGTATGG
CTAGATGGACCGGCATAAGCCACTTGGTATGGGTCCAATTTAGACATGACTCGATTTAGCATATCTTGGTAAAACTTGAG
GAGAAAAGTAGATCGTGCTGTAATGGTCCATAGGTTGCAACGACTGTTTGAGCATGACACGATGGCTATCGTGCCGACCC
TGAAGCATTAATGACCCATCTAGAGACATGCATAAATAATAAATTCTTGCTAAAATATGCTACTACACCCGTTTTCGAAT
ATTTATCACCTACTGGTTTATTTTTAAATTAAACCGCGATAAATAAAAAAGAATGGAGAGGATGTTTTTTAGAAATCAGA
AGAGCATACACCGCACTCGTCTAACAAGAGAGCTACAAATAATTTGTAAAGTATACGATATACATATATTTATATAGAGT
GTTTAATAAAAATTTAAAAATAATGCGGGTTAAGATCGTGCCAGTCTAGCATCGCTAATATATTGTCAAGCACGGCACGG
CCACCACGAGACTGGGCCGAAACTCCTGATGAACAGCGAACTGAACCATTCTCGTGACAGGCTCAAACATCATGACTCAT
GCCGAACTATTGGGGTCGATAGCTTAGCGGTACAGACAGAATACATTGAATCCAGAGTAATGGCAACAGGCCAAGAGTGG
GAGCTCGTGTTTTCCCCTGGTCTCATGCTGTAGAAAAACGGCGACGTCTCATTGTACGAATCCTCTGTTTGGCTACTGCA
ACTCTGCAAGATGTTCCCTACGATTACAGGGGCTTAGACCCCACGTCTCTTGAAGAATATAATTATAGTATATCGCTATG
TTTACCTAATTATAGATTGAAAGTAATAATATTTATAAAATAAATACCATTAGGTTAATTACGAAAAATATTTTGCAATA
AAGTAATTTTAAATCATAAATGTAAAGAAATTTCGTCAGATGTAAACTACTTGAACTCACACGGAATCTAGACTAGCGTT
CTTGACTGGTTAAGAGAGAGTAGTTTTCCGAATGAATATATATATATATATATATATATATATATATATATATATATATA
TATATATATGGAAGAGGTAATGGAAGCCCTGAGCTTCCGTTAGTGGGGGAAGCCCCAGCCAGGACCCCAGCCAGGTCGCG
GTCGACCCACTGTACGCGAGCATGCATCAGCCATGCATATGATAGCCATGAATCCTGGATGAGACGTGACATGCGATATA
TGCATGCATAAATATATGTAGAAATGTGCATAAATCATGCATAGAAGGAATCTTTTGGGCCACGAATCACGGGAACGAAT
ATTATCATGTGTACACCGTTTACGACTGCATAACGCTGTGTAACATGATAGCGTAAACCATGCAACATTTAAATATCCAC
CGGTTTGAGACAAGGAAAGACGTGCCCCACGTTCGCGTAAATAAAGGCACAGTTACGGGAGGAAACAAATTCTCATTTAC
AGCCGCTCGTCCACGTTCGTATCTGTGATATTGGCGGCGGTTAACGACTGCATAACGATGCGTAAATAAACCGTTTACGA
CTGCATAACGATGTGTAACATGATAGCATAAACCATGCATTATATAAATCTTGACCGGTTTGATATAAGGAAAGACGTGT
TGCATAATCGCGTAAATAAATGGACAGTTACGGTTTGAGAGCATTAGTAGAAGGAAATAAATTTTAATTTACAGCCGCAG
TTCGCGGGTTCTCCTCGGGCGGATTGCAGCGTAAAACGTGAGCTAAAACAACGTAAATGAGTATGAAATTTAGCGTAAAT
CATATATCTGTTTTGTAACAGCGAATGGGGTCCAAAATTTACGGCGTGAAAATTGATCACGTTCGATCGTGCACGGATTT
TGGCTTGGTCAAATTTCAGCGTAAAACGTGAACCAAACAGCGTAAATGGGTACAAATTTTATCGTACATCATCAATCTAT
TTCGTAACGACGAATGTGGCCTAAATTACGACGTGAAAATCGCGCTCCGATCGTGCTCGGGTTCTAGGTCAGGTGGATTT
AAGCGTAAAACGTGATCCAAAACAGCGTAAATGGATACGAATTTTAGCGTAAACCAACATATGTAGTATGTATTTAAGGC
TGGTGGCAAAAAATGTTTAATGAAATTGACCCAGGTGGTGACACAAGATCCTTATCAAAGGAAACTCAGGATACACCAAA
AAAAGATCTAATTGGCCTATCCTAATTCTTGCATTCCTCGAGTGAATTCTGATAAAAAGTATTCTTGATGCACAAACCTG
AAAAGAAAAACAGACTGTTAGGAAAACTAATGTAACAATGTTTTATTCCCAAAAGACACGTATAAAAAATGAAGCATTCC
ATATTCCATAAACTAGCTAAGGACTTAATGTGCTTCCAATCAACTGCTTGTGAGCGCAAAAAAGTCCCTATACATTTCTA
GCAGCAATATTTCCCCTTTTCCAATTTTTTCGTGATGCTGAAATTCACTTACTATCCATTGGCTACTAGTGATGGTAATG
CACTTTTTTGGCACAAAGGTGCCATGCCTACCCATTTCCAACCAATACTCGTTTGCGGTAGGCCAGGCTTCGTCGAGCCA
TGTGCCTGTCGCTCAGGCAACCAATCATACCGTTTATGACTGGCAGCATTTATACACCATACTACTACAGATACAATGAG
ATGGCTGGCATGCAAAGTATTATGTAGAAACTGATAGAACGTTATCTTATATCGTAGAGGCATAAGTGACTACTCGTATA
TACCATAGACTCACCAGAACATATTCTTGAAACAGGTCGTATCGGTGGGACCGTGGGAAGTCTTCAAGGCGAATCCCATG
CTGTTACTTGGAGGTTCAAGCCTGGAAGATAAATATGGCATTAAAAAAGAGCAGAAAAATACTATATCATATATCAACAA
ATAACTAAGGGATGTAAACGCTCTCAGAATTATTCAAGAGTTATCTAAAATATGTATAAAAAAGAACACAAGCTGCCTAC
TGGATTTCTACAAAATAATTGAGAGGTCCTTATATGCTTTCCTAATAAAAGTGAAAAGTAGCAGATGGCCAGATGACCAT
TTAAGCAATAATAGTAACAGAAGAATACCTTTTCAAAGGTAAAATAAAATATATATTACATGCAACTACTATAGTATTGT
ATTTACAAAATTCATTGGCATCCACATATTGTTCTTAGTTAGTACACATGCACAAGAAAGAAATTCATTAGCATCCTGCA
ACTACATATACTACCTGCAACTACTGCTCACCCTGCATAAATTCACAAGAAAAAATAAAAAATTTAATGATGTACTGTTA
GCACACATCTAACTGACAAACAGAGATGCAGAAAATTAGATGAAGCAGATGACACAACACAGATGACTAAGTGACTGAAC
TTGATATCCACAAGACATGAACGAGTTCCCCACTTCTCAACTGGATCCACAAAATTCTAAACTAGAAAACAATCCAGCCC
AAACTTTTACAGCCAGCCAATGTTAGTAAACTGTAAGTTGACTACCAGCTAATAGCCATATATCCTAGATGGCTAAACAG
ATCTATCCTGAACCAATAAGCCATAACACTCAAGGATCTAAAAGACCATTGCGCTCTTTTGTTTCCTATAATAACACTAC
TGAACATAATAACTAGGCTGTTTGAAGTAGAATGCTACCGAACCAAATTTGATTAGTAAGACAATGGTAAAAATAATTGG
CACCCAATCTCACCTCCTACTCCTCCCTCACCTCGTTCTTCTTCACTAATGTTATGTATCTCAATCTGAAGCTGTGCACG
ATTTTTCTAGTCAGGTCAGCCCTGAGCTGTACGGGGACAGCAAGCCGAGGCTCTTCACGTACTGGACAGTGAGTACCTCC
TGCTGCTGCTTGTTTTTTTGCATCGCATACAATCTACATGATGCACATATGGCTGCAGAGCGACACGTACGAGGCTACTG
GTTGCTACAACGCGCTGTGCCCGGGGTTCGTGCAGACGAGCTCCCGCATCGCCATCGGCGCGTCCATCTCGCCGGTGTCG
TCGGTCGGCGGCGCGCAGTACGACATGAGGCTGCTAGTGTGGAAGGACTCGAAGCTGGGCAACTGGTGGCTCAGGTACGG
GGACCAGCTGGTGGGGTACTGGCCGGCGCAGCTGTTCACGTTGATTAATTCCAACAACACAATATCATCCCCAGAGGTAG
GGCGTCGCTCGTGCTCTGCTTTAGGTTTGCTAAATTGAAAACTACAAAGGCATAAATCCATTCACTCGATAGATATGTGA
GACTACAGAGACATCTAAAAATTGAAAACACACTGCTTACAGGTTCACGTATATACCTCCACGGTACACACTGCTATCGA
AGGCCGCCCCAAGAAGCGGATCTCGATGTTGAGTGGCGCAGCGTGCTCCACTTCGCATCTCCCAGATGTAGTCATCCGCC
GGCGGCGAGCTGGGTGGAGGTGGGGCTCTTATGGCTGGAAGGCGGAGGGGACGAGTGGATCGACAGATGGGAGGGAGTTG
TGGCCGAAGCGGAGGAAGTCGAGGAAGGTCTTGCGATCGAGGAGGAATACGAGCAGATGGCGATTCTGTAGGGGACGACG
ACGATCTGCTAGGGTTGGGTTTGGGCATGAGAGGATGAGGGCGGATGGCGATCTGGGAGACAATGACGATGGTTCAGATT
AGGGTTGTGTGCGGCTGGGTGGGTGCGTACTATGGGGTGGATCCGAGCGGGGCGTGGGTGGGACAGGTCGGCCACGTCAC
AACTCAACCGTTTTTTGTTGTGTAAAACGGATACAAAATAAACGTAAATGTGTGCATAACTAATCGTAAAATCTCTTTGG
TGGGAGTCTAGTTTATCTGGTCGACCGATCAGATAGGATGGTTTGGGCTTTCTCTAATTAGAGAGAGCACAGGGCTTCTA
ATACTATAACTATATATATATATATATATATATATATATATGGTATTTGGTTTGATGATTAAGCTAATCTATCGTCTTTT
CGTTTCTCACTTTTTATTTGGTTTGGTTTGTGAAATAAAATGAACTAATCCATCACCACCTTATTCTGCATAGTTAGTTA
GTTAATACTAACATGAAAAATGTAGTCATCTCACTAAATTTAAAAAAATAAACTTATGATATACAACCTCATCTTAGATG
AAGTGATTACTCCAACTAAACACCCCTATACTATGCTCGTCACACTCAACCCATCCTTGTCGAAGCAATCCTTGGCTTCA
CTGTGATCGTGGTAACCCACGTGTCATGTCGTGGGTTCCTATCTGATTGGGAAAAGCCTCCACTGTTGCGGTAAAGTCAT
CGTCCACGTTCATGCTTCTTTGTCCGTACAACACATCATAGGTAGGCCTTGTTCGGTTACAAGAGATAAAAATCCACCGT
GGATTTAATCCGGGTCTGGATTGGGTGAATCCATACCTCATACCCAATCTCATGATGAGATTAAATCCATCATTTAATTC
ATGTATCTCTCAAAGCTAGTTATTATTTTGATCCATAGATTCTAACATAAACTTGTGCAATATCTTAATGGATTTGTTCC
ATACCTAATAAGCCATGGATAGAATACATGCCTTCCATGGTTTAAAAAATCTCCAAACCCTTGGGTTTTATAATCCACGA
TGGATTTAATTGAATAAAAAAATTGAGTAGGATTTTATTTCGAGGTATGGATTGTGACATGGATTTAATTCTAGTTCATG
CTAATCCAGAGCTAGATTGGCGTATAAACAAACGAGGCCTTATTGGGTCATGTCCATCGGTTCCCTGAATTGCTCCATTC
TCCGCATCTGCTCCAACAACTTCCCCTTCCACTGATATAGAAAAATCCCTCATAAGACCTTGTTTAGTTGCACATGACCC
TTCAATCCATTGGTATTAACAGCGAAATTAATTATTTTTAAGATAACAATATGTACTACAAATATTATATAATTTTTTGA
AACGAATAGTAGAAGAGGAGAAATGAAAGAAAAGAAGGTATTTAAAAAATGAATAGAATGTATAAATAGAGAAAAAAAGA
GAATGGTCGGAATCAGCCTTGGTGTCACTCGCGGGAATCTGCATCTGCGATACACTCCGCCTGAAATAATTTGACGTTGT
GGTTTTACGGTTCTTTGAGAAGTCTAATTTTAACCAAATATATATAAAAAATATTTATATTACGCAAATAGTATTATGTA
ATAATTTGTCCTGAGATATGAATATTGTCAATACTTCTATCGAAATCTAGTTAGACGAGAACCTCCAAAAGATTAGCTAA
AAATATTAGCTAAATTTAATGATTTAGCTACTCTCTAAAATAGATTTCATAAAAAAGGAGTAGACTAATCTCATAGACTC
TCTAAACCAACAGACTGAATGGCGAGTGACACATGTTATCTAAAAATAAAGAACAAAGATAAAGAAATAAAGAGTTACTA
AATTTGAAGAGCTATTTACAGAGTCTGTCGGAGACGATTTTCTTCCTCATAATATCTACATTTTTTTACAAAATAATTAG
GGTAGTCTCTTCTAGTTGCTCTAAAAAATTTTGTTCGATAAAACGGTAAGAGTACACCACTTTATTGCATGATGCTACGT
GGTGTCAGGTTTTGCTGTCTTTGTAGAAAGAGGAGCAATGTATTGCCCCTATACTCACTGCACCCCATTATGGCCTGATG
CTCGAAACATCATCATAATTAGTAGCTAGTTGTAGCAACATAACACATTGTCACAGATGGACATACCACGAGTACTATGC
ATTATCAACAGATCTTTCACGCGATACAAAATGAGCAAAGTGGGGGTATGAGTTTTTTATCTTTTGAAAGCATGCGAATG
ACCGTGTCTAACAATTCACCCATATAGTCAACCAAAACACAATTGCATTGCTCGTAGAGTGACGTTTAAATATGGGTATG
AGAATATGTAAGCTGTTTTCCATTCAATCAACAACTCAGTATCATAGAGTTTGTTAACAGTCCGAAGCTCAAATAGATAT
CTTTGTATAAGCAATCAAAATTTTATACACATGAACAAAGAATCTTATCAGTAAAGCACACACTTCAATGTTCTTATATC
TTCAAAGGCTCTCTAGAAGTGAGAATGCAACGAGCATGACGTTTTACAAATAGCCAACTCCTATAGCGGTTGCACTGTAC
ATCAATTTATAGGGCTGAGTCCATGTACATCTTTGTATGAAGTTATATTTTTGTCCATCCTCGTTAGATAGTTACTTTTC
ACATTTAAGAGAGTGCAATAATTTCATTTCAATGTGTATACATATCACACCCGTACAAGTTTCTTAATCCTCCTATGCTC
TAAAGTCCTCTTTATCGACACTAAAGTTGTGCCTTCTATGTCTTAGGCTTTATGTACCTTCACCTCATTCACATGTTCTG
AAGATTTTCAAACAGCGATGATCTTTATTTGACCTTGATTGGCATCCTTGACCTAAAAACCCATATAAACATTGACTTCA
TCAATTTGGACCTTCGGCCAAAGACCTCCTCACTAATAGTAGCCTCTAATGAGATTAGATCATTTCCCATAACAAGATCA
AACCGTGAAATCTACTTCGAAGGGCATGAGCCGTAAGTTTGAAAAAACACATCCCTTTGATTTCATTATTGAAAACTGAA
AACTAAAAATACACAAATACACAAATATGTATCTGCTCTATTGGGTCAGGTTGGCAGCGAATGCTTTTTGGTGCGAGACT
CCCAATTTGTGAGCCACTTCAGTTATATAAAGGATGCAGATCATTATCCCCCATGGTATTTCTCACTTGTTTCCACACAC
TGCTGCTCTAATCTCCACCTTCAATGCTCCCTCAAATTGCCACTCCGAGCTCCACCTCAGAAGCTTCCTCACACTGTTTA
ACTCACCTTCGTTCCCTAAGAGAAGGCTCATATCTAGATGACCGCTTTGGTTTCCACACCTACGTCTTGCAAAGCTCTCC
AGTAGGACAACATTAGTAGTACTGAAGAGAAGCATGTTGAAGAAACAACTGTCAGTCCAAGCCGAGTTGTTGAGAAAGAG
AGCCTACTAGGTGGTAACTAGCCTAAGGATAAAGAGTCTATGACCAAAGATGATGAAACTTTGCTAAGCCTCAGAAACCT
AGCTACTTGGACATCAGAAAATCAATAGTTAAAGATGGGCACCATAAGGTGTATGTGAAGCTTAGTTACATTGATCGTAT
TCAACTTGTACAACGGTAGGGATGGAAGTGGATATCCAAATTTTAGGATAAATTTAATATTTTAAAATAGATATATATGA
AATTTGGTGCTGATCTTTTCTTATGAAATTTGATGCAGATATGGATTTGATCATTTGAACATCGTATTTTGTTATATTAC
ACTTGTGACGTCAACACATATGTGGCAATGGATCTTGGCACACATATGATATGCATTCGATTTTGCGCCTAAAACCGAGT
GTGACATGGCGGATGTTGGCACAGTGAGGAGTGGCAGCACAATGGTGGTGATGGCAATGGTGGGCGACAACGATGGTTTC
TAGACAGGAAAGCGTTGGGCGCCCACGGAAGAAGAAGAGCACTATGGAACTAACGAGCGAGCTCGAGAGAACAAAAAGTG
TAAAATGGAGCAGTTTTGGCAAACTGGACCGTCCAGAGGGGCACGGAATCAAGCATAGTGTAGAGTCCGGTGAACACCGA
ATCACAAACCTAGGCTAAGGGAAACCCTGCAGCCAACGAGCACCGGACTGACTGGTGTCCTGGTTTGGTGTGCCAAAAGT
GTGCCCAAAAGTTTTGAATTTTTGTTTTCCTTTTTGGATTCTGCACCAAACCAAATCCCAACCTTTTCACGCACAAATGT
ACACTTATTGGGACTGGTATTATCACTCTCATTCATACCCTCACATTTTTCAAATATTGTGCCTTAGGCTACATATCTTT
TGGCAAGAGTAGTCGAATGAGAGATTTTGCATTTGCGTGCTTCACTAAAGGTTTCAAGAGTGAATATAGTGTTGAATACT
CCCCTTAAGCGTATTAACACGTACTTATGTCAAAAACAATATGATAATTTATGAATAACATTTAGGCACACATAAAATCT
TAAAAAGCTAGATCTTGTTAAGTTTGATCCAAGTTAAGCTTCTTCAGTCACTTTTGTACGGTTATCTTTGCTAGGTTAGA
CAAGTCCTAGAGACAAGACACAAAAGTGGATATGTAATGCAACTTCGATAACACCAATTTGGATTATGAGAAGTTACTGA
GATCTAGAATGTTAAGTTCATTTCTCAACTTATAGAAACGAGTTTCATCTAGTGGTTTTGTGAAGATATTCGCTAACTGA
TCATTCGTCCTCACCCCTTCCAGTGAAATATCACCCTTGGCAACATGATCTCTAAGGAAGTGGTGACGGATATCAATGTG
CTTGGTGTGAGATTGTTGGATAGGATTATCCCCAGAATATTCCCATAAGGGAGGGTTACAGACTGTCATTACAGAAAAGC
TATTACAAATCGCGCCCGTAACACGCTTCTCCGTGTGGGGCCTGTTATAATGGGTCGAATCCCACGTGGGCCTCCAGGTT
GGGTGAGGACGCGGGATGAGAAGACTTCGTTGTAGGCCTTCGTCGTGGGCTTCGTCTTGCGGTGAGGAGGACAGAGGGTG
GTCCATGCCGTCATCTTGCCTCCGATGGTGCAGCGGGGTGGCAAAGGCCTAGAGCGAAGGGTAGCGTCTTCGCCTTCGCC
CCAACAGTCCCAATGCGCAAGGAGGAGGTGAAACAAATCGAGGAGGAAGTAGGAACTCCAATACTAGAACAATCTATGAC
TCCACATACCATTGCAACAAGTCTCGTGCTCAACTCCAAAGGTATGACTCCCCATCCACTTCCACCCTTTGCTCTTTTAC
TAGTGTACAAGTTAAGTACCTATTACTATATACTCTAGAACTGGAACATGTTCTGGAGGAATCAGCTAGTTCCTAAATGT
AAGAAAGTGGTATATGAATGTATGAAAAACAATACTAGCATACATAATACATATAATATATTCCTAGATAGGGTCGAACA
ACCATGCCCTATTGGTCGCGATAGGCAAGAGTGTAACACAATTACACAAGGGTAAGGGGCCAACATTGAGTAGCAGGAGT
CCTCTAACGAGAAGAAGAGCATGATAAAGAAGCTATGCAAGGCCAGCGAGAAGATAATCAATCAAAATTGAGTTGTTGGA
TCTGTCCATCGTCAAACTGGATGATGGCATAAAAAGGACCCACATGTTGGCTATAAATGAATCCATCAAATAATTAAAAC
TAGAGATGAAAAATGAGAAAGTGGTGATGGAGGATGATTATTTTTTGTATGAACTATGTAATTTTAATTTTTTTGCATTT
TATTTACTTTGTTTGAATTATGATTTTTTTGTTTAAATTACGTGCTCGATGAGATTTTTTCTAAACAAAATGGCGTATTT
CATTTTAAACAAGAACATGTAAAAAAGAAAGTTAATGTGGTGTTAAGGTGGTTATAGGCTGACAGTAAAGCATATACATT
AGAACATTGTGATAGATAAGGAACAATGACAATAAATAGCGTGATCAGTGATATGGGCCGTATGGCTAGATGGACCGGCA
CAAGCCACTTGGTATGGGTCCAATTTAGACATGACTCGATTTTAGCATATCTTGGTAAAACTCGAGGAGAAAAGTAGATC
GTGTTGTACTGGTCCGTAGGCTACAACGACTGTTTGAATATGACACGATGGCTATCGGGCCGACCCGAAGCACTGATGAC
CCATCTAGAGACATGCATAAATAATAAATTCTTGCTAAAATATGCTACTATATCCGTTCTCGAATAGTTGTCACATACTA
ATTTATTTTTAAACTAAACCGCGACAAATAAAAAAGAACGGAGAGAGTGTTTTTAGAAATCAGAAGAGCAAACACCGCAC
TCGTGTAACAAGAGACCTACTGTTAATTTGTAAAGTATACGATATACATCTATTTATATAGAGTGTTTAATAAAACTTTA
AAAATAATGCGGGTTAAGATCGTGCCAGTCTAGCATCGCTAATATATTGTCAAGCACGACATGGCCACCACCAGACTGGG
CCGAAACTCCTGATGAACAGCGAGCTGAACGATTCTCGTGACAGGCTCAAACATCATGATTCATGCCGAACTATTGGGGT
CGATAGCTTAGCGGTACGGACAGAATACATTGAATCCATACTAAGACTGGCTCCAACAAGGTTCTCTAAAAGGTTCTCTA
CCCTAAATATAGAGGATCAAACGGTCCTCTATGCTCTCCAACAACGTTCTCTAAACGGTTCTCTAAATTTAGAGAACGCT
GCTGGATTCTCTATATATAGAGTTTCTCTAAACGGTCATCTATGCATTTGACTACTTTAAATAACCGGTTTAGCAAAACT
AAAATATGTACAATACATTTGAGAGTATGATAAATACGTATGTACAAAAAATAAAATTTAAAAATGTCTTTAATATAGAT
ATTTGAGTATAGAGAACGTGATTTAGAGGATGTTGTTGGAGAGAAATGAGATATAGAGGATGAAATCTTTTAAAGGAGAC
TATAAATGACAGATATAGAGGATGAATATAGAGGACGTTGCTGGAGACAGCCTAATGGCAACAGGCCAAGAGTGGGAGAG
CTCGTGTTTTCCCCTGGTCTCATGCAGTAGAAAAACGGCGACGTCTCATTGTATTGTATGAATCCTCTGTTTGGCTACTG
CGACTCTGCAAGATGTTCCCTACGATTACAGGGGCTTAGACCCCACGTCTCTTGAAGAATATAATAATAATAATTATAGC
ATAGCGTTATGTTTACCTAATTATAGATTGAAAGTAATAATATTTATAAAATAAATACCATTAGGTTAATTACGAAAAAT
ATTTTTTGTAATAAATTAATTTTAAATCATAAATGTAAAGAAATTTCGTCAGATGTAAACTACTTGAACTCACACGGAAT
CTAGACTAGCGTTCTTGACTTGTTAAGAGAGAGAAGTTTTCCGAATGAATATATAGAGTATTTGGTTTGAGGATGAAACT
ATCTATCGTATTCTCGCTTCTCACTTTTTTATTTGATTCGTGGAATAAAATAAATTAATCCATCACCACCTCATTCTGCA
CATTTAGTTAGTTAATACTAACATGAAAAATGTAGTCATCTCACCAAATTTAAAAAATAGACTTATGATATACAACCTCA
TCTTAGATAAAGTGATTACTCCAACCAAACACCCATGTACTATGCTAGTCACCCTCAACCCATCCTTGTCCAAGCAATCC
TTGGCTTCACTGTGATCGTGGTAACCCACGTGTCATGTCGTGGGTTCCTATCTGATTGGGAAAAGCCTCCACTGTTGCGG
TAAAAGTCATCGTCCACGTTCATGCTTCTTTGTCCGTACAACACACCACGGTTAGACCTTATTCGGTTACAAGAGATGAA
ATTCCACCATGGATTTAATCCGAATCTAGATTGGATGAATTCATACCTCACACCCAATCCCATAATGGGATTAAATCCAT
CATTTAATCCATGTATCTCTCAAATCTAGTTATTCTTTTAATCCATGGATTCTAACATAAACTTGTGCAATATCTTTATG
AATTTGTTTCATACCTAATAAGCCATGGATAGAATTCATGCCTTCCATGATTTAAAAAAAATCCCAAACCCTTGGGTTAT
AATCCATAATGGGTTTAATCGAATAAAAAAATTTGAGTAGGCTTTTATTTTAGGGTATAGATTGTGACATGGATTTAATT
CCGTCTATGCTAATCTAGAGCTGGATTAGGCCCTGTTTGGGAACAAAGTTTTTGAAAACTACAGTTTTTGAAATACTATA
CTATACTTTAGTTATGACAATACCGTAATTTATAATACCGCAGTTTTAAAAACTGAGGTCCAGAGCTAAGTTTAGAATGC
CTTAAAACAACTATAGTATTTGCAATACTTCAGTTTTGAAAACAGAGATTTTACCCAGCTTGCCAAACACCATTATGTAT
ATAATACTGCAGTATTTGAGAATACTGCAGTATTTGAGAATACTGCAGTATTCTTCCAAAACTGCAGAAAAACTTTGTTC
CCAAACACCCCCTTAGTGTGTAAACGAACAAGGACTTAGGCCCTGTTTGGGAACAAAGTTTTTGAAAACCACAGTTTTTG
AAATACTACAGTATACTTAGTCATGACAATACCGCAGTTTACAATACCGCAGTTTTGAAAACTGAGGTCCAGAGCTAAGT
TTAGAATGTCTTAAAACAACTATAGTATTTGCAATACTTCAGTTTTGAAAACAGAGATTTTAGCTAGCTTGCCAAACACC
ATTCTGTATATAATACTGCAGTATTTGAGAATACTGCAGTATTCTTCCAAAACTGTGAAAAAATTTCACTCCCAAACACC
CCCTTATTGGGTCATGTCCATCGGTTCATTGAATTGCTCCCTTCTCTGCATCTACTCCAACGACTTTCTCTTTCCACTGA
TATAGAAAAATCCCTCATAAGACCTTGTTTAGTTGCACATGGCCCTTCAATCCAGTGGTATTAACAGTGAAATTAATTAT
TTTTAAGATAACAATATGTACTACAAATATTATATAATTTTTTGAAACTCTGAAAATAAATATAAAAGTCAAATAGCTTA
GTTAAAGTATAAATATGAGTTGAATAGAGAGAATAGTAGAAGAGGAGAAATGAAAGGAAAGAAGGTATTTAAAAATGAAT
AGAATGTATAAATAGAGAAAAAAGGAGAATGGTCGGAATCGGCCTTGGTGCCACTCGCGGGAATCTGCATCTGCGATACA
GTCCGCCTGAAATAATTTGACGTTGTGGTTTTACAGTTCTCTGAGAAGTCTAATTTTAACCAAATATATATAAATAATAT
TTATAGTACGCAAATAGTATTATGTAATAATTTGTTCTGAGATATGAATATTGTCAATACTTCTATCGAAATCTAGTTAG
ACGAGAACCTCCAAAAGATTAGCCAAAAATATTAGCTAAATTTAGTGATTTAGCTACTCTCTAAAATAGATTTCATAAAA
AAGAGTAGACTAATCTCATAGACTTTCTAAACCAACAGACTGAATGGCGAGTGACACATGTTATCTAAAAATAAAGAGCG
AAGATAAAGAAATAAAGAGCTATTAAATTTGAAGAGCTATTTACATTTACAGAGTCTGTCGGAGACGATTTTCTTCCTCA
TAATATCTATATTTATTTTTACAAAATAATTAGGCTAGTCTCTTCTAGTTGCTCAAAAAAAATTGTGCGATAAAACGGTA
AGAGTACACCACTTTATTACATGATGCTACGTGGTGTTAGGTTTTGTTGTCTTTGTAGAAAGGGCAGCAGTGTATTGCCC
CTCTACTCACTGCACCCCATTATGGCCTGATGCTCGAAACATCATCATAACTAGTAGCTAGTTGTAGCAACATAACGCAT
TGTCACATATGGACATACCACGAGTACTATGCATTATCAACAGATCTTTCACGCGATACAAAGTGAACAAAGTGGGGGTA
TGAGTTTTTTATCTTTTGAAAGCATGTGAATGACGTGTCTAACAGTTCACCCATATAGTCAACCAAAACACAATTGCATT
GCTCGTAGAGTGAAGTTTAAATATGGGTATGAGAATATGTAAGCTACTCGAGATAACATAATAAGTTTTCCATTCAATCA
ACAACTCAGTATCATAGAGTTTGTTAACAGTCCGAAGCCTAAATCGCGCGACCGCACCTTCTCTCTCCCTCTCTCTCCTT
TCGCTCGTTTCTCTGTTTTGAGCGCCGCCGCACTCCGTCCGTCGCGCGCGCCGTCACCTGCCCTCGCCGTCCGTCGCGCG
CGCGCTCGCCGCCGCACTCGCCTGCCCTCGCCGCCGCACTGCCCGAGGTCTCCTGCCCGCGCGCGCTCGCCGCCCGCGCG
CGCTCGCAGCCCGCGCGCCCTCGCCGGCCGCGCGCGCTCGTCCGCCGTCCTCCCTCGCCGGAACGCCGGAACGCCGCAAC
GCCGCCCGCCGTGCCGCGCGCCCGTCGCTCTGCACGCGCGCCCGTCGCTCTGCGCGCCCGCCGCGCTCCACCGACGGGAA
TTCGACGCCATCTCTGTCACTGCCTCCACCGCCATTGAGGTATCCTTCATCTTGTCCACCTTCATCTTCGCATTCTCTAG
CACCTAGCTGAACACGTGATTAGGTAGAAGTGGGAGCTTAATTGCTCGTCAGTGCATGGGCGGCGTCACCACCCCGCCAC
CAAAAACTGTTTTGTCTTGACTGAGGGAGAAGCACAAACCTATTTGCCTTGGCATAGCTGCCTGAGAAGGAGCTACACAG
CATGAGCTATGATTTCCTTTTTGTCATTTTCGTCAGTGCTGTGAATTATTAATAGGTGCAGAAAAATCTGTTTTGGGGGG
GGAACCATCAATTTTCGTCGGCCTAGATGGTGGCCGACGAAAATATGTTCCCAGGCTATTTTCGTCGGCCACCATTCAGG
CCGACGAAAATATGTTCCAGGGTATTTTCGTCGGCCACCACCTATGCCGACGAAAATATCCTGAGCTATTTTCGTCGGCC
ACCTAGGCCGACGAAAATAAATGGTCGCCTCATTATTTTCGTCGGTTTGCTCAATGCCGACGAAAATAGGTGATTTTCGT
CGGTACCGACGAAAATAGATGCCTATTTTCGTCGAAATTATTTTCGGCGGTATGTTCGTCGGTTTAGGCCTATTTTCGTG
GGTTTTTGGCCCACGAAAATTTAGGCGTTTCCTGTAGTGGGGCCTGGGCCACGCACGTCGACAGCGTGCATTTAAATACG
CCGGCGGAGCTCGATCAACGAAAGTCGATCGAGAGACCCTGCTGCTAGCTAGCTGGACACCGAGAGAGAAAGAGAGAGAG
AGCGAGAGATGGGCAGGAGGGCGTGCTGCGCCAAGGAAGGGGTGAAGAGAGGGGCGTGGACGGCCAAGGAAGACGATACC
TTGGCCGCCTACGTCAAGGCCCACGGCGAAGGCAAATGGAGGGAGGTGCCCCAGAAAGCCGGTAAATAAATTGTTGATTA
GCTTTTCTTTCAGATTTCGTTTTGGGATCAGCATATCATATATATATACCAAGACAAGATCGACGACGACGCGGCTGATG
GTGTGTGTGCAGGTTTGCGTCGGTGCGGCAAGAGCTGCCGGCTGCGGTGGCTGAACTACCTCCGGCCCAACATCAAGCGC
GGCAACATCTCCTACGACGAGGAGGATCTCATCGTCCGGCTCCACAAGCTCCTCGGCAACAGGTTACATGAGCTGACGAC
GAGCAGCCATCTGCTACGAATTCATCCGTTCCGGTGTTTGTCTACTCCTTTACATACGTACGTACGTACGTACGTGTTGG
CATGCAGGTGGTCGCTGATTGCAGGCAGGCTGCCGGGCCGAACAGATAATGAAATCAAGAACTACTGGAACAGCACGCTG
GGCCGGAGGGCCGGCGCTGGCGCCGGCGCCGGCGGCAGCAGGGTCGTCTTCGCGCCGGACACCGGCTCGCACGCCACCCC
GCCGGCGGCGGGGAGCCGCGAGATGACCGGCGGCCAGAAGGGCGCCGCTCCTCGCGCGGACCTCGGCTCGCCCGGCTCCG
CAGCAGTAGTGTGGGCGCCCAAGGCGGCGCGGTGCACGGGCGGGCTCTTCTTCCACCGGCGGGACACGCACACGCCGCAC
GCGGGCGGGACCGAGACGCCGACGCCAATGATGGCCGGTGGTGGAGGAGGAGAAGCACGGTCGTCGGACGACTGCAGCTC
GGCGGCGTCGGTATCTCCCCTCGTGGGAAGCAGCCAGCACGACCCGTGCTTCTCCGGCGACGGCGACGGCGACTGGATGG
ACGACGTGAGGGCCCTGGCGTCGTTTCTCGAGTCCGACGAGGAGTGGCTCCGCTGTCACACGGCCGAGCAGCTTGTGTAG
ACAAGACAACAAGTACACGTACGGAGTACAATTATATATAGCCATGCGTATGTATACTTTTTTCCCTTCTCCAATCCAAA
CAGAAATACGTATGCGTATGAAATAGTATCGGTTTCCTGCTGCATACATAAAAAAATAATCTGATTTAAATGATTTGTTT
CGTTTATAAAAATAAGATCTCCATATCACATATGCAAATAGACTCGTTATAACCAGTTTATGATATATAATGATACTAAT
TATGTTACACGCTGCAAATATTTATGTAGTATGGTACACCGCATAAAAATATATTTCCTACTACACGCGCATAAATTTAA
GATAGCAAAAATGAGCGTCGAAAGGAAATGATTTAACATGTATGGAAACAAAAAAAATATGATTTAAATATTTTATTTCC
TCTATAAATATAGGATCTTAAGTAGTCATGCAGTTAGGTTCGTTAGAATCAGTTTATGATATATACTGATACTAAATATA
CTACATGATGAAAGTATTTATGCACTGCGGTACGCTGCGTAAAAATCTAGCATGCAGTTCGAATCAACAACCCCACGTCC
ATACCGGCAAACATAAATCAAAAGGATTTGATTAGGAGAGTTAATTATGGTACTTAATTATGCGAGTTGATTAGGAAATT
TATTTTTTTCTCGGTAACGGACACCATAAATCAAGGTATTGCATACACGAGATTTTATTGAATCATGACATATGACCTTA
TTTCTTAGAGCGGTTACCATTTTTCTGAATTTCTATTTCGTTGCGTAAAGATATGTATCGTAAATATCTTATGCATATGG
TGTAAATGGTAAGGACCTAATAAACACGCAGAATTAGATAACTAGATAATGCATAAAATCAATAAAGAAATATATATAAA
ATCTAAATAGAAATATCATAAGGAGTCATTAACTGGCAATCTATCGTAAAAACATATTGATGTTGACACACCGCACGCGG
GCGGGACGGAGATGCCGATGCCAATGATGGCCGGTGGTGGAGGAGAAGCACGGTCGTCGGAGGATTGCAGCTCGGCGGCG
TCGGTATCTCCCCTCGTGGGAAGCCAGCACGACCCGTGCTTCTCCGGCGACGGCGACGGCGACAGGCGACTGGATGGACG
ACGTGAGGGCCCTGGCGTCGTTCTCGAGTCCGACGAGGAGTGGCTCCGCTGTCACACGGCCGAGCAGCTTGTGTAGACAA
CAAGTACACGTACGGAGTACAATATATATAGCCATGCGTATGTATACTTTTTTTCCCTCTCCAATCCAAACAGAAATACG
TATGCGTATGAAATAGTATCTGTTTCCTGCTGTATACATAGAAAAAAAATCTGATTTAAATGATTTGTTTCGTTCATAAA
AATAGGATATCCACAGCAGATATACAACTAGACTCGTTATAACCAGTTTATGATATATAATAATACTAATTATGCTATAT
GCTGCAGATATTTATGTAGTGTGGTGTACCGCATAAAAATATGTTTACTACTGCACGCGCATAAATTTAAGATAGCAAAA
ATGAGCGTCGAAAGGAAATGATTTAACATGTATGGAAACAAAAAACATGATTTAAATATTTTATTTTCTTCATAAATATA
TGATCTCTTAAGTAGTCATGCAGTTAGGCTCGTTAGAACTAGTTTATGATATATACTGATACTAAATATGCTACACGATG
AAGGTATTTATGCACTGCGGTACGCTGCGTAAAAATCTAGCATGCAGTTCGAATCAACAACCCCCACGTCCATACGGGCA
AACATAAATCAAAAGGATTTGATTAGAAGAGTTAATTATGGGACTTAGTTATGCGAGTTGATTAGGAAATTTATTTTTTT
TCACAGAAACGAACACCATAAATCAAGGTATTGCATACACGAGATTTTTTTGAATCGTAACATATGACCTTATTTCTTAG
AGTGGTTACCATTTTTCTGAATTTCTATTTCGTTGTGTAAAGGCATGTGTCGTAAATATCTTATGCATATGGTGTAAATG
GTAGAGACCTAATATACACACTAGATTAGGTAAGTAGATAATGCATAAAATCAATAAAGGTATATATAAAATCTGAATAG
AAATATCATAAACATACGATAGATGGAAGGGGAGTCATTAACTGACAATCTATCGTAAAAACATATTGATGTTGACATAT
ATATATGTATACAAAGTAGCATAAAAATAGATATATGATTGTATGTCGTCCTTCCACCGGACACATGCATATGGGTGTGT
CCCTCACGAGGCGCATGCATGTGATCTTATTTTTATGGCACATCCGAGAAATATGGAAACCACCAGACACATGCATACGA
GAGTTTCCATTGTATGCATGCAAATTTTATGACATTTTCGTTTTCCCACTGTTCCCATTGTATAAACGTAAAATTGAATG
GCAGGAATTGAGCAAAAGCATAAATTCTTATAGAAAGTTGCATAAATATCTACACCGCGCATCATAATTCATGAAAAAGT
CCTAATATGTGCACAATCAACAACCCCATGCATAAAACAATGATTGGAGCATATTGTCGCCGTCTCGCGCGTCTCCGAGG
AGCCGACACCGCACACGCCTATGGATCCGTCGCCACATGCGCACCTCCCAGATCCGTCGTCGTTCGCGCTTCCGGGGGGC
ATCGCTGCCGCACTCGCCTCAGATGGCGTCGCCGTCTCGTGCGCCTCTGGTATCCGCTGTCGCCTCTCCCGCGTAGGAGA
GGTCGCCGTTGTCGCTCCCGCCTCAGATGGCCGTCATCGCGTGTTCCATCAGGGAACACCGTCGTGCGCGCATCAATGGG
GTTGGGGCACCGTCGCTCGTGCATCGTGGTGGGGGCGTCGCCGCTAAAAAATGAAATCCTAGCGCTCTGGAATTTCTTTT
ATAGACGTCCGGGAAATGATGTGGCTGAACCGGATGCATTGTTGAACAGGACTTCGTTGTGGATTGTCGTTGGCCCGCAT
GTTGTAACTTCATCATGTTCATAACCAGGCATAGATCCTGCTCTGCACCGTACACGTCCACCTGCTCTCATTTTAAAAAA
ACGATTACACTGTAGTATGTATATATTTATATATAGTCACAACAATATAATATGCATCTAAGGTAGTCGATGCAAGATAG
GACTATCGGTCTGTTCGCTGTGTTGCTTATTCTAAAATGGCTTCTATTTTTTCTATAAGATTTTATTTCTATAAGTTATA
GTTGTATTAGTCCAAACAGCTAGCTTAAAGACATAGCAAAGAGGTCGTATATTTGATGAGTATAACAGCCTAACTCCATG
CAGTTTTGTACGCAATAGGGTAGCGTTGAAGGCTTTTGTAATGTACGTCAAAAACTACGCAGGTAGCCTCCTACTTTGTT
TTACCAAATTCCTTTGTTCGGTTAGACAAATCCACATGCAGCGAGGAGGGAGTTAATGAATCGCCCTAATGCATGCTCCT
TCAGTCGCAAGAGGGTGTTTGGTTAATGTCCATATCACATTGGATGTTTAATGTCCATTACGAGTATTAAATATAGTCTA
ATTATAAAAATAACTACACAACTAAAGACTAAACGACGAGACAATTTTTAAATCTAATTAATCTATTATTAACAATATTT
ATTATAGCATCATATGATCGAATCTTGGGCTAATTAGACTTAAAAGACATGTCTTCTTACCATTTAGTTCTTATATGTGT
AATTAGTTTTATAATTAGACTATATATATAATACCTCTAACTAGTATTTAAAATGGTATAGTGCTTCTGGTCGGTATGCC
CCGCCAAACTCCACGCTCGGGTGAGCTCTCCTCCTCGATGGCACGCACGGCCTCTCCCAACACAACATCTCATTCTCTTA
TCCCTAAGGCTCTTAGCAGCTTACCCATCTTCTCTCCTATCTTATTTTTTGTTTTAAATTTCACTGTCTAAATAGTGTAG
TTTAAAGTGCAAAATAATATTTTACACGAACTGCTGGAGACACCCTAATCCACAGTTCCGCACCTATCCTCGCAAGTGGA
GAAGAGGAGCCCGACGAAGGAGGAGAAAGGCTTGCCAATGGAGGAAAAGAGAAAGGGGGCGTCAGATATTGACATAGGAT
AAGAGGCGTTGTTAGAGAATAGAAACAATACTAAAATTAAGGAAAGCCATAGTAAACATTTCAATACCAATTTTGATTGT
CGGGGTAATTGGTTCCAACCAGTACTAATATCAAAACATTAGTATCAGTTGGAGATACTAACCAGTACTAATCTCATTTG
GTAAGTTCATTCTCTCGTATAGTATAGTTAAAATAGTTGTTTGTTTATGTAGATTTCTTAATATTTGTGGTTGATTTGTA
TAATTTAGAGAAAATAGTAAGTTTATCTTCTAATATGTGTTTAAATATTTATGAATGAAGTATAAATAATGAAGTAGAAA
TTAGTACTAGAAAACGCTTCAGCTTTTTGTTTTAATATTTATTGATTTATTTGAGTTAATTCTCGTATATGTTGTGTATT
ATGTATAAAGGTAATATAATACTCTATAATAGGCCAGGTGTTGTCTAGATTTTTCAAAGAATTTGTTAAACATTTCACTT
GTTTAACTGTGAAAAAGGTTAGAACGCTCATCCTCTCGTACATTATAGTTGAAATAGTTTTGTGTAGATTTATTCAATTT
TGTGGCTAATTGTGCCTTATGTTTATTACAAAGATTGTATCAACAATGTTTATATAAATAATGCAGATGGACTGCCAATG
AATGTACAACATGAATCAACGCTCTAAAGGATATATTGAAGGTATTCACTACTTTTTAAAGACGGTCGAGAGACACAAGC
TTAGAGGTTTCATGCGTTGTCCATGTAGAGACTGTAAAAAAGAGAGAGAATACTTGTCATCGGCACCAATTCAAGAGGAT
TGGTCAAGACAAAATGAATAAGATATTAGGAATCGTGAATTGGTTTGACCATATTACTATTAGTCTATATATGCTTCTAT
GAGAATCAAACTAGACCATTTATATCTAGATGACATTGAAGCAAGGTTCACAATATTGAAGAAATGATTCTCTCAATGGA
TGCTCAATATAATGTGACTCAAGAATGGTTTGATAGGGTGAATGACATTCAATGCATGCTCAATATGATGCTCAATATGA
TGTGACTCAATGTTCACATCTTTGTCTTCGAAGATAGCATGGAAATGGCTGAGAAGGACTAAGCGAAGATGGAGGCCAAG
CAACGACTTGTGGATCAAGTACCATGGCTAAGGTGAATAAGAGAGTACTTGCACCAAGTCGATGAATTAATCATCTATAA
AGAGTTATATAGTGTTGATGCATCAGTAAAGTGATTTGAAGCCATGAGTTGAGCTCATATATGGTGAAATGGTTGAAGTC
ACATGCTCGATTTGTGTTTGCTTCAAAAGGTGAGGCAAAGATGTTTTTGATCCTTATGAAGCAACACCATAAAGAAATCA
CACATGAGACACCAATGACTCAAGGAGTTTACATAATTATATTTTATTTAACTTGAGTATAGAGATCGTTGTACTATCAA
GGGAGATCCAAAAAGAAGGTTGGTATTGATACTAAAGCTTATAATCCTTGATCCAAAACTTCTATTTTATCCTTGTTAAT
CCTTAGTGGAAGTATGTAGTACAATCTTTTTATGTTTATCTTGTTCAAAATTGCTTTATGAAAAATCCTGATTCAGTCGG
GATTCAGGCTGGTTCAGCCAGGATTGAAATCCTGGTTCAGCTAGGATTCAGGCTTGCTCAGCAGGTATTTTCTTGGTCCA
CCAGGTACTCAGCCAGGAAGTTGACCGGGATCCTTTCTGCTGAATATCGACTCAGCCGGTTTCAGACCGGCTCAGCCGGT
TTTCCTCATTGCTCAGCTCCCTGCCCAGCCGAGCAGTTAGTCGGTTTCCTCTCTGTTGGAAATTGGCTCAGCCGATTTCA
GACCCGGCTCAGCTGGATTCTCTCCCATTTCACCTTGCTGCTCAGCCGGTGGCTAGACCGGTTTCAAATGCCCAAATAAT
GAAATCTTGAATAGTTCTGCCTTTCAAAAAGCCATATTGATTTTGATGAATTAATTTTGTCATTACTTGTTGAAGTATAT
CTGCCAAAATCTTAGTAATCAGCTTGATAGAGCAATTGAGTGACGATATAGGTCTGAAGTCATTAACTGAAACTAGATTA
TCTTTTTTGGGATCAAAGTAATATATGCTCCATTAATACTTCACAAGCAAATGTTATGATGAAAGAAACCATTGCATAAA
TCATAGAAATCCATTCGAATGATAGGCCAACATTTCTTGAAGAAGTCTGAATTAAAGTCATCTAGACCTCGCAATTTGCC
CCAAGGTTAGCCTTTAACAATGCTATTAATTTATTCTGTTGAAAACTTAGTTTCAAGCAACTGAAGTGCATCAACCTGTG
GGAAAAGGTCCTCAAGATTAAGGATCGATCCCTGATAGAAAGAGATTCATAATCTTTCTTTGAAAGCATTCCAAAGGACT
TTCTTATTGTCATGGGAGTAAACCAATTGATTTTCAAAATTTAGGAGACAAGAAATGTATTTTATTTTGGAAGAGAGAGT
AGTGTTGGCATGGAAGAACTTAGTATTTTTGTCCCCAACCATTACCCAGTTGATTTTACTTCTTTGCTTCCAATATTCAT
TTTGTAGCTTGAGTAGGAGATCAATATTCTTGCGTACTAAGATCCTGAAATTCCATTCTATAACCGAGAGATCTCTAAAT
TCTTCCAAGATACTAAAAATGAAGAATTGTCTTGTTTGTTGAGATATATCAAAGATGCTAACGATTTTATACTTTTTGCC
ACGTTCTAATTAACAATGCACTTTTCGTTTATTCTGTATATGTATATAGAGTTCTGTATTCGTACATTTTGATCTTTCAT
TGCATGTCTTGTTTTTTTTCTAAATCCATTGGTAAAAAAATAAATACTTACAAACAGCATAAATGGATATCTAAATGTGA
ATGCAAATCTGAACTATCTGATTGTATTCGTAGCAGGCATATTCGAATTTGTATCTTTATCCAACAAACACATGGTAAAT
AATGGCATTCATATATGATACGTCTTCATCCTATAGATATGTGACACCCATGACCCATTGGTGTCAATGCATAAAGCTAG
TCTCTGTGGTTGTTTTTAGGGATGGCAACGTATGCCACGAGCCCGCTCGCGGATAAAAAAACACATTGGGCACGGATTTG
GGTACAAGTTTGTACCCGCGGATACGGATACGGATATGGTTACTGTTTGATATCCACGGATATTTATAGAACGGGTATAA
AAAGTGGTATCCATACCTGAATATCCGATTACCCGTTAACCTAACATGTGGGGTTGCTAGGGTTTCAAAAAAAAATTGCA
TCCCAATTCACAGGGAGGCATACGATACGCACACTCCAATCCCCAAGACCCCAACCCCCCATCCATAAGTGTTCCTTCCC
AAGCTCCCAGCCACCACCAACCCACCGTCCTCACTCTAGGTCCCGATCCCTAGCCCCGTGTGAGTGTAGAGCTTGTTGCT
TGCGCCTTGCGTCGGCGACGCTCCCTTCCCTATAGCATGCAGGCCACGCCGCCAGCCTCCCTCGCCACTCAGCTCGTCGC
TCCGCTTGCCATCGGCCTCCCTCGCAACTCCGACGGTCTTGCAGCTTTGCGCGTTGCTGGCGGCTGGCCACCTCGTAGCC
GGCCACCCTTGTGCCATCAACCTGATCACGATTCACGAGGAGGAGCACATGAATTGTGTCGTTGATTGGAATCGCCCAAC
AGGAGCAACTGCACCGTGCAGGCCCACCTTCACCGTCCAACTGGATTTAAATCTGTCAAGTGCACAAACAGATATATCCG
TGGATATCTATTACCCGCGGGTAACGAATGTGGATACGGTTTTTTATCCGTAGCAGATAACAGTTATGGATTCGAGTAGC
GGATTTAAGTGACGGATATGGATATCTAGAGCCAGTATCCGCGGATAATTTATCCGTTGCCATCCCTAATTATTCTTCGT
GAGTTTTCATGATATGTATAGATGGAGAGAGATGACAAAAGTTTGATAAGAATAAAAATTATCTACATAGTTTTTAACAT
ATGAAAGTCTAACACTCGTAAAAAAGCTTATAGAGGTGTTTTTAGAACCATCAATGGTAGATGACAGTAGAAATAAATCT
TTAGACATGCGGTTAATTAAGAACCGCTAGTGGAAATTGATTTCCACTAACGGTGTAGCTAAGACAACCACGAGTGAAAA
TCGATTTAGTTCGTAGCTTGACATTGTCCAGTGTTATCTTGGTAAACAAATGATCTTATCCCTTCGATCTATCTGGCTCG
CTGCATAATATGGATGTCTTCTCTCTCGGTCTATAAACCTACCAGATTAGTTATTGTTGGTACCTCGTAACTGGGGTACA
TACTTCTACTGTGTCAAGATAGAAACGTACATAGTTATCTCTAACCGTGTACTAAGGAACGGAGCTGCTAGGCTCATGAG
TTTGGACCCATCTGACAGGACCGCTGGCCACGGGACCCGCTCCCCGCTCCCCGCTCGGAGACAGATCTGGTGCTTAGGGA
CTACTCCCATGGGTTCGGACTCTCATGGATGGGTCCTAGACCTCCACGTGTATCGTCTGAACCCCATACAAGGGTCCTAG
ACCTCCCCGTATGACATCTAGACCCCCGTCTAGGGGGCGGGGCTTCAAGCCAACATGCGCTTTTGGTCCCTGCTCCGCGC
TTGGTGACATGAACGCACGTGAACTTTTGGTGGTATGTGCCTAATGCTCACTTCCTAGTGGTCATGGTTCCATCCCTTGC
CCTTTCATTTTTTTTGCTCGCCGCGGGAGGAATTATTCACATAGGGCACGCGGGACGAACGAGAGAATTTAGATTTTATT
TTTTTCTCGTTGTGTAAGGAATTATTCGCAAGGGCACGTGGGAGTGAATGGAAGAATTCAAATTCGCACAAGGCGTGCGG
GAGTGGAACAAGCACGGGACACATTTCAAGGGGAGAGGAGGGGAAGGGCGATGCACGAAGAAACTCATGTTCATTTATTT
AAAGATGATTATTTTTTTATTTTCAAAGTATTGGTGTGTGTGTATATAATACAATATCTATCTTTTCTGTAACACGAACA
CACGTGAGCTCTGGTGGTAGATGTCATATGCTTGCTTTCCAGCAACCACGGTTTGATCCCTCGCCCTCCCATTTTTTGCT
CGTCGTGGGAAGAATTATTTGCACAGGCACGCACGCACGAGGGAGAATTCAAATTTGCACAAGGACGCACAGGGCATGCA
CGCATGCGGGGAGAATTCAGATTCGCGTAGGACACGCGGGTGCGAGAGAAGCAAAGAACGACGCACGAAGAAACTCAAGA
TGTAGTGAAGTGAAGCGGGAGAAGCGAAGAACGACACATAAAGAAACTCAAGGTGTAGTGAAGTGAAGCGGGAAAAGCGA
AGGACGACACACGAAGAAATCCGTAGTGAAGTGATATAAGGCCCCGTTTGTTTCCTTTCATTTCGAGGAATTGGAATCTT
ATTAATGGAATAGGCTAATTTTTTAGAATATAACATTACACCACTTTCCAAAGTTATCATATAAGCCTATCTCAAATTCA
TAGGGTGAGAGATGGAAATTAATTCTATAGATTTACATGCTAATTTTTCGATGTACAACTTATAGCGCACTCTTCTACCT
GCGTCTCTATAACATAAATATAATATATAACTAACTCTCTCATATGATTTAGGATAATATACAAATATATTATATATAAA
TATATAAACTTAATTAGTTTTGTCTAAATTATAATTATTAAAATGGAATTCAATTCCAACGAAACAAACGGGCCCTAAGG
GTTTTTGCAAATGTGTTGATGCACGACGATGTAGGGCTTTATAGTAATAGAGATATAGTTGTCACTAATTTTTCTAATAG
CTCAATTCTAAATCTTTTATTATATATTTGATAATTTTAAGTGATTTTAAATAAAAAATACTACTATTTGAAAATTTACA
GATCTTGTTAAATATTACAACTTTCATATTAAACTTATCTTTATTCAACATTATTAATCATCTCAAATATGATTCAATAT
TTAGACTTATAAATCATCACAAATTTAAAAGCCCTCACTATAATGTTTATATCTTTTTAAACTCTATAGTTTTGATATAA
AATTTATCTCGATTCGATCCCTTAAGGAAAAAAATATGATTATTTTCGCAAAAAAATCTATAACTGTCGATTGATGTAAT
GAACTAAGGTATCGTTTGGTTCAAATATTTGTAACGTAATGGGTAAGTGATAACGTTAAATCATGTTTGTTTTAGTCCAA
CCGTAATCAGATACCATACTAAAAATTGATACCGGACTATTCAAACTTGTTACCACCCGTAATCGAGTGTAAACCATTAT
CATTACCCTTTACGTTACATTTCGTAAACCAAACAGCACCTAATAGTTATAGGCCACTGCCGATTAAATTCATGAACCGA
CTTTATCACTGTCAATTTTCTAAAATAGTCGTAGGGATAGCTCGGTGGCGAAGATCTTTTCTGGCATAGTTAAAGATTCA
CAACTAAATTAATGGACAAAAACTAATGCACTATTTTGAAGTAGAAATAGATGGAGAGATGAGCACGACGGTGAGCAGGG
ATCCAAAACGCGCTTCCAATTAATGCAAATTCAGTGCAATTTTGATGAACGAACCACGACGGAGGGAAACAAAATTCATA
CTCACGTTAGCATGCGCTCGACTCATCTGTCCGGGATGGTGGATCCCAGCTGAAATTATTCGTCTGATTGGTTGGTCGTA
TCGTTTCGTCCTACGTCACTCTGTGCATTAACTTTATCTAAAAAATTGTTTGGTTGCTTCTATATCTGGAGCATGAATTG
TACGAGTGGATGCAAAACAAATTATTTTGAGACACTTTGGCTGCATCCACTCATACGACAAAAATACCTATTTCCGATCA
GCCTGAATCGAGCGAGCGTGGGTGCGCTCGTCCAGCTAACCAATCAGCCGGTAGGTGACATATTGCTTCTTCTCGTCTTT
GTTTGGGACCTTGGGTGCGGGGATGCCACTTGCCCGGCAACTCCCGTTGAACGCTTCGTCAGCTGCAGATATGAGTTTGT
TTGTTTTAATTTTTTCTGACAAACTTTTTTAAAGAAATAGTTGCGGAAATAATCTGATTGTAGAGAGAATTCAATTATTA
TGGAGATTATATGTGAAGGAAGATAAAGGTATGTAGAATTTAGGATCTAGTAAGTGACGATTTCTTCGCATCGTGACGAC
TCGAACGATTGTGTTTCCGTTGATTTTGGACGATTTTCACCAAAGTGATTCTCATAGAAGCGGGCTGAAAAACTAGATGT
CTCGGAGTTCGAAGTAGCTTCTGATGACCAGGAAAAAAACGAATCAAACATACCTTATATCTAGCTTCCCGTCAGCAAAC
AGATTATATGTGGAGGAAGATAAAGATATGTAGAATTTAGGGTCTGTTTGGTTCAGTTTTTTTTATAGCTTTTCTGAGAA
TCTAGCTGTGGAGAGAATATAAGTATCGTGGAGATTACGTGTGAAGAAGATAAAAGAGTACATAAGGTTTATGATGTAAA
CAAGTTTTCTACTATTACAACGACTCGATATATTCTGTGTTCACGTTGATTTTGGTCGAATTTGACTAAATTGATTTTTA
TAAAAACTGTGTTTAACAATCTGCGGCAACTTCTGATGTCAAAGGAGTGTCACCTCTCCCGTTCCATCGGTATGTGCAAG
CAGCTTAGCCGCGCAACATTGGTCCGACCAGCCGATGTCCACGTCGATCACAAGCATCAATGACAAAGTATCACAGTTAG
TTTGACGATTTGAAAGTTAAAATACCTTTCAGGAAAGATCTTTCTTTATTCGGTTACCTAAAAGAGGGATTATTCTACAA
TTAACGTTTCTTTTTTTATTACGTTCTTCAATAAGTAATCACTCGTGCCAAAGGTCACTAGGATTTATCGTGTACTCCCA
ACTAAGCCTAAGCATATCACAAACTTAGCTTTAGAAACAGAATTTGCCAATATATTTGCATGATTATCATGAGTATTTAT
CTTGCATATCGTGACATTACTTTTAATGTTGATGTCTTTGATAAATAATATATCACATCAATATGCTTTTATTCTTCCAT
AAACATGCAATGCAATCTTTAGTGAGACAAATAACATTGTAGCTATCACAATGTATAGTAACGTAAGAAGTAACCTCACA
TAGACTATAAACATACTCAAGAAAATAGCATCTTTACAAACTTCTGAATAATTATAAGGTCTTAAATTACCTTCAATATC
TTCTAAAACATTTACAGAATAAGCAATATTGCAATTTTCAATTAATTGCCTTCGGTGTTTTTCTAGCCCTATTAAATGCC
ATAAAATGTTGTGTAGGTTGCATAATTGAAGAAGAATGCCCAACAATAGATGATTCATCGAGAAAAATTCCACTAGTAGA
ATCATAGACAATAATATTATCAATATTTGGTGTACTCACTATATATTAATAAATGCTCCACTTGTTCTATTCCATCTCAA
CTAGAGGATTGCATATAATATAGTAGACTCATTAAACATAAACTTTGTACTAAGCACAATCTTTTGAATGTGTGGATTGC
ATAATTTATAACTAAAAGCATCAAGGCCCCTGTTTTGTTTTGGTAATTAATGACAACACAAAACTATTATGACTAACATA
TGTTTTGTGGAAATATATTAAGTTAAGTCAAATGATGCAGAATGTTTGGGCTTAAAAGGTTTTCATACCCTTATTGGTGA
AGGTCAACAATCTGTTTTAAAAGGGAATGATAAAAAAGGTTAAGGATCAACTAGTTGTAAGTGTCAATAGAGATGTCGGA
CATTTAGAGTAGTGATATGACCTTTATTTTCTTTTAGTCGTACTATAAAGGGAGGCATGAGATGGGGTACATGACCTAGT
CGAGATTAGTTATGTGTGGTGGTGCATACTTGTGAAAAACTAGTGCATGTGACCCAAGAGAGCCCACGAGAAGTTTAGAA
GAAAAATCAAGTTAAAAACGGTTGAAAACACAAGTTGGACAGGATGTAGTAGCACCAAATACGTTTGTTGCTTCACCGGA
TACCACACTAGATGGGAGATGTGCCCTATGTAGTTTCTAATATGCATCAATATGTCTAGTGTGCATCAGGTAAGGTGCAC
TGGACAGTGCACCCAAGGAGCTTGCAAATAGACTAGTTTCAGTTGTACACCAATCGGTGTGTCCAGTGTTACACCGGACT
AGGCACCAAGAGGGCATGCAAATTGTGCAAATTTCTCGAGTACTCACGTGACATGTCTGGTATGCAACCGGATTTGGTAC
CGGATAGGGTACTCAGAGAGCTTATTTACTACTCCCTATGTCCTAGTATATAAGGTGTGCTCTCTCTAAACATACATGCA
TCGATACAGTAGTACTAGTATTGATAGAGAGAATTAAAACAACCCTTGATCTTTGAACCAGAGGTGATTACACTTTATGT
ACTAGGACGAATGGAGTATATCGTTTTGAATTACTCATCGAATGTGTTCGATGTAGCATCGGTGTTGGCACCGGATGAGG
CACAATAATCACTAGTTTTGGAAACTTGCCATTGGAGAGGCACCAATGTGTATGGTGCAATGGGAAAGCTGGCACAAAAC
ATGTTCGATGTTCTCAAAAATGTCGAGTAGAGTTGTAACAGCTAGTACGAGCCTTTAGGGCTATTTATACCCCCCTATCA
ACTTCTTGAGGTGTCTTGCCCTGCCTAATAGCTAAAGAAACTCTTTTGAGAAAGTATATTGAAGTGATAATCTCGTGGTT
AGTAACCTCTATCTCTACTACTGTAAAGCACTAGTTTCCACCATACCACGGTTGTCGTGTGTCACTCCAAACCTACATTC
ATACCCATCTAGCCAACATAACAAACATGTCTTTATATTTTATACTCTATACTCAATCATAAATGGAAACCATCGCAATA
TACATGCACTTAACTAGTAGTTTATAGATAGAGACTTGTGTTCATCCACTACCGCATTAGGCTTGTTGTGGTCAGGTGAG
AGTCTAGTGCATGTTACTCTTGGTGATCAGCATCACCTAGATGACTCAGTGGTAATTGGGAGTGCGATGATCACCCGGAT
AGTTTGTGGGTGACTTGGTTTAGAAATTTTACATGGTTGTAAGTTGTCCAGCATGCTGGAGAGGCGAAGAACCAGCTCAT
AGAGAGCACTTAGTTCCTGCACGAACTAAGGGAGAGCGACACCCTTGTGTGGGTGTTCCAATGAGGGCTAGTGGAGAGTG
TCGAGTCTTCAATAACTTAACCAAAACTTGAGGAGTCTTCTAAACCCTTGCTTTACTTTTCGCTATTACTTGGTCAACTA
GATCTTAACTTGGTTAACACGGTATACTCCCTTATGTACTCTTGTATTTATCAATGTCGACAGGTGTCAGCCATTGATGG
TCAGTCTCTCGGCCTCCTTGGTCACTCAGTCCAACTCTTATTATGTCTCTCCTTCACCACTCCTAGTTTATTGGCATGAA
CTCACTTGATCTTCACTGTCATTTTTTTATCGTCTTTGTGCTCTATGCCTTGCAACACAAGGTAAAAGACATGTTGCGCA
ATACTATATACTTACACCATGGTTATGAAACCCAACTAGAGTTGATCATCTTCTCAACAATTATTATCACACTTAAAAAA
ATCCCAACCATGTATTCACACTAGCAAGAGCGTCGTACTCTCAACAGTGTTGTTGCGGGCGATCGTCCTGCATAGTAGAG
AGCTCAAGGCACCCGTTTGTGTGGTTATCTCCACCAGCCTCCTTATCTCACTCATTATCACACTTCTTATTTCAAACTTC
ATTATATAAACAGTATAATCTATGGTGCAAAACAATATTTTGCATTTTCATATACACGCTCCGCTGGAGATAGGCTGAGC
AGCAAGGAGCCCGCGAGAGGAACAAAACCTGATGTGCTGATCCTTGAACCAGGCTGCTTGTGGTGGAGTTCTTTAAGGCC
TTGTTCGTTTGTTTCGGATTGCACCCGGAATCGTTCCAGCTAATCAAAGTTTATATAAATTAGAGAAGCAATCCGGTTAG
GAATCGTTCCGACCCACCAATCCGGCACAAACGAACAAGGCCTAAAGGGACTTAGAACAGCCAACAAAAAATGACATTTT
ACTATAATAATTCGATAGAATGATGTTTGTTATATCAGGTTCGGTGTTGCGTGACCGATGAGAAGACAAAGACCTATAGG
TGGTGGTTACAACAAACGAGCAGGTGATACTGTACGAAGCACACCATGACTTTGTCAATCCAAGCACTAGTGGGTGATGG
AGCCGTTGAAGCTGCGCACGTGGAGGGAAGGGTGAGGCCTACATGTGGGGCGCCAGGGATAGCGAGTGATCCCCGATTTT
CTTTGCCTAGCGATGAAGACGGAATAGCGGACTCGGTTTTTTAGATTAATTAGATATATCGTGTTGCTTTTGGAACATGT
TGGAGGCCAATCAAACTACAGGAAGGCTTAGAGGTGTTTGGTTGTGATACTAAAATTAGTCTATGTCACATTAAATGTGT
GGATATCAAATACAAGTACTAAATATATTTTAATTAAAAAACTAATTATATAGATGAAGACTACATGATGAGATAAAAAT
TTTAGGTATAATTAATTTATAATTAACAAATATTTATTATAGCATCATGTGGACGAAACATGGACTATTTAGACTTAGTA
GATTCGTCTTATCGTTTTGTCCTTATATATATAATTAGTTTAATTCTTATTTATATAATTAGTTTTGAAAACTTCATTTT
TTTCAAGGTAAATGAACTAATTTTTATTGGAAAAATAGAAATCCTTTCAAAAATGGAGTTCCAAAACTAGCCCTAAAGAG
TTTTATTTTCCCAACGTAAATTAACTAATTTCTTTTGGAAAATAAAAATCCACCATACCACGGTTGTCGTGTGTCACTCC
AAACCTACATTCATACCCATCTAGCCAACATAACAAACATGTCTTTATATTTTATACTCTATACTCAATCATAAATGGAA
ACCATCGCAATATACATGCACTTAACTAGTAGTTTATAGATAGAGACTTGTGTTCATCCACTACCGCATTAGGCTTGTTG
TGGTCAGGTGAGAGTCTAGTGCATGTTACTCTTGGTGATCAGCATCACCTAGATGACTCAGTGGTAATTGGGAGTGCGAT
GATCACCCGGATAGTTTGTGGGTGACTTGGTTTAGAAATTTTACATGGTTGTAAGTTGTCCAGCATGCTGGAGAGGCGAA
GAACCAGCTCATAGAGAGCACTTAGTTCCTGCACGAACTAAGGGAGAGCGACACCCTTGTGTGGGTGTTCCAATGAGGGC
TAGTGGAGAGTGTCGAGTCTTCAATAACTTAACCAAAACTTGAGGAGTCTTCTAAACCCTTGCTTTACTTTTCGCTATTA
CTTGGTCAACTAGATCTTAACTTGGTTAACACGGTATACTCCCTTATGTACTCTTGTATTTATCAATGTCGACAGGTGTC
AGCCATTGATGGTCAGTCTCTCGGCCTCCTTGGTCACTCAGTCCAACTCTTATTATGTCTCTCCTTCACCACTCCTAGTT
TATTGGCATGAACTCACTTGATCTTCACTGTCATTTTTTTATCGTCTTTGTGCTCTATGCCTTGCAACACAAGGTAAAAG
ACATGTTGCGCAATACTATATACTTACACCATGGTTATGAAACCCAACTAGAGTTGATCATCTTCTCAACAATTATTATC
ACACTTAAAAAAATCCCAACCATGTATTCACACTAGCAAGAGCGTCGTACTCTCAACAGTGTTGTTGCGGGCGATCGTCC
TGCATAGTAGAGAGCTCAAGGCACCCGTTTGTGTGGTTATCTCCACCAGCCTCCTTATCTCACTCATTATCACACTTCTT
ATTTCAAACTTCATTATATAAACAGTATAATCTATGGTGCAAAACAATATTTTGCATTTTCATATACACGCTCCGCTGGA
GATAGGCTGAGCAGCAAGGAGCCCGCGAGAGGAACAAAACCTGATGTGCTGATCCTTGAACCAGGCTGCTTGTGGTGGAG
TTCTTTAAGGCCTTGTTCGTTTGTTTCGGATTGCACCCGGAATCGTTCCAGCTAATCAAAGTTTATATAAATTAGAGAAG
CAATCCGGTTAGGAATCGTTCCGACCCACCAATCCGGCACAAACGAACAAGGCCTAAAGGGACTTAGAACAGCCAACAAA
AAATGACATTTTACTATAATAATTCGATAGAATGATGTTTGTTATATCAGGTTCGGTGTTGCGTGACCGATGAGAAGACA
AAGACCTATAGGTGGTGGTTACAACAAACGAGCAGGTGATACTGTACGAAGCACACCATGACTTTGTCAATCCAAGCACT
AGTGGGTGATGGAGCCGTTGAAGCTGCGCACGTGGAGGGAAGGGTGAGGCCTACATGTGGGGCGCCAGGGATAGCGAGTG
ATCCCCGATTTTCTTTGCCTAGCGATGAAGACGGAATAGCGGACTCGGTTTTTTAGATTAATTAGATATATCGTGTTGCT
TTTGGAACATGTTGGAGGCCAATCAAACTACAGGAAGGCTTAGAGGTGTTTGGTTGTGATACTAAAATTAGTCTATGTCA
CATTAAATGTGTGGATATCAAATACAAGTACTAAATATATTTTAATTAAAAAACTAATTATATAGATGAAGACTACATGA
TGAGATAAAAATTTTAGGTATAATTAATTTATAATTAACAAATATTTATTATAGCATCATGTGGACGAAACATGGACTAT
TTAGACTTAGTAGATTCGTCTTATCGTTTTGTCCTTATATATATAATTAGTTTAATTCTTATTTATATAATTAGTTTTGA
AAACTTCATTTTTTTCAAGGTAAATGAACTAATTTTTATTGGAAAAATAGAAATCCTTTCAAAAATGGAGTTCCAAAACT
AGCCCTAAAGAGTTTTATTTTCCCAACGTAAATTAACTAATTTCTTTTGGAAAATAAAAATCCACCATACCACGGTTGTC
GTGTGTCACTCCAAACCTACATTCATACCCATCTAGCCAACATAACAAACATGTCTTTATATTTTATACTCTATACTCAA
TCATAAATGGAAACCATCGCAATATACATGCACTTAACTAGTAGTTTATAGATAGAGACTTGTGTTCATCCACTACCGCA
TTAGGCTTGTTGTGGTCAGGTGAGAGTCTAGTGCATGTTACTCTTGGTGATCAGCATCACCTAGATGACTCAGTGGTAAT
TGGGAGTGCGATGATCACCCGGATAGTTTGTGGGTGACTTGGTTTAGAAATTTTACATGGTTGTAAGTTGTCCAGCATGC
TGGAGAGGCGAAGAACCAGCTCATAGAGAGCACTTAGTTCCTGCACGAACTAAGGGAGAGCGACACCCTTGTGTGGGTGT
TCCAATGAGGGCTAGTGGAGAGTGTCGAGTCTTCAATAACTTAACCAAAACTTGAGGAGTCTTCTAAACCCTTGCTTTAC
TTTTCGCTATTACTTGGTCAACTAGATCTTAACTTGGTTAACACGGTATACTCCCTTATGTACTCTTGTATTTATCAATG
TCGACAGGTGTCAGCCATTGATGGTCAGTCTCTCGGCCTCCTTGGTCACTCAGTCCAACTCTTATTATGTCTCTCCTTCA
CCACTCCTAGTTTATTGGCATGAACTCACTTGATCTTCACTGTCATTTTTTTATCGTCTTTGTGCTCTATGCCTTGCAAC
ACAAGGTAAAAGACATGTTGCGCAATACTATATACTTACACCATGGTTATGAAACCCAACTAGAGTTGATCATCTTCTCA
ACAATTATTATCACACTTAAAAAAATCCCAACCATGTATTCACACTAGCAAGAGCGTCGTACTCTCAACAGTGTTGTTGC
GGGCGATCGTCCTGCATAGTAGAGAGCTCAAGGCACCCGTTTGTGTGGTTATCTCCACCAGCCTCCTTATCTCACTCATT
ATCACACTTCTTATTTCAAACTTCATTATATAAACAGTATAATCTATGGTGCAAAACAATATTTTGCATTTTCATATACA
CGCTCCGCTGGAGATAGGCTGAGCAGCAAGGAGCCCGCGAGAGGAACAAAACCTGATGTGCTGATCCTTGAACCAGGCTG
CTTGTGGTGGAGTTCTTTAAGGCCTTGTTCGTTTGTTTCGGATTGCACCCGGAATCGTTCCAGCTAATCAAAGTTTATAT
AAATTAGAGAAGCAATCCGGTTAGGAATCGTTCCGACCCACCAATCCGGCACAAACGAACAAGGCCTAAAGGGACTTAGA
ACAGCCAACAAAAAATGACATTTTACTATAATAATTCGATAGAATGATGTTTGTTATATCAGGTTCGGTGTTGCGTGACC
GATGAGAAGACAAAGACCTATAGGTGGTGGTTACAACAAACGAGCAGGTGATACTGTACGAAGCACACCATGACTTTGTC
AATCCAAGCACTAGTGGGTGATGGAGCCGTTGAAGCTGCGCACGTGGAGGGAAGGGTGAGGCCTACATGTGGGGCGCCAG
GGATAGCGAGTGATCCCCGATTTTCTTTGCCTAGCGATGAAGACGGAATAGCGGACTCGGTTTTTTAGATTAATTAGATA
TATCGTGTTGCTTTTGGAACATGTTGGAGGCCAATCAAACTACAGGAAGGCTTAGAGGTGTTTGGTTGTGATACTAAAAT
TAGTCTATGTCACATTAAATGTGTGGATATCAAATACAAGTACTAAATATATTTTAATTAAAAAACTAATTATATAGATG
AAGACTACATGATGAGATAAAAATTTTAGGTATAATTAATTTATAATTAACAAATATTTATTATAGCATCATGTGGACGA
AACATGGACTATTTAGACTTAGTAGATTCGTCTTATCGTTTTGTCCTTATATATATAATTAGTTTAATTCTTATTTATAT
AATTAGTTTTGAAAACTTCATTTTTTTCAAGGTAAATGAACTAATTTTTATTGGAAAAATAGAAATCCTTTCAAAAATGG
AGTTCCAAAACTAGCCCTAAAGAGTTTTATTTTCCCAACGTAAATTAACTAATTTCTTTTGGAAAATAAAAATCCACCAT
ACCACGGTTGTCGTGTGTCACTCCAAACCTACATTCATACCCATCTAGCCAACATAACAAACATGTCTTTATATTTTATA
CTCTATACTCAATCATAAATGGAAACCATCGCAATATACATGCACTTAACTAGTAGTTTATAGATAGAGACTTGTGTTCA
TCCACTACCGCATTAGGCTTGTTGTGGTCAGGTGAGAGTCTAGTGCATGTTACTCTTGGTGATCAGCATCACCTAGATGA
CTCAGTGGTAATTGGGAGTGCGATGATCACCCGGATAGTTTGTGGGTGACTTGGTTTAGAAATTTTACATGGTTGTAAGT
TGTCCAGCATGCTGGAGAGGCGAAGAACCAGCTCATAGAGAGCACTTAGTTCCTGCACGAACTAAGGGAGAGCGACACCC
TTGTGTGGGTGTTCCAATGAGGGCTAGTGGAGAGTGTCGAGTCTTCAATAACTTAACCAAAACTTGAGGAGTCTTCTAAA
CCCTTGCTTTACTTTTCGCTATTACTTGGTCAACTAGATCTTAACTTGGTTAACACGGTATACTCCCTTATGTACTCTTG
TATTTATCAATGTCGACAGGTGTCAGCCATTGATGGTCAGTCTCTCGGCCTCCTTGGTCACTCAGTCCAACTCTTATTAT
GTCTCTCCTTCACCACTCCTAGTTTATTGGCATGAACTCACTTGATCTTCACTGTCATTTTTTTATCGTCTTTGTGCTCT
ATGCCTTGCAACACAAGGTAAAAGACATGTTGCGCAATACTATATACTTACACCATGGTTATGAAACCCAACTAGAGTTG
ATCATCTTCTCAACAATTATTATCACACTTAAAAAAATCCCAACCATGTATTCACACTAGCAAGAGCGTCGTACTCTCAA
CAGTGTTGTTGCGGGCGATCGTCCTGCATAGTAGAGAGCTCAAGGCACCCGTTTGTGTGGTTATCTCCACCAGCCTCCTT
ATCTCACTCATTATCACACTTCTTATTTCAAACTTCATTATATAAACAGTATAATCTATGGTGCAAAACAATATTTTGCA
TTTTCATATACACGCTCCGCTGGAGATAGGCTGAGCAGCAAGGAGCCCGCGAGAGGAACAAAACCTGATGTGCTGATCCT
TGAACCAGGCTGCTTGTGGTGGAGTTCTTTAAGGCCTTGTTCGTTTGTTTCGGATTGCACCCGGAATCGTTCCAGCTAAT
CAAAGTTTATATAAATTAGAGAAGCAATCCGGTTAGGAATCGTTCCGACCCACCAATCCGGCACAAACGAACAAGGCCTA
AAGGGACTTAGAACAGCCAACAAAAAATGACATTTTACTATAATAATTCGATAGAATGATGTTTGTTATATCAGGTTCGG
TGTTGCGTGACCGATGAGAAGACAAAGACCTATAGGTGGTGGTTACAACAAACGAGCAGGTGATACTGTACGAAGCACAC
CATGACTTTGTCAATCCAAGCACTAGTGGGTGATGGAGCCGTTGAAGCTGCGCACGTGGAGGGAAGGGTGAGGCCTACAT
GTGGGGCGCCAGGGATAGCGAGTGATCCCCGATTTTCTTTGCCTAGCGATGAAGACGGAATAGCGGACTCGGTTTTTTAG
ATTAATTAGATATATCGTGTTGCTTTTGGAACATGTTGGAGGCCAATCAAACTACAGGAAGGCTTAGAGGTGTTTGGTTG
TGATACTAAAATTAGTCTATGTCACATTAAATGTGTGGATATCAAATACAAGTACTAAATATATTTTAATTAAAAAACTA
ATTATATAGATGAAGACTACATGATGAGATAAAAATTTTAGGTATAATTAATTTATAATTAACAAATATTTATTATAGCA
TCATGTGGACGAAACATGGACTATTTAGACTTAGTAGATTCGTCTTATCGTTTTGTCCTTATATATATAATTAGTTTAAT
TCTTATTTATATAATTAGTTTTGAAAACTTCATTTTTTTCAAGGTAAATGAACTAATTTTTATTGGAAAAATAGAAATCC
TTTCAAAAATGGAGTTCCAAAACTAGCCCTAAAGAGTTTTATTTTCCCAACGTAAATTAACTAATTTCTTTTGGAAAATA
AAAATCCACCATACCACGGTTGTCGTGTGTCACTCCAAACCTACATTCATACCCATCTAGCCAACATAACAAACATGTCT
TTATATTTTATACTCTATACTCAATCATAAATGGAAACCATCGCAATATACATGCACTTAACTAGTAGTTTATAGATAGA
GACTTGTGTTCATCCACTACCGCATTAGGCTTGTTGTGGTCAGGTGAGAGTCTAGTGCATGTTACTCTTGGTGATCAGCA
TCACCTAGATGACTCAGTGGTAATTGGGAGTGCGATGATCACCCGGATAGTTTGTGGGTGACTTGGTTTAGAAATTTTAC
ATGGTTGTAAGTTGTCCAGCATGCTGGAGAGGCGAAGAACCAGCTCATAGAGAGCACTTAGTTCCTGCACGAACTAAGGG
AGAGCGACACCCTTGTGTGGGTGTTCCAATGAGGGCTAGTGGAGAGTGTCGAGTCTTCAATAACTTAACCAAAACTTGAG
GAGTCTTCTAAACCCTTGCTTTACTTTTCGCTATTACTTGGTCAACTAGATCTTAACTTGGTTAACACGGTATACTCCCT
TATGTACTCTTGTATTTATCAATGTCGACAGGTGTCAGCCATTGATGGTCAGTCTCTCGGCCTCCTTGGTCACTCAGTCC
AACTCTTATTATGTCTCTCCTTCACCACTCCTAGTTTATTGGCATGAACTCACTTGATCTTCACTGTCATTTTTTTATCG
TCTTTGTGCTCTATGCCTTGCAACACAAGGTAAAAGACATGTTGCGCAATACTATATACTTACACCATGGTTATGAAACC
CAACTAGAGTTGATCATCTTCTCAACAATTATTATCACACTTAAAAAAATCCCAACCATGTATTCACACTAGCAAGAGCG
TCGTACTCTCAACAGTGTTGTTGCGGGCGATCGTCCTGCATAGTAGAGAGCTCAAGGCACCCGTTTGTGTGGTTATCTCC
ACCAGCCTCCTTATCTCACTCATTATCACACTTCTTATTTCAAACTTCATTATATAAACAGTATAATCTATGGTGCAAAA
CAATATTTTGCATTTTCATATACACGCTCCGCTGGAGATAGGCTGAGCAGCAAGGAGCCCGCGAGAGGAACAAAACCTGA
TGTGCTGATCCTTGAACCAGGCTGCTTGTGGTGGAGTTCTTTAAGGCCTTGTTCGTTTGTTTCGGATTGCACCCGGAATC
GTTCCAGCTAATCAAAGTTTATATAAATTAGAGAAGCAATCCGGTTAGGAATCGTTCCGACCCACCAATCCGGCACAAAC
GAACAAGGCCTAAAGGGACTTAGAACAGCCAACAAAAAATGACATTTTACTATAATAATTCGATAGAATGATGTTTGTTA
TATCAGGTTCGGTGTTGCGTGACCGATGAGAAGACAAAGACCTATAGGTGGTGGTTACAACAAACGAGCAGGTGATACTG
TACGAAGCACACCATGACTTTGTCAATCCAAGCACTAGTGGGTGATGGAGCCGTTGAAGCTGCGCACGTGGAGGGAAGGG
TGAGGCCTACATGTGGGGCGCCAGGGATAGCGAGTGATCCCCGATTTTCTTTGCCTAGCGATGAAGACGGAATAGCGGAC
TCGGTTTTTTAGATTAATTAGATATATCGTGTTGCTTTTGGAACATGTTGGAGGCCAATCAAACTACAGGAAGGCTTAGA
GGTGTTTGGTTGTGATACTAAAATTAGTCTATGTCACATTAAATGTGTGGATATCAAATACAAGTACTAAATATATTTTA
ATTAAAAAACTAATTATATAGATGAAGACTACATGATGAGATAAAAATTTTAGGTATAATTAATTTATAATTAACAAATA
TTTATTATAGCATCATGTGGACGAAACATGGACTATTTAGACTTAGTAGATTCGTCTTATCGTTTTGTCCTTATATATAT
AATTAGTTTAATTCTTATTTATATAATTAGTTTTGAAAACTTCATTTTTTTCAAGGTAAATGAACTAATTTTTATTGGAA
AAATAGAAATCCTTTCAAAAATGGAGTTCCAAAACTAGCCCTAAAGAGTTTTATTTTCCCAACGTAAATTAACTAATTTC
TTTTGGAAAATAAAAATCTTTTTGGAAAATGAGTTCTTAAGATATCTCCAAAAGTGTCTTCAGTAGATAGGATAAAATAG
AGGACGTGGAACTGTAAATGACACTGTTTGACATTATTTACAGAGTAAAATTTAAATTAAGGAATAAGATAGAGATGTGA
TAGAGGATCTGCTGCCTAATAAAAGCATCCCACGTCAACTTTCGATGACAAAAACGTACCATGAAAACATTTGCACTGTC
CATGACGATTGTTCATATTCCCTGCCAATCCATGGCAGGCTTGGTAGCTTTGGCCAGAGACTGTTCCGTTTTGTGCGGAG
CCCGAAATATTTTGCATTATTTAGAGAAAAGCCATTCCATCATCCTGCACCAACAAGACACAGCAAGAAAGCGAAAACCA
TGATGCGAGAAGACAATTCTTGTCGCATCTCACCATCCCATAGAAGCCGCCTAATAAGAGCAGCCCACATCAACTGTCGA
TGACAAATGTAGCATGAAAACATTTGCACTGTCCATGACGATTGTTCATATTCCCTGCACTATGACCCAAATAAACTGTT
GACCGAATTGACAGTGCTTCTCCCATCCCACTGCTGCAGTGCTGCTTGAGCAGTCTACAACATTTCCTTCAGCATCCCAT
TTCGACAGGCCCACTTCAATCTCCCAGCTGAATTTCTTTAGTAGTGGCTATTTCACAACAGTTTCAATTGTGATGCACCA
AACGGTGTAGATAATCAAATGGTGTAATGGCCAATCCCAAAGCATTGATCACCAGTACCATCACCGCTTACAAATGCATT
ATCTGACATTATTCTACGAGCTAATATCTACTATGCAGAGTTTTAGTAACTTCAGAACAGACTGCACAGCTAGCCATCAG
TTGTCAGATCCCATGAAATGGATCAAGTTGTCAATATGAGACTTAAAAGTCTTCACCCATCCTCTATCTTGTATGAGAAG
GACCCATGGGCAGTGGGTTCGAGCCGACGTAGGTGAGTTCAACTTTCTGGGGTAGAAGGTGGTACCGGATGGACATCTCC
TCGAATATTTTCTTCAACTCCATAACGAGCTCAGACCTCCTGATGTTCTTCTCCCGGATGTTTTGAAAGTTCATGGTGTG
CTGGACTGAGAGAGACATGTTAATCTTGTTCACATCCAAGATGTCCTTGAGATTTACAGTGTGGACTGGGTGCCAATGCG
TTGGTTTGCTCTCCAAGTACCTGAGAGTAAAGGGAACCGGTGACAATTAATAATGTGTATTCTTCATAAACATGTGATTA
TACTAAGATAACTTATTCATTGCTGGTGCCACTTGCAACTTCGGCTACCTCATACTATAAGACTAACTATCACCAACCTC
TTTGTAATGTTATTCAGTCTCCCTCTCTCCTCCTTCTGCCTCTCCCTCTCCAACTTCCAGTTTTGTGGACAGATTTGAAT
TGTATTCTCTCCCCCACTCCCCTTTCTTGTAAATATTCTGCAAGGGTTTTCTAGCCCCCTGTAATCTAATTCCTTTTTAA
TAAATAAAATACAAGCTGCCTAAACTGGCTGGCATAGTTTCTTTCGATAATTTTACAAAACTGAAATTAAATATGAATGC
AGGTTAGGTTTGAGAATTACCCTTTAATTTTGGACCTCAAAGCTCCAATGCTCTCAACTGAAGTTGAAACATCAATTGCA
AAATCAATCGTGTCATACATGTTAGGGCTTCGGTAAAAGTTGCTGATTGGCTTTGTGGACAACACAGAATTTGGATAATA
TATCTTTTCGTTGTCACTCTTCAAGAGAACAGTGGTTAATATATTCATTTCCTCGACGATCATCTATCATCAGAGTACAT
TCATGTCAGTAACATGGGAAATCAATGGAAACTGGTACCAGAAAGAGTGATGTAGAAGTTACCTGTGTTCCGTCGATAAC
ACAGCGGTCACCAACATCAAATGGATGCATGATGAATACAAATATAAGGGCCTCAAATACAGTCTTGCATGCATTCCCAA
ATATGAATCCCGCAACCAGAAGCTGGGACGAGATGACAACAAGAATCTTGGTTGTCGCAATGCCCATCAATAGTAGTGTA
ACAATGATGATTATAATGATGACTATAACACTGATAAGGTTGTGAAGTTGCATAACTGCGGTCTTTGTGTCGTTCAGAGA
ATGTGCCAGTGACTTGCGATCGAGGTATGCTTTCACCTGGTAGTTGAGAAGATCAGGAATGCAAACAGACATCGTCCAAT
ACAGGCCAAATGATTTGCAATGACTACATCAAAATTTACAAAGCAAAACATGTATTGCCAAATTTTCATTAGCATGTATT
GTGTATTTATTTCTGTTTCAAGGAATCAAATGATTTGCAACAACTAAAAAATGGAATGACATCGAAATATAGAGGTAAAA
AGGCAACTACACAGAAATCATATAATCCTCAAATTATGCATATTCTGTTACAAGTTTCTGCTCCACACAAGGCTCAATAC
CGATAGTTATGACTGCATCGGCACACAAAATTAAAATTCAAGACACGAGTCATGGGCCAATCAATAATATCTATATTTAT
ACTAATCTATTAAGAACCTACCACGGCTTCACCCTCCGACTAACACTTTAGGCCCGCCTCACACGCCCTGCCTCGGTGCC
ATGCCTTGTGGCCCCACGCCCGGCGCCCGCGGCAGCGCTCTCTCAGCTACTGTCCTATGGACCCCAGCGCCCGTGCAGCG
AGCTACTGCCACTGCCCAGCACCCGATCCATCAGACCACACGTACCTTAGGATGTGTTTGGTTTGAGGTCAAATAGGATG
AGGCGGGGGCGACACCGTCCATTTTTTGGGATCACGCTGCCACCAAAAATTACTCCGGTGTTTACCTCGCTCTCACGTGA
CTCTCATCTAAACACTATAAAAACCGTGGCCGCCCCCTTCAATCCCGCCTTGTACATCCAATCAAACACACCCTTAATGT
ATAGAAATAAACAATAATTATATTAAAAAAATAGAGCATAACGAGCAATCGAATCCACACCCTCTGCTCTAGAAATTTAA
GGGTAACCACAAGACCACACGTACATTAAAGCAAACACTCGAACCCATGCCCTCTGCTCCAGAAATTTGGGGCTAACCAC
CAGACCACATGTACATTAGTATTTAGATTGAAACAATAATTATATTTAAATAAATATTTCAATACCTATTTATGTGATAT
ATAAAAATTGTAGCAAATCACGGACAACTGGCTAATGTCCCTATGAATTCTGAAACAGGAAAACAGAGATAGTAAATGCA
TTCATTTTTTCCATTACCACCCAATTCTTTAGTGCAGACTTTTTTATCTTTCCGATCTCTGGTGCTCCCTCAAACATTGG
AATCACCAGGTGCACCTCCTCCTTGGTGAAAAATCTCAGCAGATCCACCTCCTCAATGTGCCTACGTCAATAATTGAAAA
GAATTGCTGCGCATGTTGAGCCATGCATATGTAGACAAGAAATGGCTACTGAAAAAAGTAGTTCTCACTTATAGCCGGGC
TTTGCGACATTCTTGAATATGGCATACGCCGCGGCCTTGGCCTCCCATTCACTATTTATCTCTTTATCCTTCTGTTCCAT
GCCATCTACATCATCAAAGCTCTCGATAGTATTAGATATGGTTGACAGCCTAGAGCTTCGGATTGCTGTGATGAGCCCTC
TCATCGTCCATGCTGAGACCTTCTCCTGACTCATCCTCCTGAGCTTGACAACATCGATCACCTCCGGCACGCCTTTCTCC
TCCTTGGCCCTGCCGATACTGACCCGCCCAAGGCCACTGCCCTCGCGCCCCACATTCTCCGCCAGCTCCATTAACGGCGG
GCCCGACAGCGTCTGCAGCACGTACTGATGGAACACGCTCTCTTGAATCCGGTCGAAGAAGGTCTTGCGGTGGAACGTGG
ACGCAACAACCTTCATAAGGAAGGTCTTGACGAGCCAGATGACGGAGCCGATGAGCATGGAGGCGAGAAACCTGGAGACG
TAGTTGAGGGTCCTGGCGGTCTTGCGGGAGCGGCCGACCTCGCTGTCGAAGAGCTGGGACCAGGCGATGAGCACGAGCGC
GAGCCAGAGGCAGACCTGGAAGCTCTTCTTGAGCCCGAAGACGAAGTAGAGCACCTTGGTGCGCAGCAGGAAGTTGCGCT
CGACGACGAAGACGATGAGCGTGACGAGCCACTGGCTGAGGAGGTGGCCGGAGAAGACGGCGGTGACCATGACGCACCAC
TTCCAGATCTCCAGCCCCCACAGTACGCGGCCCTGCAGGGGGCGCACGACGAGGCTGACGACGAGCAGGCCGAGGAAGAG
GACGAGCACGCAGAGCTCGAGGCCAAGGCGGACCCGGCGGCGGCACCGCGCCGCGGAGGCCGGCGCGCGGGAGCCATCCT
TGTTGCGGAAGATGTCCTCGTCGTCGTCGGCCTCCGCGGGGGTGTGCGGGGTGGAGACGCTCGCGGCGCGATGGGTCGGG
GTGGCGGTCAGCGAGGCGGCGGCGGTGGCGGCGGGGTGGACCGGGGAGGGGTGGGCGGAGTCCGGGTGCATCGGGGTGGG
CGGCTCGACGAAGCGCGACTTGGGCTTGGCGATGGAGGAGCGGCGGCGGAGGAGCGCGGGGGGCAGCGGCGGGCGCGAGG
GGCTGGAGGCCGGCGGCTTCTCGGGGTTCTGCGAGAGCTTTGGGGTCTCCGGCGGCGGTGGGTTCGGCTGCTGGTTATTG
CTCGGGTGCGGCGGCGGCAGGTTGTCGGGCTGGATGTGGAGGACGTGGTCCGCATTATTGGGCGGCGCGGCCGCCTTGGC
AGTGGATGGGTCCATAGCACGCCCCCGCGCGCGGCGGCGGGCCAGGTAACCTGGGTACTTTGGAGGCTACGGCGGCGGCT
GGGCGGGAAGCGGGGCGGGGCGGCGTAGCGGACCGCTTATTATTTGTGGTGTCGGGGTAGTGCGGCCGTGCAACACTGCA
GCAAGTGCACAGGTGCCGTCGAGGGAACGGAGGACGGACGGGGAAGGTGACCGTTTTTCGAAGTTTGAGCTAGAGAGAAA
GCCCAGGGTTTGTTTTTTTTTAAAAAGGGGGGAAGCCCAGGGCGCCAGGGCCCACGCTAGTATAAAAGCGGAAAGGACTA
GAGTCTAGAGGACGAAGGATGGCGCTCGGCTGGTGATCACGCGCCCCACGCTCGTCCGGCGGACCGCCACGCTACCTGGT
CGTGGCGTTTGTCGCCTCGGTTCGCTCGCAGCCTAGGTCCGGGTTTCACGCTCCGACTTTCGGCGGTCGGAAATGGGAAG
CAAAATCAAACCGCCAAGCGCCACAGTTCTTATAATCACAACAGGCACCACTGTGGTATGCAGGGTCGGCGGCCGGCCCT
AGCCAAGTGCTACCTCCATTCACAAATACTCCTATGACTTTTTTTAGAAATCTTTGATCATTCTTATTATTTAAAATATG
TATTTAAAATATAAAATTTTAATTCAAACACTAATTACTTTAAATGATAAAACAAATCAAAAAATAACAGCTTATTATTT
TTTTAATAAGATGAAAGGTAAATATTTTTAAAAAAGTCAATTGTGTTATATATTTATAAATACTCCTAAGTGGTAGTCAT
TTCCAGGGTAGTTAGAGCTCCTTGCCACCTTTATCGAATTTTCACGTGCCGTCGTAAGGGCCAGTTCCTTTCCATTCTAA
TTCATTCACGTAGACCGATGGGACTAGATAGGTTTAAATTCTAAACAAGTTAAAATCTTTTATAATTTATTTCAATCTCA
TTCAATCTTAATGGGATGGAAATAACTGAACCAGACCTAAGTTAGAAACATACCAAGTACAACTATATGTATTAGGTCCG
TTTGAATCCTTGGAATTGAATTATATTCTAATAATCACAATTTAGACATATATTAACTAAGCTAAGGCGTCGTTTGGATA
CTTGGAATTGAATTTCATTGTAATAATCATAATTTAGACAAGTTAATATGATTTTATATAAAATATACTCGTATACTATT
GTGGTCCATATGGTAGAAAAATTTATATGCTACATTTTTACTACAGAGGGGTGAAGTGAAGAACGTATTATAAGTTACAG
AGTAGAAACATATACTAGTAATGCACAAAATTATAATAAACTAGTCCTTAGAAAGAAAATAAGAAAATACGTCTTTAAAC
TAGCCCTTAGTTGGTTTTTTTATTTACCGTTCTAAGGGCTAGTTTATTATAAGACAACTTTTATTCATCGCTTCAAACCC
TTCGCTTGGAATCCGTTGGACTGAGACAATCACTGATGGAGGAACTCAGCTGTATTTTCACTCTTTTTTTACTAAAAATA
TGAAATACTCTATTATGATATATGTATTCAATAAATGAGCTATACGTACATTTGGATATTCAATAAAGAGCTTGTATGTG
TATGTGCACATATATTTATGAATGCACTCTCCTTTAACATTGCAGAGAATACTAAAAAATAATTACCTAAAATCAATACT
AAAGCTTACTTTTTAGTACTAGTCTTTAGCTAGAAACGGTACTAAGTTTCAACCAAAAACGGTACTAAAAAATAAGATTT
AGTATCGATTTTGCAAAAGAACCAGTACTACTATATGTCCTCTATAATATCTCACAAACGACACTAGCCTTTCTCGGGAC
ACCATTCAACCTGTCTAAGTCTTCGGACATGCGTCATAGATGTTGCACCTGTGCCGCCATCGTCACCGCACCAACGTTGT
CGTCATAGGTTGACTAACGTTTTTATGTTATTAATAGGATATGATTTCATTTGATAAAAATAGGACAAATATGCAGTTCG
AGTATGATTAGGAAAATATTTAGGAAAATGTGTTAGCCATGGTTTAGGGAAATGTTGGTTTAGGGTTTATGGATTAAGGA
TTTAGTAGGGAAATGTTTAGGCACGATTTAGGGAAATGTTGGTCTAGGGTCTATGGTTTATGGAATAAGGAATTAGTAGG
GAAATGCTTAGGGTTTATGACTTTAACAGGGAATATTTCATTTATTTTGGATATGTGTCTCATCATTTTTTTATATTTTA
ATCACATGCAAGTTCAATTGCTTAGTTAGTGGAACTAAAATGTCAAATAGAATGTGTTTATTTGGGTGCTTGCTTTGCCA
TAGGTGGTTTGCCTCAACGCTGATCCTCACCTAGGCGCCAAACTAGGACGTCTGACATTGACCACGCACACCTACCCCTG
AGCCACCGACCGTATCACTCCTCACCAATGATTGTGTCAGTCGTCATGTATCAGGATCAGGTAACCCCCAATGCTATATC
AATTTGACTCAAGTTTTTAGTTCAAATGTTGTTCTTTTTAGTTGACTTGAGTCGTTCGACAAAATCTGCATTTGGAATCG
TGTGAAAGCTCTCCTGCAAGGTTTAATAATTCATTTGTTTTTTATACAACAATATTACGTACATATTTTAGAAAACTCCT
ATACTATGTAAGTTTCTTTTCATATGTAGTAAACTGATGGAACTCTAGAGAAATATTTGCATTTGTCTCTATAATTACAA
GTTTGTTTCTTTGAGCAGACGAGTCGTGGAGAGCTACCGGTATTGTTGTACTAGAATGGTTACATTATCATAACTTTGCA
AAAAAATGTGTATAGATCAACTAAGAAAACATGTTGAGGAAATGGAAAGATGGTCAAAGATCATAAGGTAACAGTGGAAT
CCATATGAAAGTAGCCTAGAGGGGGTGAATAGGCTACACCTGAAATTTCTCACCAAACTTTGAGATAGAGTCAAATTCCA
AGTTGCACTAGTGCAACCCAGTTCAACTGGTATAAATCCTAGCTGAACCGATTTTGAACCTGCTCAACTTAGATTAGATT
AATAACAAACGAACACCACAGGGTATAATGAGAGTTTCTTTCTAAAAGCTTGCATGCCTGCAGGTCGACTCTAGAGGATC
CCCGGGTACCGAGCTCGAATTCGCCCTATAGTGAGTCGTATTACAATTCACTGGCCGTCGTTTTACAACGTCGTGACTGG
GAAAACCCTGGCGTTACCCAACTTAATCGCCTTGCAGCACATCCCCCTTTCGCCAGCTGGCGTAATAGCGAAGAGGCCCG
CACCGATCGCCCTTCCCAACAGTTGCGCAGCTGAATGGCGAATGGCGCCTGATGCGGTATTTTCTCCTTACGCATCTGTG
TGGTATTTCACACCGCATATGGTGCACTCTCAGTACAATCTGCTCTGATGCCGCATAGTTAAGCCAGCCCCGACACCCGC
CAACACCCGCTGACGCGAACCCCTTGCGGCCGCATCGAATATAACTTCGTATAATGTATGCTATACGAAGTTATTAGCGA
TGAGCTCGGACTTCCATTGTTCATTCCACGGACAAAAACAGAGAAAGGAAACGACAGAGGCCAAAAAGCTCGCTTTCAGC
ACCTGTCGTTTCCTTTCTTTTCAGAGGGTATTTTAAATAAAAACATTAAGTTATGACGAAGAAGAACGGAAACGCCTTAA
ACCGGAAAATTTTCATAAATAGCGAAAACCCGCGAGGTCGCCGCCCCGTAACCTGTCGGATCACCGGAAAGGACCCGTAA
AGTGATAATGATTATCATCTACATATCACAACGTGCGTGGAGGCCATCAAACCACGTCAAATAATCAATTATGACGCAGG
TATCGTATTAATTGATCTGCATCAACTTAACGTAAAAACAACTTCAGACAATACAAATCAGCGACACTGAATACGGGGCA
ACCTCATGTCCGAGCTCGCGAGCTCGTCGACAGCGACACACTTGCATCGGATGCAGCCCGGTTAACGTGCCGGCACGGCC
TGGGTAACCAGGTATTTTGTCCACATAACCGTGCGCAAAATGTTGTGGATAAGCAGGACACAGCAGCAATCCACAGCAGG
CATACAACCGCACACCGAGGTTACTCCGTTCTACAGGTTACGACGACATGTCAATACTTGCCCTTGACAGGCATTGATGG
AATCGTAGTCTCACGCTGATAGTCTGATCGACAATACAAGTGGGACCGTGGTCCCAGACCGATAATCAGACCGACAACAC
GAGTGGGATCGTGGTCCCAGACTAATAATCAGACCGACGATACGAGTGGGACCGTGGTCCCAGACTAATAATCAGACCGA
CGATACGAGTGGGACCGTGGTTCCAGACTAATAATCAGACCGACGATACGAGTGGGACCGTGGTCCCAGACTAATAATCA
GACCGACGATACGAGTGGGACCATGGTCCCAGACTAATAATCAGACCGACGATACGAGTGGGACCGTGGTCCCAGTCTGA
TTATCAGACCGACGATACGAGTGGGACCGTGGTCCCAGACTAATAATCAGACCGACGATACGAGTGGGACCGTGGTCCCA
GACTAATAATCAGACCGACGATACGAGTGGGACCGTGGTCCCAGTCTGATTATCAGACCGACGATACAAGTGGAACAGTG
GGCCCAGAGAGAATATTCAGGCCAGTTATGCTTTCTGGCCTGTAACAAAGGACATTAAGTAAAGACAGATAAACGTAGAC
TAAAACGAGGTCGCATCAGGGTGCTGGCTTTTCAAGTTCCTTAAGAATGGCCTCAATTTTCTCTATACACTCAGTTGGAA
CACGAGACCTGTCCAGGTTAAGCACCATTTTATCGCCCTTATACAATACTGTCGCTCCAGGAGCAAACTGATGTCGTGAG
CTTAAACTAGTTCTTGATGCAGATGACGTTTTAAGCACAGAAGTTAAAAGAGTGATAACTTCTTCAGCTTCAAATATCAC
CCCAGCTTTTTTCTGCTCATGAAGGTTAGATGCCTGCTGCTTAAGTAATTCCTCTTTATCTGTAAAGGCTTTTTGAAGTG
CATCACCTGACCGGGCAGATAGTTCACCGGGGTGAGAAAAAAGAGCAACAACTGATTTAGGCAATTTGGCGGTGTTGATA
CAGCGGGTAATAATCTTACGTGAAATATTTTCCGCATCAGCCAGCGCAGAAATATTTCCAGCAAATTCATTCTGCAATCG
GCTTGCATAACGCTGACCACGTTCATAAGCACTTGTTGGGCGATAATCGTTACCCAATCTGGATAATGCAGCCATCTGCT
CATCATCCAGCTCGCCAACCAGAACACGATAATCACTTTCGGTAAGTGCAGCAGCTTTACGACGGCGACTCCCATCGGCA
ATTTCTATGACACCAGATACTCTTCGACCGAACGCCGGTGTCTGTTGACCAGTCAGTAGAAAAGAAGGGATGAGATCATC
CAGTGCGTCCTCAGTAAGCAGCTCCTGGTCACGTTCATTACCTGACCATACCCGAGAGGTCTTCTCAACACTATCACCCC
GGAGCACTTCAAGAGTAAACTTCACATCCCGACCACATACAGGCAAAGTAATGGCATTACCGCGAGCCATTACTCCTACG
CGCGCAATTAACGAATCCACCATCGGGGCAGCTGGTGTCGATAACGAAGTATCTTCAACCGGTTGAGTATTGAGCGTATG
TTTTGGAATAACAGGCGCACGCTTCATTATCTAATCTCCCAGCGTGGTTTAATCAGACGATCGAAAATTTCATTGCAGAC
AGGTTCCCAAATAGAAAGAGCATTTCTCCAGGCACCAGTTGAAGAGCGTTGATCAATGGCCTGTTCAAAAACAGTTCTCA
TCCGGATCTGACCTTTACCAACTTCATCCGTTTCACGTACAACATTTTTTAGAACCATGCTTCCCCAGGCATCCCGAATT
TGCTCCTCCATCCACGGGGACTGAGAGCCATTGCTATTGCTGTATTTGGTAAGCAAAATACGTACATCAGGCTCGAACCC
TTTAAGATCAACGTTCTTGAGCAGATCACGAAGCATATCGAAAAACTGCAGTGCGGAGGTGTAGTCAAACAACTCAGCAG
GCGTGGGAACAATCAGCACATCAGCAGCACATACGACATTAATCGTGCCGATACCCAGGTTAGGCGCGCTGTCAATAACT
ATGACATCATAGTCATGAGCAACAGTTTCAATGGCCAGTCGGAGCATCAGGTGTGGATCGGTGGGCAGTTTACCTTCATC
AAATTTGCCCATTAACTCAGTTTCAATACGGTGCAGAGCCAGACAGGAAGGAATAATGTCAAGCCCCGGCCAGCAAGTGG
GCTTTATTGCATAAGTGACATCGTCCTTTTCCCCAAGATAGAAAGGCAGGAGAGTGTCTTCTGCATGAATATGAAGATCT
GGTACCCATCCGTGATACATTGAGGCTGTTCCCTGGGGGTCGTTACCTTCCACGAGCAAAACACGTAGCCCCTTCAGAGC
CAGATCCTGAGCAAGATGAACAGAAACTGAGGTTTTGTAAACGCCACCTTTATGGGCAGCAACCCCGATCACCGGTGGAA
ATACGTCTTCAGCACGTCGCAATCGCGTACCAAACACATCACGCATATGATTAATTTGTTCAATTGTATAACCAACACGT
TGCTCAACCCGTCCTCGAATTTCCATATCCGGGTGCGGTAGTCGCCCTGCTTTCTCGGCATCTCTGATAGCCTGAGAAGA
AACCCCAACTAAATCCGCTGCTTCACCTATTCTCCAGCGCCGGGTTATTTTCCTCGCTTCCGGGCTGTCATCATTAAACT
GTGCAATGGCGATAGCCTTCGTCATTTCATGACCAGCGTTTATGCACTGGTTAAGTGTTTCCATGAGTTTCATTCTGAAC
ATCCTTTAATCATTGCTTTGCGTTTTTTTATTAAATCTTGCAATTTACTGCAAAGCAACAACAAAATCGCAAAGTCATCA
AAAAACCGCAAAGTTGTTTAAAATAAGAGCAACACTACAAAAGGAGATAAGAAGAGCACATACCTCAGTCACTTATTATC
ACTAGCGCTCGCCGCAGCCGTGTAACCGAGCATAGCGAGCGAACTGGCGAGGAAGCAAAGAAGAACTGTTCTGTCAGATA
GCTCTTACGCTCAGCGCAAGAAGAAATATCCACCGTGGGAAAAACTCCAGGTAGAGGTACACACGCGGATAGCCAATTCA
GAGTAATAAACTGTGATAATCAACCCTCATCAATGATGACGAACTAACCCCCGATATCAGGTCACATGACGAAGGGAAAG
AGAAGGAAATCAACTGTGACAAACTGCCCTCAAATTTGGCTTCCTTAAAAATTACAGTTCAAAAAGTATGAGAAAATCCA
TGCAGGCTGAAGGAAACAGCAAAACTGTGACAAATTACCCTCAGTAGGTCAGAACAAATGTGACGAACCACCCTCAAATC
TGTGACAGATAACCCTCAGACTATCCTGTCGTCATGGAAGTGATATCGCGGAAGGAAAATACGATATGAGTCGTCTGGCG
GCCTTTCTTTTTCTCAATGTATGAGAGGCGCATTGGAGTTCTGCTGTTGATCTCATTAACACAGACCTGCAGGAAGCGGC
GGCGGAAGTCAGGCATACGCTGGTAACTTTGAGGCAGCTGGTAACGCTCTATGATCCAGTCGATTTTCAGAGAGACGATG
CCTGAGCCATCCGGCTTACGATACTGACACAGGGATTCGTATAAACGCATGGCATACGGATTGGTGATTTCTTTTGTTTC
ACTAAGCCGAAACTGCGTAAACCGGTTCTGTAACCCGATAAAGAAGGGAATGAGATATGGGTTGATATGTACACTGTAAA
GCCCTCTGGATGGACTGTGCGCACGTTTGATAAACCAAGGAAAAGATTCATAGCCTTTTTCATCGCCGGCATCCTCTTCA
GGGCGATAAAAAACCACTTCCTTCCCCGCGAAACTCTTCAATGCCTGCCGTATATCCTTACTGGCTTCCGCAGAGGTCAA
TCCGAATATTTCAGCATATTTAGCAACATGGATCTCGCAGATACCGTCATGTTCCTGTAGGGTGCCATCAGATTTTCTGA
TCTGGTCAACGAACAGATACAGCATACGTTTTTGATCCCGGGAGAGACTATATGCCGCCTCAGTGAGGTCGTTTGACTGG
ACGATTCGCGGGCTATTTTTACGTTTCTTGTGATTGATAACCGCTGTTTCCGCCATGACAGATCCATGTGAAGTGTGACA
AGTTTTTAGATTGTCACACTAAATAAAAAAGAGTCAATAAGCAGGGATAACTTTGTGAAAAAACAGCTTCTTCTGAGGGC
AATTTGTCACAGGGTTAAGGGCAATTTGTCACAGACAGGACTGTCATTTGAGGGTGATTTGTCACACTGAAAGGGCAATT
TGTCACAACACCTTCTCTAGAACCAGCATGGATAAAGGCCTACAAGGCGCTCTAAAAAAGAAGATCTAAAAACTATAAAA
AAAATAATTATAAAAATATCCCCGTGGATAAGTGGATAACCCCAAGGGAAGTTTTTTCAGGCATCGTGTGTAAGCAGAAT
ATATAAGTGCTGTTCCCTGGTGCTTCCTCGCTCACTCGACCGGGAGGGTTCGAGAAGGGGGGGCACCCCCCTTCGGCGTG
CGCGGTCACGCGCACAGGGCGCAGCCCTGGTTAAAAACAAGGTTTATAAATATTGGTTTAAAAGCAGGTTAAAAGACAGG
TTAGCGGTGGCCGAAAAACGGGCGGAAACCCTTGCAAATGCTGGATTTTCTGCCTGTGGACAGCCCCTCAAATGTCAATA
GGTGCGCCCCTCATCTGTCAGCACTCTGCCCCTCAAGTGTCAAGGATCGCGCCCCTCATCTGTCAGTAGTCGCGCCCCTC
AAGTGTCAATACCGCAGGGCACTTATCCCCAGGCTTGTCCACATCATCTGTGGGAAACTCGCGTAAAATCAGGCGTTTTC
GCCGATTTGCGAGGCTGGCCAGCTCCACGTCGCCGGCCGAAATCGAGCCTGCCCCTCATCTGTCAACGCCGCGCCGGGTG
AGTCGGCCCCTCAAGTGTCAACGTCCGCCCCTCATCTGTCAGTGAGGGCCAAGTTTTCCGCGAGGTATCCACAACGCCGG
CGGCCGGCCGCGGTGTCTCGCACACGGCTTCGACGGCGTTTCTGGCGCGTTTGCAGGGCCATAGACGGCCGCCAGCCCAG
CGGCGAGGGCAACCAGCTCGAGGGCTTCGCCCTGTCGCTCGACTGCGGCGAGCACTACTGGCTGTAAAAGGACAGACCAC
ATCATGGTTCTGTGTTCATTAGGTTGTTCTGTCCATTGCTGACATAATCCGCTCCACTTCAACGTAACACCGCACGAAGA
TTTCTATTGTTCCTGAAGGCATATTCAAATCGTTTTCGTTACCGCTTGCAGGCATCATGACAGAACACTACTTCCTATAA
ACGCTACACAGGCTCCTGAGATTAATAATGCGGATCTCTACGATAATGGGAGATTTTCCCGACTGTTTCGTTCGCTTCTC
AGTGGATAACAGCCAGCTTCTCTGTTTAACAGACAAAAACAGCATATCCACTCAGTTCCACATTTCCATATAAAGGCCAA
GGCATTTATTCTCAGGATAATTGTTTCAGCATCGCAACCGCATCAGACTCCGGCATCGCAAACTGCACCCGGTGCCGGGC
AGCCACATCCAGCGCAAAAACCTTCGTGTAGACTTCCGTTGAACTGATGGACTTATGTCCCATCAGGCTTTGCAGAACTT
TCAGCGGTATACCGGCATACAGCATGTGCATCGCATAGGAATGGCGGAACGTATGTGGTGTGACCGGAACAGAGAACGTC
ACACCGTCAGCAGCAGCGGCGGCAACCGCCTCCCCAATCCAGGTCCTGACCGTTCTGTCCGTCACTTCCCAGATCCGCGC
TTTCTCTGTCCTTCCTGTGCGACGGTTACGCCGCTCCATGAGCTTATCGCGAATAAATACCTGTGACGGAAGATCACTTC
GCAGAATAAATAAATCCTGGTGTCCCTGTTGATACCGGGAAGCCCTGGGCCAACTTTTGGCGAAAATGAGACGTTGATCG
GCACGTAAGAGGTTCCAACTTTCACCATAATGAAATAAGATCACTACCGGGCGTATTTTTTGAGTTATCGAGATTTTCAG
GAGCTAAGGAAGCTAAAATGGAGAAAAAAATCACTGGATATACCACCGTTGATATATCCCAATGGCATCGTAAAGAACAT
TTTGAGGCATTTCAGTCAGTTGCTCAATGTACCTATAACCAGACCGTTCAGCTGGATATTACGGCCTTTTTAAAGACCGT
AAAGAAAAATAAGCACAAGTTTTATCCGGCCTTTATTCACATTCTTGCCCGCCTGATGAATGCTCATCCGGAATTTCGTA
TGGCAATGAAAGACGGTGAGCTGGTGATATGGGATAGTGTTCACCCTTGTTACACCGTTTTCCATGAGCAAACTGAAACG
TTTTCATCGCTCTGGAGTGAATACCACGACGATTTCCGGCAGTTTCTACACATATATTCGCAAGATGTGGCGTGTTACGG
TGAAAACCTGGCCTATTTCCCTAAAGGGTTTATTGAGAATATGTTTTTCGTCTCAGCCAATCCCTGGGTGAGTTTCACCA
GTTTTGATTTAAACGTGGCCAATATGGACAACTTCTTCGCCCCCGTTTTCACCATGGGCAAATATTATACGCAAGGCGAC
AAGGTGCTGATGCCGCTGGCGATTCAGGTTCATCATGCCGTTTGTGATGGCTTCCATGTCGGCAGAATGCTTAATGAATT
ACAACAGTACTGCGATGAGTGGCAGGGCGGGGCGTAATTTTTTTAAGGCAGTTATTGGTGCCCTTAAACGCCTGGTTGCT
ACGCCTGAATAAGTGATAATAAGCGGATGAATGGCAGAAATTCGATGATAAGCTGTCAAACATGAGAATTGGTCGACGGC
CCGGGCGGCCGCAAGGGGTTCGCGTTGGCCGATTCATTAATGCAGCTGGCACGACAGGTTTCCCGACTGGAAAGCGGGCA
GTGAGCGCAACGCAATTAATGTGAGTTAGCTCACTCATTAGGCACCCCAGGCTTTACACTTTATGCTTCCGGCTCGTATG
TTGTGTGGAATTGTGAGCGGATAACAATTTCACACAGGAAACAGCTATGACCATGATTACGCCAAGCTATTTAGGTGAGA
CTATAGAATACTCAAGCTTGTGAAGGTTCTTCATCCCCACATGTGCTAAGCGGCGATGCCACAGCCAGCCCATGCTAGTC
TTAGCAATTAAGCATGCATCTAGATCGGCCTCCTCTTTTGCAAAATCAACTAAGTAAAGTTTGCCGTCTAATACACCCTT
AAATGCTAGTGAACCATCACACCTTCTAAAGACAGACACATCTATATTTGTGAATAGACAGTTATACCCCATATTGCATA
ATTGACTAACAGATAATAAATTATATCCAAGCGACTCAACTAAAAACACATTAGATATGGAGTGCTCGTTAGAAATTGCA
ATTTTACCTAAGCCTTTTACCTTGCCTTGATTCCCATCACCGAATATAATTGAGTCTTGGGAATCTTTATTTTTGACGTA
GGAGGTGAACATTTTCTTCTCCCCCGTCATGTGGTTTGTGCATCCGCTGTCGATAATCCAGCTTGAACCCCCGGATGCAT
AAACCTGCAAGGCAAATTTAGGCTTGGGTCTTAGGTACCCAACTCATGTTGGGTCCTACAAGGTTAGCACATATATCCTT
AGGGACCCAAATGCAAGTTTTATCTCCCTTGCATCTTGCCCCTAACTTCCTAGCAATTACCTTTTTACCCTCTCTACAAA
TAGCAAAGGGAGCATTGCAAGCATAATAAATGGTAGAAGGTTTGTTCACAACTTTTCTAGGAACATGAGCAACATTCCTT
TTAGGAACAACATTTCTCCTAGTAACATTTCTATCATACACATATGAATCAAAATCATTACAGGCATTTCTAGCATGTCT
CCTATCATGGTATATAAAGGCATGGTTCCTTTTTGCACTACTAGCCATAGGGGCCTTCCCTTTCTCCTTGGCGGGAATGG
GAACCTTATGGCTTGTTAAGTTCTTGGCTTCCCTCTTGAAGCCAAGCCCATCCTTAATTGAGGGGTGTCTACCAACCGTG
TAGGCATCCCTAGCAAATTTTAGTTTTTCAAAATCACTCTTGCTAGTCTTAAGTTGAGCATTAAGACTAGCCACTTCATC
ATTTAGTTTTGAAATTGAAACTAAGTGTTCACTACAAGCATTAACATCAAAATCCTTACACCTAGTGCAAATTGTAATAT
TTTCAACACAAGAGTTACTTGCTACTTCTAGTTTAGCAGTTAAAACATTAATTTCACCCTTTAAAGAAGAAATGGTTTCA
TTACAAGTAGAAAGTTCACAAGAAAGTATTCCATTTCTTTTAACTTCTAGAGCAAGTGAATTTTGTGCACTAACAAATTT
ATCATGTTCTTCATATAAAAGGTCTTCCTGTTTCTCTAAGATTCTATCCTTTTCATTTAAGGCATCAATCAACTCATTAA
TCTTAGCTATCTTAGTTCTATCCAATCCCTTGAATAAACTAGAGTAATCAATTTCATCCTCACTAGATTCATCATCACTA
GAAGAATCATAAGTATTAGCATTACGAGTGATTACCTTCTTTTCCCTTGCCATGAGGCAAGTGTGATGCTCGTTGGGGAA
AAGGGCCGATTTGTTGAAGGCAGTGGCGGCGAGTCCCTCATTGTCGGAGTCGGAGGAGGAGCAATCCGAATCCCACTCCT
TGCCTAGATGCGCCTCGCCCTTGGCCTTGTAATTCTTCTTCCTTTCCCTCTTGTTTCCCTGTTCCTGGTCACTATCGTTA
TCGGGGCAGTTAGCGATAAAATGACCAATCTTACCGCACTTAAAGCATGAGCGTTTCCCCTTTGTCTTGTTCTTGCTTGG
CTGCCCCTTGTGACCCTTCAGCACCGTCTTGAATCTCTTGATGATGAGAGCCATCTCTTCATCATTGAGCCCGGCCGCCT
CAACTTGCGCCACCTTGCTAGGTAGCGACTCCTTGTTCCTTGTTGCCTTTAGAGCAATGGTTTGAGGCTCGTGGAGTGGA
CCGTTCAACGCGTCGTCGACGTATCTTGCCTCCTTGATCATCATCCGCCCGCTCACGAATTTTCCAAGTACTTCCTCGGG
CGTCATCATCGTGTACCTGGGATTCTCACGAATATTGTTCACGAGATGAGGATCAAGAACGGTAAAGGACCTGAGCATTA
GGCGGACGACGTCGTGATCCGTCCAACGCGTGCTTCCGTAGCTCCTTATTTTGTTGATAAGGGTCTTGAGCCGGTTGTAT
GTTTGAGTTGGCTCTTCTCCCCTTATCATGGCGAATCGACCAAGCTCGCCCTCCACCAACTCCATCTTGGTGAGCATGGT
GATGTCGTTCCCCTCGTGAGAGATCTTGAGGGTGTCCCATATCTGTTTGGCATTATCCAAGCCGCTCACCTTATTGTACT
CTTCCCTGCACAAAGATGCTAAGAGAACAGTAGTAGCTTGTGCATTTCTATGAATTTGTTCATTTATAAGCATAGGGCTA
TCCGAGCTATCAAATTTCATTCCATTCTCTACTATCTCCCATATGCTTGGATGGAGAGAGAATAAGTGACTACGCATTTT
GTGACTCCAAAATCCGTAGTCCTCCCCATCAAAGTGTGGAGGTTTGCCAAGAGGAATGGAAAGCAAATGCGAATTCGAAC
TATGTGGAATACGCGAATAATCAAATGAGAAGTTCGAATTGACCGTCTTCCTGTAGTCGTTGTCGTCGTCCTTTTGGGAA
GAAGAGGACTCATCGCTGTCGTAGTAGACGATCTCCTTGATGCGTCTTGTCTTCTTCTTCTTCCCATCTTTTCGCTTGTG
GCCCGAGCCCGAGTTGTTGGACTTGTCATCCCTTGGCTCATTGACGAAGGATTCCTTCTCCTTGTCGTTGATCACAATTC
CCTTTCCCTTAGGATCCATCTCTTCGGGCGATTAGTCCCTTTCTTGAAGAGAACGGCTCTGATACCAATTGAGAGCACCT
AGAGGGGGGGGGGTGAATAGGTGATCCTGTAAAACTTAAACTTATAGCCACAAAAACTTGTTAAGTGTTAGCACAATTAT
GGCCAAGTGGCTAGAGAGGAGTCAAAACACAATAACCACAAGAAATCAATCACAGAGATGACACGGTGGTTATCCCGTGG
TTCGGCCAAGTACAAAACTTGCCTACTCCACGTTGTGGCGTCCCAACGGACGAGAGTTGCACTCAACTCCTCTCAAGTGA
TCCAATGATCAACTTGAATACCACGGTGTTCTTCTTTTCTTTGATCTTTTCCCGTTTGCGAGGAATCTCCACAACTTGGA
GTCTCTCGCCCTTACACTTAAGATTCACAAAGAAATACGGAGTAAGGGAGGGAAGCAACACACACAAAACCACAGCAAAA
TGCGCACACACACGGCCAAGAATCGAGCTCTAAAGACTATCTCGAAGTTCTCACTAGAACAGAGCTCGAATCACTTAGAA
TGACAAACAAATGCGCAAAGACTGAGTGTGGATGATCAAGATTGCTCTAAGGTTGCTGGGTTTTTTCCTCCATGCGCCAA
GGGGTCCCTTTTATAGCCCCAAGGCAGCTAGGAGCCGTTGGGAACAAATCTGGAAGGCCATCTTTGCCTTCTGTCTCGTG
GAGCACCGGACAGTCCGGTGCACACCGGACACTGTCCGGTGCCCGATTTGTTTCCATAAAAAGCTCATCCGACCGTTGCT
TTCTGGTGCAGATCTGCGCACAGTTGGCGCACCGGACATGTCCGGTGCACACCGGACAGTCCGGTGCCTCCTTCCGACCG
TTGGCCAGACCACGTGTCGCGCGCAGATTCCGCGGCCGACCGTTGGCTCGGCCGACCGTTGGCTCACCGGACAGTCCGGT
GCACACCGGACAGTCCGGTGAATTATAGCCGTACGCCGTCGCCAATTTCCCGAGAGCGGCGTCTTCAGGCCGAGACAGCT
TGGCGCACCGGACACTGTCCGGTGCACCACCGGACAGTCCGGTGCCCCAGACCGAAACATCCTGTTGGCTGTACACAGCC
AACATTCTCCTTTTCTTCTTCTCTCTGTTTCTAACACTTAGACAAATATATTAGTACACAAAACCAATGTACTAAGATTT
AGAAACATACCTTTGCTCTTGATTTGCACTTTGTTCATCCAGAAGCATAAGTTCACATTTAGGCACTTGTGTTGGCACCC
AATCACCAAAATACTTAGAAATGGCCCAAGGGCACATTTCCCTTTCACTAGTTCACCAAGCAAATTACATTGATACACAT
CTCACGCTCGTTCATATGTGATAGACGGCCATCATTGATCTCATTCGAGTCTAGAGAGTTGTCTCCATCTGAAACCCACT
GCTCATTACAGTCACCATCAACATCACCATCGGATTGGAAATCATCGTACAAGCCAAGGGCTTCATAATCCTCAAGAAGA
GGTTGCGGATAGGGGTGTAATCGGATCGGATACGAACGAATATCATTGAAACCATATTTGTTTTCATATGTTTGTTCGGA
TTCGAGTTCGAATATAGATAGCTTCGGATACAAATACAAATATAGATGTTTTTGGATGCAAATACAAATAGTCAAGTATC
GAATACGAAACTAATCGGACACATATACCGTCGATAACAATTTTTTTGTCATATGTTGCGTAAGACACCATTTCACACAT
ACCATAATGGTGTAATCATTTAGCCACTTCTTGAATCCCAATTGTTTTAGATTTTATGTGGACATATGTTGTGCATCTGT
AAAATTCAATAAATTTATGAGGCTATTTGTGTATTATTTTTTCCTTGTAGAAAATCATTAAAATGCAATTAAATTCATAA
AATATTATAGTGTCGACAAAAAAATACAAATAAGTTACCAAAAGTAATAAACATTCTATAAGAAGATAACCTCAAGTTCT
CAAACGAAAATGGTAAAGTGAAGTATTGATTATGTTGAAACTTGGTTACTTACAGTGATTTGTAACCTATGCAACATGTG
AAAGTAAAAGAAGAAATGATGGCATCTTGTGAATTTTACTGTCCAAATTTTTTTTGATGATTATATGTGGACATATGTTG
CGCCTCCATAAAATTTTGTGAATTTCTAAGGCTATTTGTGCACTATTAATTTATTTCTATAGAAAATATCAAAAAACAAA
TAAATTCATAAAATATTTTAGTGTCGACCAAAAAAAAATGTAAATAAGTTATCAAGACTAATAAACATTCTATAATAAGC
ATAAAAAATGCAAGTTCAATGACAATGTGTGATGATATGTAAGGCCTCTGGACATCTTATGGTACTTGGCATGGATGTCA
TAACACGATGGTTATCACATTGCATAAACGACATAGACCATGGTTTTCACACAAGTACCATAATAATGTTATGAACCATG
GACCACATGGTTGCCATAATTTGATACAGATGACATAGAGCACAACACCATACAAGTTCAACACACTAATGCCGTAGAGC
ACAACACCATACAAGTTCCATAATGTCATACAAATTATAGTGGCATAGAACAAAAGACCACACAAGCTCACGACACATCT
TGTTCTCTTCTTGGATGAATTACATTGGCCATGTCACAAAGGGATAATAGGCTAGTTCAACCAAGCAAATTACATTGATA
CACATCTCAGATACGCTCGTTCATATGTGATGGACGACGATCATTGATCTCATCTGAGTCTAGAGACATGTCTTCATCCG
AAACCCACTGCTCATTACAGTCTCCATCAACATCACCATCGGATTGGAAATCATCATACAAGCCAAGGGCTTCATAATCC
TCAAGAAGAGGTTGCAGACCAATAAGAACTTGCTCTAGATTTGTGCTCAGTAACAGCACTCATGGCATTAACCAGGGTAT
TTTTGTGCACGTACTCTAGATACTCAGGCACATGGTTGCGGATACTCAACCTCTTTAACTCATCGGCACAGACTTGCATC
TGTCTAATGGTGTCTAAAAGACTAGAACAAACTCGATTTAATCTCTGCGTCTACAACAAAAAACGAAGAATGAGATTCAC
TGACACATCAGTTAGTGACTATCGCAAACAGTATTGTTAATCCAAATCTATAATGTTACTGACACTAAAACGTACCGAAT
CATGTGTGCTGGATGATCGATGACGCAGACGTAATCTGCTAGTGCCATAAACAATGTTGCCTGTGTCGAGCGAGGCATCC
ACAGTGGTTGTGCCCCTACTCTCATCCATCGCACTAGCCCCATTTGCAGCTTCTGCAGCAACACTCTCCAAGCTTCCGTA
GCAGGCCGATTCTATCCAGGAATGGGTGTTCGTGTAGGATACTTGCTGTGTCGGACGACCTCCTGTCTAAAAAAAGCAAC
ATAGTACTGTCAATAAAAATTTTGACAACACCTCCCCAGTATGGGGAGGTTTTTAACACCTGCAAACAAACAATAACAAT
AGAAGAACAACACGATAGCTGACATACACATTCCATGTACATATACACATTCCATGTCGGTGGAGACGACCAGTGGGGTG
CGCTCAGCAGGCGCTCGGGAAACATGGGCGGAGTGTGAGTCCGGCGGTGGTACTGGGGACGACGGAAGCACGGGTGGCGG
CGGCGGAGTAGAGAGGAATCGACAACGTCGAGGAAAGAGTGTGAAATAGAAGAAAGACTGCGCGCACCCATATACCAGAG
TCCAGAGCTCGGTGTCAAGATCCGTGGCGCTGAGCTCTGTGCCACGTGGACTGCCACGTCGGTGAGTCATCATCAGCGCG
GAACGTACCTCGGCGCTACGGTCTATGACGTCGAGACGCGTTATCTCGGAGCCACGAGCTATGACACCGAACAATAGATT
GAAAATCGGCATTAAGTCGGTTCAGGAGTCTAAACATGATATTTTTTTTTTAAAAAAAAGGCTAAAATAGGCACACCCGT
ACGCCCCGCCGTGCCGGGACAAGCAGGCTCCAGAGATTCGTTTTCCCGGGTACAGCGCTGTACATACATGTCTGGCCGCG
CAAACCCACATCCACCGATCTGGCACGACTGCACGAGATGGCTTGGAACAAAACTGTTTTGTTGAGCCCAAAGCCAGGTT
TCCAACTGAGTTTGCCGTCCAGTTCGTCGCTTTGGACCGAGCTGTCATGTTTACAGTGCTGTGCACTTAAGGCGCAGTGG
AGCACGACCATATAATTCTAGATCCAGCAAGAAATAGTTTCGCTTCGTCTTAAAAAAAATTCTAAACCTTTTAGCTTTGA
TAAATCCTGATTCACGAAAACAGTGAATATATGTATTAGAGTCATCCCTTTGGTGGAGCCTCCGTAAAAGTCTCTTTCAT
GTATCCTTCAGGAGACTAAGTATAGTACTCCCTCTTCTTTTTATTTGCCACGTTTTAGTTCAAAAGTAGACTAGTGTGCG
ACAAATACAAAAGGACAGAGGTAGTAGTATTTAGGAGATGAAATATAGTAGTATTTTCTACAAATAAGTATAAGACAGAA
ATACGTTTGTTTTGTTAATAACAAGATATATAAATATTCAGGAGACCCATCCAATCCAACCATAAAAGCTGTGTGCAACC
GACTCACTCTAAATTTTATACAACCCAGGCTAAAAGATTTTATCGACTATCCGCGTGTTTGGTTCCATGCTGTTCTCGTG
TGCAGCTGCAGCGGCGGAGTAACAATGGTGCTCGTATGTTTGGTTGGTGTATCATCTCGTTCTGGCTCATGACATGCAAA
ATATGTAGCTCAGCCAGACTCCGCGGGAACGTAACCAGTGGGAATGTAACCAGGAAGCATCTCGCGGCATGCAGGTCAGC
CGGATGCAGAGCGCACACAGCCTGGCTGAACACGTACAACAACCAATCAGACAGTATATTTTGGTCATCTCCGGCAGCGC
CCTCTATATATATCTCATTCTCTGTATTCTTACTAACCATATTAAATGAAATTCGATTTTACCAACATTTTTTTTCAGAA
TGGCATCGATGTTCGCACTGTAAGCCGGAAGAAGGTGACGGGGCAGTGAACAACTGCATAGTGAATCCTCTACAGATTTA
GCGGCTGAAGTCGCCCTCCTCTCTATGTAAGGATAAAAGATATACTTTTTTTTTGAAAAAAACTATACTTATTTCGTTTC
TTGTTTTATTTGTTGTGTTTTAGTTAAAAAATAAACGACAAATATTCGAGAATGGAGATATTATCTCATAGTCATAGGTA
TAAAACTGCTGAACATTCCAAATGCACCGGTGAAACTGCCCTACGGTTAAATTCTAGATTCACGTTTTTTAAAAAAAAGA
GGTTACTATATATATCGTCGCAATCGAAAGGGTCACGTCCTGACGCTGGCTGGCTGGGACGACTTGTACCGTCAGTCACT
CTAGTCTCGCATCAGGGCACTTGGGCACAGCACGCACCAAAGGCATCTTGCATTCATTCGCACGCGAGGCAGCCCAGCCC
AGCCATGGCCGCGTTGCATTGCATTGCGTTGTGCAAATGTTGCTTGCATGCATGCAGATGCAGCACAGCAGTACAGCACG
CACCTCCGGTCTCCGGATGGGGTGGGTGGATGGCCTGATCTTCTCGCAGCTGTCCATCCATTTGCACTCCAGTTCGTCGC
CTTGGTACTTGCAGTGCATGGCACTGTCAGGGAGGGAGGGAATGCATGCATGAGCAGGGAACCAGGGACAGGTCAACTCA
CCCGGCCCAGCCATGCTCTGCTCTGCCTGCGCTTCTCGCAGATTCGCAGCACGACAGGAGTGGGAGAGGGAGGAGCAGCT
AGCCCAGCTCTCGACTGACCGGTTCCTCGAGATGCAGCGTGTCCGGATGCTGCTGTTTGCCCGCCCGCCCGCCCGCCCGC
CCGCCCGTACGTCGCATCACGTACGAAACTGTCTGAGCTCGTGCAAAAAAAAAAGGGGGGCACACAACAATACCGGAGCT
TGCAGCTAGCGACGCACTGGTACAGTGGACCGAACTGTTTCCGCGTGCGTCTGGCACCGCACCGCACCATCCATCGATGT
CGAGTGGTATGGCATGGCGCTGGGGTGACGGCCTGCATGCGCTGATGGATCGAGCCGGGCAGGCAGGCGCATTTGCTCCG
CGGCCATGCGGCCGTGCCGGCCCTCGCCGCGCGCGCTTCCTCCCGTCCCGTCCCGTCCCTAGTGTGCCGCGGCACGGGCG
GGGCGGCTCCGGCTCGGAACCACAGGGGCCGCGGGTGTGGGTCTCGCACTGTACTGCACACATGCGCGGTGCACCAGTGC
GGCCGGCATGCCACCACATCCACCACTACCACCACCAAGGAAGTAGCAGCTCCGTGCCAGCCGATCGAGACCTGCGCAGT
GATGCACGCACAGCACAGGGGCCGTCGAGCCTCACGTGCCACAGGTCCGTTCCGGGCACGTTTTTTTTCCCAGCAAGTAG
TACAGTTTTACAGGTAGCTGCAAACTGTAGCGCCGCATCGGCGGTGGTTGTGGTAGTAGTAACTAACGTGTAGCAGGCCA
GGCTATAGCAGCAACAAACCCCGTAGAAAGACGTGCCGTGCCGCCGTCTCCTGTACCTGTAGCCCTGTTTGTCAACGTCT
CCCCCGTCCCGCCGCAGCGAGAGCGAGAGCGAGAGGGGGCGACAAGACGTCGGGCGGGCGCCAAAAGCCCGGTGGAGCCC
GCGGGTCCCGCGCGTCGGTGGGCGGGCACACGCAAAGCACTGCGCTGCGCATCCGTCCCTCACCCGTCGCTCTCGCATCT
TTTTTTGGCCCGTCCCCTCCCCGTCGGCAAAAAAAAAAAGAAAAGAAAGACACGAGAGCCCAGCCGAGCCGACGGCCGTA
CGCTCTCGCCAGCCACGGATCCGATCCGATAGCTCGCGCGGCGCGGGCGACACGGTGACTTGGAGGGGCCTGTGTCGCTC
GCGCTCGCACCGACGCCGTGCGCACCTGCTCGGGCCCGCCCGCCGGTTCTCGAGCGGCGACACAGCAGAAGCCGTACTGA
CGTCGGCCATGAAGCTCGAAATCGTACCTGGATCCTAAATAAAGCATCGGAAGTTGTTAGCATAAACTGAACAACATGTC
ACGCTGGCGAGTGCCAAATGATCAGCGCGTACGAACAAAGCCGATCGCGGTTACGCAGGAAGGGACGCGAAACTAGCACT
GTGAATTCCAATGGCACGACAGCACCTGTCGTCCACACTCCACTCCACATTCCCCGCTAGTAACCTCATCGGGGGACTCC
CTGATCCACCGCCGGCCTTCTGCGGTTCTGCCACCCATCCAGAAAGCGCCGCATCATTGCTGCCGCGGATACGCTGCCAT
CGATTGCCTGTCCTTTTTTTTCTCTCCCATCAGAAGCCACCAAGCCGTCGCTGTTTCGGCTGGCACCTGGCTGGCAATGC
TGGCCGGCGCCGTGTGCGTACTCTCGCTCTCGTCATCGTCTTCTCATGTAAAGGGTGCGGTACTGCGGTGGCCGACTGGC
CGGTGTCCTCCTCCCGGTAGGCACGGCCACGGCCACGGCCTGTACCATTGCAGCTCCGGGAGAAGCCGCCAACGTCGCTC
TTTGTCATGATCAATTGATCACCGTCTTTTCTCGTGGCTGATCATCGCCATTTTCCATCCACAATCCGAACGCAAGGAGA
TCGGTGCTAAAAAAGCGCTAGGCAAAAGTTTTGTGGTAAAGAAAACCTGCACATGATATATATATCGGCCCATTTTTTTT
AACATGCCAGGTCGCTGCGCCGTGACCGTGAAGAGCCTGAGAGACGAACAAGCATGCAAAGCAGCAAACTGGGCCTGAGA
ATTGAAGGCTTAAAGGCTGCATTGTTGTTTCTTCCTCGACGCAAACGCCCCACGAGACGGAGAAGAGGCCGTCGACTGCT
ATCGAGCTATCAGAAGGCAGGGGCCGGCCGACGCGTTCAGCCGTCAGGCTCAGGCTTGGCCAAAAATCCCTGTCATGGCA
GAAACGCATAAACAGTCAGATCTCCGTCCCCAAAAGAGTGCCCATCACACACAAAAAAAAGAGTCGTTTCCGCTACGAGT
CTAAATAGATGTTTATCTAGATTTATAGCGAAATATAATACATATTTTTTTTTAAAAAAAAACGGAGGGTGTAGACAATA
ACCAAGATAATCACATGCTACGATCACTTTCTCCAAGCAAGTTTTTCACAGTATATCTTCTAACGACCCTACTACAGTGT
ACATCACACTGCTATATTGTTATATGACCAAGATAACTGCGCAATACAATCCCTAGATCCCTCTGCTCAACAAACAGATG
GCTGTGGCATTTCAGAGGGGCACACACACTCCCAGCGTGCACGGTGACGAACTGTGTTGCTCCTCGCTAGCACTTGTGAA
GTAATAATAATATATCTTCACTACAAAGTTCAAGCCTCCTTTCTAGTTATCCTGTATGCAATACCAGCAGCAGCGGAAGA
GAGGTTAAAAACATGGGAGGGTGGTTTCTGAGCAGTAAGAGCACACGGAGGTTTCCAGTTTCCACACCTGAAGCAATAGA
TTCCAAGGGCATCCTTGATTTCATGCACAACCGACACAGCGAGGTGCAGGTAGAGACCCACTGTCACAAGAAAAATGGAA
CAGTGCTATGTAAATGCTGAGTGTGACCAGATAACCAAACAGAAACATCGACATAGAAAGGGGGCACCGGGATCCCACAA
GACAGACACATAACACACTGTAGATTTTTTTTATATGCATAGTTTAGTTGTACATACTATGAATATGAGAATACAACATG
CGTAGATGATGGTCTCCCTGATCATACCCGGCATAACAGTGATACAAGAAAAAGAACTACAGTTTTATGACGCAGTGATC
CATAGGAAATGAAGACTTTAGAGAATATACTATCTGAAATAGCACTTTATAAATCTACACGGGCTCTTTAGGAAGAGCCC
GCAAGGCATGATACTGTTGAATATAATGGACAAACTGAATGTTAGTTCCATAGAAATGGTCATATGACTAGGGGTGGTAA
TGAATCGCGATCCAAATGTTTCTTCATGATTCGTTTGAGTCATTAATTAATTTCAGTTCAAAAATAAATAGAAATAGAGC
TTCATTCCAATATAATCCGATCCTTAAATTTTGTATGTAAAATTTAGAGCCCGTTACCGCCCCTACATAAGACACAAGTA
TGGAAATGAAAATGCTCAGGTTCACCTGTATATGCACAATAAAGCAGCAGCAGAACAAGCTCATCAACTAAAGGACTCCT
GTCAGCAAAAAGATTTGAGTCATTTAGTGTAAGCATAAACATTAAAAGATCCGTCTTTCAGATATTACCGGTACCAGGTG
GAATAAACACACATATAGGGGCTTACCCATCGTTGATCTTTGCAATGAGAGCATTTGCAATTGGAAAACAAAGAAACACC
AGAGACTGAAATAAGAGTTTTTTTTTTGTCAGCGCTTTAATAGTAGCCTACACTTGGCATCTAAAGATGAGAATACAGGA
CACTTCAAAGGCATACCATGAACATCCCAGATTTTAGACCTTTGGGTTCATCACACAAATGAGCAAGTATCATTCTTCCC
TGTTCATAGATGATTATTTACATTATAAGCAGTAGTTATAAATATAAACAAAAAGAGTGATACTGTGATAGTGCGTTAGT
ATTACACTGAGTTTGTCCCTTCAGAAAACCACACATTACCTGTTATGGTCGCTAGATCGGTGAGGGATTGGAGAGGGGTA
TCGATGGGCAGGAACGTCGGCCGGGGGCCTCTGCCCACGGCCGAGCAAGAGGAGGGTTTGTCCCTTCTAATTCTTGCCTA
CTTTATTTCTCATTCATTGATTACATAAATAGGCCAGCTGACCGTCCCTATCTAGCTAGAGATCCTTATCTCCTTAAAAC
TCTCCTAAAAACTCTCAACAACTACTAACTGATAACCTTCCTAGATAATCTCAACTAATCTCCTAGATAATCTCAACTAA
TCTTATCTCTAACTACCCTTATCTAATCCTCCTTAGAGGACCCATCGCTGCTGCTACCGCAGCCCCTCCATGGGCCTCCT
TAGGCCCTGACACTACACCCCTCCTGGACAAGCAGCTCGTCCTCGAGCTGCAGCATGACGGGTGCTCAAAGACCGAGTCT
ACTTGACCCAAAACCAGACACCTAGAAGACAAGCCTTTTACATCTCGGCTTATCTTATTATTTCGAATCTGATTTTTTTT
ACCCCATAAGATAAGGCGGACACCCTCCGCGCATTGGACTTGCACGTGTGCAGCCACCTGGATCCCATGGACGCCATCTA
GACGAAAGGGGAGCACATGGACGGGCACCTGGCGTAGGTCGCAACAATAACCAGCGGAGGCGCCCTCGTGGCGGACGGTA
GCGGAATGTGGTGGCGCTAAATAGTGCGCCCTTGCCGATGACGAGAGGAGTGCCTTCCCTACTGCCGCTGTCGTAGAGTT
GAAGTTCGTCGCCCGCGGGACACATACCATGCTCGCACTTGGAGATAGTGGCCCGGTGCTGCTGCTGATGGCCGTCCGAC
ATGGCGAGGTCAGGCCCCTGTGTGCCGAGGTCAACCGTCACCAAGGCTGCCTCGAGCATCTGCCAGCGCATCTCCCGCAC
TCTCCGTCGTGCAAGGAAGCCACGAGCAGCAGCTTGTATGCCCACAGCCGCCGACGTCTGGAGCCGTGCGGACAACGCCA
GCTGGTGCTGCTCATGTTGCACTGCTGCCTTGATTTGCAGCAGCCCTTGCTCAACCTTCTGGAGCGTGGCTTGCATCTTT
GTGAGATCAGCCCTTATGTTGGTCCACAAATCCCCCATCGATGGAGCTGGTGATTGCTGAGTCGTGGCTGCCCCTAGTGG
CGTCGCCCATGGGGATGGAGACGCCGTCAACGAAGATGATGTGATGAAATTTGGCGTTGTCCCTGGGGATGGGCATGTCG
ACGTCCAGGATGTGGTGACAAAATTGGCAGGCGATGCTGCCCATGGAGATAGGGACGCCGATTGCCAGGATGGCGTGACG
AAGGTGGCATGCGGCGTAGCCCATGGAGATGGGGACGTCGGTTGCCAGGACGGCGTGACGAAGGTGACATGTGGCATTGT
CCATGGAGATGGGGACGCCGATTGCCAAGATGACGCCGCGAAATTGGCAGCAGAAGCCATGGGATCAGATCGAAACCCAA
GCTAGCCGATACCAGATGTTATGGTCGCTAGATCGGTGAGGGATTGGAGAGGGGTATCGATGGGCAGGAACGTCGGCCGG
GGGCCTCTGCCCACGGCCGAGCAAGAGGAGGGTTTGTCCCTTCTAATTCTTGCCTACTTTATTTCTCATTCATTGATTAC
ATAAATAGGCCAGCTGACCGTCCCTATCTAGCTAGAGATCCTTATCTCCTTAAAACTCTTCTAAAAACTCTTAACAACTA
CTAACTGGTAACCTTCCTAGATAATCTCAACTAATCTCCTAGATAATCTCAACTAATCTTATCTCTAACTACCCTTATCT
AATCCTCCTTAGAGGACCCATCGCTGCTGCTACCGCAGCCCCTCCATGGGCCTCCTTAGGCCCTGACATTACCAAAGAAC
ATCATGCAACAGTTGAAATTAAGTCCAGTCTAATCTGTTATTCATATGAGAAAACAGCTGCATTGCTTGACTCATGCATT
CCATATCTATGTCTAATGGTAGCATGGAACTATCAAGTACTGATGACACTAATATTATACCACGGCTGCTACTGCAGCTC
GCTCTGCTGGTGCTACAGTAATGTGTGAGGAGGCTTGCAGCCTCCGCTTTCTAGCTCAAGCTGCTATTTTCAATTATACC
AGCCTTACAAAATTAAATCAAAAGGAACTTCGGCAAATTAAAATTTCAAACCTAAGATTAGATATAAAACTCTGTTTATT
ATTGATACTGGCCTACTCCCTACTGTATCTTGTTTGGAACTAAAAGGATTCGTTCTTGCCAGTGTTGTTGTACATAAAAA
AACCCTGTTGCATTGAGCAGCTACAATTAGCTAAATAATCTGAGAACAAAAAACAACAGCAACGAAACTTACCACCAAAT
ATCCAAAATTAAAGCCAGTTCCAATCACGAGCAAATGTGGCTGGTTCCTCATTATACTTGAAGGAGAAAGATAACACCTG
CATAACAAATAACAGGGACCTAAGTGTACCATCTAGATTTCTGAAGCTGTATCCTATACAATAAAAGATGATACAATTTT
CAGTTGGCATACCAGATAGCAACTCCAGCTAACAGTACAATAAAAGGAAGGATCTGCAGCCAAGTATAAAAAAACATAAG
AAAACGTATATTAATAGCACATGGTTTCTGCGGAGATAAACAGCGACTTGAATAGATAATATAAAATAACAGTGCATAAC
CTAAGGCTCCCAAACACAAAATGGTTATGTAACACTACCTCCGTTCTCGAATATTTGTCACCCGCTAGTTCATATTTGAA
CTAAAACGCAACAGATAAAAAAGAACGGAGGGTGTATAAACTAAAGAGGCAATAAAATAAAAACAACAGCTAGGTTTTCA
CATTGACAACTCAGATGCTCTAGAGGGCCAAATGCTCTGGAAGAGTGGAGGTCTGGAGGGAATTAGATATGTATAGCTTT
TTCAGCACTGGTGTTGCAAAATTATATACTCCATGAAAAAAAGTTATATTACTTGGAGCAAAGTTAATTTTTGTTGTTGC
AAAAACACACATTTCTTTTTTAAAAAGACTATCCCTTCCTTGTTTACTTGCTTAGGGCTTAATATTTTCAAATGGATGAT
CACTTACTGTTTCCAAAAGCAGAGTAGCAAAGCCAAACTGTAAAAATTGCACAGTTAACAAATTCTATTCGTCTGCATAT
AAGAAAAGTCAAAAGCTTACCATGGCTAATGCTAATGCCATGCTTCCTTTTCGTGCCTCAACTACCTCTTGGACATTGCT
GACACTGAACAAAAGAATCACTTCTAAGCAAAGATTGTATGCAACAAAGTTACATTAATTAACTATTATGCTTACTTCAC
ATTGCATTAAATTTAACTGAAATCACTAGCAAAAGAAGTGAGGATGTATGAAATGGGATGATATTGCAAGCAGTTTTGCG
GAATGAATACAAAGGACAGTGAGACATGTATTCCAGTTGCATTTATCAATTATCATTATTGCTTTGTGCTGAGGTGAATG
TCCCAAAGTCACTACCTGCATTTATCAATTCAATAAACTGGATGAACCAGCATTTGCATATAGTTCCATATTAGTTCTGG
ATGATGAATGCGAAGGGCAGTTAGGAAGTAGAGGAAAAGGAAGAGAAGCTTACTTGGATCTAACAGTAGGTATAACAGCA
CATACGATCATAAGAATCAGCACAAGAACATATAAAGGAATTTCAATTTCTGAAACAAGCAAAAGGAAGAACTTTAGAAA
TAATGGCATTAATAATTATGTGAGGCCATGAGCGTTTTGCATTTCTGGCACTTGACTAAAGAAACAGATATCACATTATA
GCAAAGAGCACAAAAATGTTATATGCATGCAGTCAAATAACATGGCAATAACAATAAGGCATAAAGGAAATAAGTAATGC
CGTGTTTGCATAAATTGATGACATCTCCTAGTGAGTACATACCAGAAAGAAATGGAAGTGGAATCCAACCAAAAAAGGGT
AGTGATTTCCGAAAATCCTGTGCCCACCATTCAGCGCCTAGATTAAGAGAACAAAAAACATCAAATGCAGTAACATTCCC
ATTTTAGAATAATTAAGAATGTAACATAGATTTGAATAAGTTAAATGCATATCAAGATTTCTTTATTGGGAAATTACCAG
TAAAAAATGTAAACAAATGTGATACATAGATCAGCATCAGGCCCTCCGTTGGTCCATTTATTGTAGGCAGAATGAGCGTA
TTTGTAAAGAAGCTGGTGACACAAGTGTAAATACCAATAAACAGCAGACAGACCTTTGTTAATATGAATATATTAGCAGA
CACCGAAAATAAAGATTAAAAACATCACTACAGCAACACAAGATGCAAAACTAATGACTGAAACCTGTAAATTTTCTTGT
GTGAAATCATTTGCTACAACAGAAGACACAGCAAGTACATTGCTAAACATCAGCTACCTCATAAATTGTCTCATGCAATG
CCGCATAGGTTTTTATTATGATGCTTGATGCCGCATAGGATTTTACTACTTGTGTAGTGTACTATTGTTCGAGTTGTTAT
TGGTCTGCAACTCAAAACATTCTTTTCTTCCATGCATAAACTAAGGCCCCTTTAGCATGGCTACACTTGACCAGTGAAGC
CGTTTTTTTGCTTCAGCTCCACAAACAGCTCTCCTGGTCCCAGTGGAGCTGAAGCCATTTTGGTATCCCATTTGGCAAAA
CAGCTCCATGTAGTGGACAAAACAAATGAAAAGACAACAATACCCTTTCTTTTTTCATATCCTTTTCTTCATGCCTTCTT
CGTTACTGTGCGTTACATCCCAGCGGCAAGCTCCACCTGCTTCCCCACCATGCCGCCTCGGCGGCCACGCCTCCGGTGGC
CATAAGCCCTCTCAGGCTGGGGGCAGACCTGACATCTTGGCACAGTGGGGCCATGGGCGTGGGTTGAAGCCGGGTGAATC
CAGTTTTTTGGCTCCATCCCACCCAAACCTCTGTAAGAGCAGGTTTTAAGGGGCTTCACCAGTGAAGCTGTTTTATTTTA
GCCCGTTTGGCAGAAAACGGCTCCAAAAGGCTCATGAAGCCGGTGGAGAAGCCCTGCCAAATGGGGCCTCAGAATTGTTG
AATATCACGAGACCACTTATTGTCTGTTAGACCGGTCCTATTCCTGGGGTCCAACAGATTTAGCTTGTTTTTGGTGTAGT
AGTGACTGTCTAGCCATGGATGTGTTTATGCATGCTTGTATGTGGCCGCCGTAAGGTCTTATCTTATACTGGTCCTCTAG
GACCTTAAACCCTTCTTAATTTAATGACGCACAGTTCTCCTGTGTTTTCACGAAAAAAACATCTCAAGCTCCACCTATAA
AGCGACACAAAAGCACTTTCCCTAACTAGAATAAACAAGAGGCAACATGTCGTACAAATATAGAAAAATGAGCACCCATT
CACCATGAACCATGATAAAGTAGAGAAATCATCTACCACTTTAAAAAATTGGCCTTTTAGCTGCCTAGGTGACAGTTTCT
AAGCACCATCCTCCTCCACTGAGGCACTGATCACAGAGTAGCCCACCTAATCAAATGATGAGGCGCTAGGCAGCACCCCA
CCCCAGACACTGACATACTTGTTAAGAAAATGGAAATAAACACTAAGTCACCAATGTGTTCCCCAGACATTGTGGAAGTA
ACCATGGGAGAAATCCACATTTGAGCTATTTTATCATATTACATTCCATAGCATATTAAACAATAACATGCAAAAGAAAT
TAAGCAACATTAAAACTAGATAACGTTGATATAACTTAATGGCCAATTTTGAGATAACTTAATGACACAATAGGTACAGA
GCCTATAGGCCTAAGAAGCTTTTACTATTTTAAGCACTGTGAAATCTAATCATTTGGTCAAGTGATCAGAAAACACAGTA
ATATTTGGGGAAAAGAGCATATTTCGCTCAAGTATAAAGGATGCACACACCAAAAGGGCTTGAAGGGTCTTACTGTTCCC
AGGTTGCAAGATAGAACGGGACAGCGGCAACTACCCAGAAACAAAATGTCCATCCTCCACACATCAAGGTGCTTCCAAGG
GCCAATGCTTCAAACTAACAACAAATCAGAAAAACATCTCAAAGGCCGAAGGAGAATAAAAAGGTTAAAGGGCTTAGAAA
ATCCTTACAGCACACGCAAGTGCATCACATCCTGTAAAATGGCAATTTAGAGATCGTAAGATGCCATGCTAATAGAGATG
AGAAAAGGAAAATGAGGGCTAAATAAGAACCATGATCAAAAAGTTCTCCAAGAGGACTCGATGAGCTAGTACGCCTTGCT
TGTTTACCATCAACAGCATCAAAAGTCTAGCATGGAGGCAATATTAGACTGTCAAAGCATGATGCTATAAGAAAATATAG
TTTCTCAAACTCTATCAAATTTATGAGCAAGCTGGCATCATAGTGTCCAGTTTAATCAAACATCCAATGAACCATTATGC
ATACCAGCAGATAACAAAGTAGAAAAAAAAGTATTGTGCTTCTTTTTAATGTCAATAAGGAGATACTACGTCAAAATACA
TTCAACTATATATGAGCAATATAGAGTTTGCCAAGTGGTTTGAATCTCAAGATTTAATATAATGTCATAGTTGTTTGCAG
GCCTGGTGCAGTGGTGAGAGCTATCTCGCTGAGTCACTAGGTTGCTGGATCGAACCAGCATCTCCGCAATTGGATGGGAG
GGGGGGTGCCTTGCCTCGGTTTATCCCTGCCTCCGGAACTAGGTCTGCCCTTTTCTTTAGTTGTTTGCAGAACAGGTTTG
GAACTTTGGATGATGCATGGTACAGATAATGCAATGACAACTGTATCAAGTCTAATAAACCACAGAAAGGGCACAGGGTT
AATGCTATTTAGTACATCGCCGAATACCAAAAGAGTGTTTTGCTCTCATTTAACTGCATGAAACATGTTTTATTTTATTT
TCTGACAGTGTGTTTAAACTGAAATTGAGCCCTGACAAATAAATTTTCTAGACCTATGCAACTAAGCTACAAAGACTGTT
CTGCAAAAGGTGACATGGAATTCATTTTAAACCACCTAAAGCAACTTCTTTCCACATAAGTTAACAACGAATCCTAAATT
CTACTGTTAACAGTGGCACAACCCTATTGTTTGCCTGGGCTCTTTTCTCTCTTGGGAGGAAACTAAATCCTAGGATAGGA
AAAGCATGACATGAAACTTTTAAACTGAAATACTCTTGTTTAGAAATGTATTACTGGTTGGTAATCGAATTGGGGGGGGG
GGGTGAGGAGGAAACAGAACAACGACTTAATTGTCCATTTAGAATCTCATGATTGTTTAGTTTCACAAACCTGGTACAAG
AAGAGAAGTAATCCATGGGCAAGATGGACCCACCTAGGGGGAGCAGTGTCAAGGTGAGGCGAACATATCTGCAGAAGTGG
TCATCATAGCAACAGGTTAAAAAATGAAGGGTTCTATCGTGATATAGAATGCATCAAAAGAAACGCAGGTTGGGATCTTA
GCAGCTGGTTAATAGCTTCACAAAATTGCAACTAATTCAGGCAAGAAAGACACTTACATAGCCAAGCAGCGCTGATAGTA
CTAGAAACGAAAATCCTGTAAGTGTGATCTGAAATGTCGGAAAGCATAACCATGTACTGCACCATAAGAGATGAATCCAA
CAAAGAATTGACAATGTGGTCATCGATCGCTTACCATGTTTGGTCTATTTATGAATCCACACATGCAAACAAAGAAAAAT
GTTAGTTAGCACAGAAGTTTTGATAAGGAAAGAACAAAGTGCAACATGAAACTTGATGCGTGCACTCTGCCAAAGCTTGA
TTTAGCACAGGGGTGAGAGGCTAGGTCCTAGGTGTTGGGATGGGAATTCTCTGTGTTTGGCAGTTAAGCGTGATCTTGTA
CATAAACTCTCTTTTATTGCTTAACTGAAAGTCAGTGCTCTGGCCATTTTGCCCCCCCCCCCCCCCCCTCCACTTTCTTC
AGTACCCAAATATATTTAAGAAATTTGCTGAAATAGGTCACCAAAATATATTTGATCTATGAACAGTAGTGACACATAGC
CGGGGGGGGGGGGGGGGGGGGCAAAACACTTAGCAGCAGCTGAGTGCATGCAATTTATTATTGCCCTGTGCCATAGAATC
CGGCCACTACTAAACAATGGCAACAGTACAATATCAGAACAAGCTAACACACACACACAACCACCTGTAAAGGCATTCAG
TTTTAGAAGCAACCGGATGTCATCCCTTAATTACTTCTTATAAGCGCATCCTCAGCTTCCCATAGTGATCTGCAGAACAA
CCTAAGCAAGCGTTCTGCGCATCTCCAGATTCAAATATTCCACAACAACGCTAAACACAAACAACTAGTCCTTCTCGGGA
GATCATGCAAAGCAATATTTGTTACTGCCCTTACAAATTGGGGAATGACCAGTAAGAAGCCACGCTCACACGCACAAAGA
GATGAGTTGGAGACTACTCACGGCATCCAGAGCGGGAAGAGAGTGACGCATCGGCTCCAGAAGGGCTGCAGCACGTACTT
GGCCACCACCGAGCGGTCCTCTCCGCTGTACCTATACCGCTTCAGCGTCTCCACGCCGTGCGCGCCGATAAACCCCATCC
TGCTCGATCGAGTTCGCCGCTGGCTGTGGGCGAAGGGACGCTGGGAGCGGACCGAGTGGTTTAAGAAGCTCTGGAAGGAC
GAGAAGGGGACGCGATTATGACGGGCGGGGGCTGGAGTGGTGAGGTGGCGGCGGTGCTTCCGCGAGCGGCGAGAAGGCGT
GGCCTGCAGGGGAGCGGATCTAGCCTAACGCAACGCGTGGTATATTCGTCAATCGTCACGCTTTCCGTGATGCGTGGGTC
CCATGCGTTCTGAGCAAGGATCAACGCAAGTACGCAACCCTGACAAAACGCACGCATACTTAGGCCTGTTTGGATCTCGT
GGCAAACAGTTTGCTGCCAAATTTTAGTACCTTAACCACGTCGGCTAATAAATTAGCTAAATGTTAGCTAATAGCATCTA
CAAGAGTCACTTTATTTTTGGCTCTCTATTTAACTCTCTATTTAATTTTTCATAATAGTTACACTCTATATGTAGCATTT
TACTCCAACAAACTATCTATTTAGTTTTGCTAGTTAGATGACTAACTAAATTTAGCTAGCGAGAAAGCTAATTTAGAGAG
GCAGATAGCTTGGCGAGTCAAATAGCTAATATGTTGGAAAGTTATTTTGCTGTTGAATAGCCAAAATTTAGCTAGTCCCT
TGGAGATGCTTAAGGGCTGGTAAATTGTTTGTCCATTAGCTATTTAACCTTGCTAATAGGTGCTAATAAATCGTATAAAG
AGGATAATGCATCTATTAGTCAAGTCTTCAAACATACTGTGACTAGTTTTTGCTAGCTAATTATTTATCGACTAATTATA
AGTCACTAGCAAACAATAAGTCATGAGGATCCAAACAGGACCTTATACATAATTCTTAGAATAAATTTAATATTTCAAAA
TAGATATGTTTGAAATTTTATGCTAATCTTTTTTATATTATCAAACATTATTACACATAAGAATAACATTTTGTATAGAT
TTTTTATGTATTATTTGCTCCCTGTAATTAAAAAGGTGAAAAAACATTTGAATCTGTATCCGATCTGTATTCAAATTTTT
ATATCTATTATTTGAGAATATATATGATAAATTTAAGGTTTAGTTTTTATAAATCTTTACAAGGTCAAGATTAAATACAG
GTCGAAGGGATCATGCTACAATATTATTTACTCCTGTCGAAGCAAAAATCTCAATACAATATCTTATTTGTCCGCAATAG
AAGAAAAATGACAAAAAATCTGACATTACAATAAACATCCGTTTCCACCCCTATCGATGGATACCGGCGACCCGATACTC
AATGGCTATTTACGCCATTAGAGTATGTTTATGAGCTAAATATTTTACTCATGGGTTTTTATTGGGAAAAATCTTCACCC
AATGGGTAAACATGTATTAGAAACTCGTGCGTATAAAATACTCAGTATAAACTTGGCTAAAAACATGAACTTGGACTTCA
TTCACCATCTTTTGTTGCCTATTTAACAATCTTTTGGGCAATAATGTTATGGAAGCCTTAACAGCTATTTGATGACTATG
TAATGGAACATGTAATGTATTACGTGGTATTATCCTAGTGTTTCTACTTTATCCAATTATCTTATTTATGGTGATGTTGA
ATGAATAATTGAATGATGGTAGAATTTTGTAATGGTATTTAGATGGATACACTTGATCTTTGTATAATGTATTATTTTTG
TAGATGTTTAATCTTTGCCGGTACGAGTGACTCATACCCACACATGTATGTGTATGGGGTAAATCCATACCCACTAGTGG
ATATGACTAACCCGGTGGCTTATTTTTTTGTCGTGGGTATGTGTATGGGATAGTAATACACGGTGGACATTTACCCATTC
CCATCTCTACGCACGCATACTCACACATGCACATAAATGTTTTAATCCAAACCAACTTATATTTTTCTATAATATTTTGT
ATCTATAGATTGCAACTGCAGCAATCCGAACAAATGCTTAAAGTCGTAGCAAACAGGCTAAAAATTCTAGCAAATAAATT
ATATGTGGTATCATGCAGTCTCTTGGGCGTCTCTGATATTTGGAAAGGCGATTTAGAACCTCTGGGTTGTACATGCTCTA
ACATTAAAAACTTGCTCCAACAGAGGTCCTATTTTATAAAACCATCAAATAATTATAAAGCTCAGCCTCTAGGTTCCTAA
ATACAGGACCTCGTATACTAGGGTCCTATCCTTATTTTGTAAATTATCTTTAACATTTTATCCCCCTAAATAATATGGTT
TATTTTCTAATAACATGATATAAAACTCAACTATTGGAGCTATAAATGTTTTTTAACCCTAAACACTTCAAATCATGTCA
TATTATATTTTAATTTTTAGGACTCAAATATAGGACTTCTTGTTGGAGGTGCTCTAAGTTATTAAAAAATAGCATATATG
TCGCTGTAACAAGAATAGATTATCTGTCATTAATGGTCCCTTTTGCATGGCTATTTGGATGGCTCCAGCTACGGCTCATC
GTGAAGCCCTACCAAACAGTAAAAATGGCTTCTCGCCGAGAGCCATTCAAGAGCTGGAGCCACTTTCTTGTTGAGAGCCA
GAGCACCAAAAACCTAGCTTCTACCGACTCCTCATACACCATTCGAAAAAACACAAGTGAAGCTATTTTGTCAAATGAGT
CGCAAAATGGCTCTGCCTCCTCTAGAAGAGCCAAGGAGCCAAATCAGCTAGAACCGGAACTGTTTTTTTAAGAAGCAAGA
GCCATGTTCCTAGACTGGCCGCCATAAATAGTAGACCGCATTTAACCACGCTTGGCACCGAGCCATAGCACGTGCGTCGA
CCCGCTTTCCACTCATGACCCCTCGAGTCACGTAGCACTCATGACCTACGAGCCCCCGGGACTAAATAATAGACCACATT
TAACCACGCTTGGCACCGAGCCATAGCACGGGCGCCGACCCGTTTTCCACTCATGACCCCTCGAGTCACGTAGCACTCAT
GACCTACGAGCCCCCGGGACTCCTGCACATTAAAGGCCCGTGTGCGTCTCAACCCGCGGCGCACTCATGATCTATTGGCC
TAGGACTGAGTGCGCAGACATCTGATAGGGCACTACACGATGGGCCACGACAAGCCCCAGGCTACGAAGGTCAGGGGTCG
GTAGCCAAAATGATAGCGTCGGGGACCATCGCAGCCCCGCGTATTCCGCCACGTAAATACGAAACAGATAATCCCGAGTT
CCACGAGTACACGTGTATTTACCCTGGGCAGAACGCTGATACTACCCTTGCCTTACGGCTCCTTCTAAAGGAAGCCACCA
CTTGCCGACCCCTCTCCTGGCTTATAAAAGGGAGGGGTTGGCCTCCAGGCAAGGGGACATGAGAGAGTTATTCCGTATGC
TTCAAAAGACAACCGAATGACCCCCCCAATGCTTTCAGACGGAGCACCCATAAG
>51_M22_unitig_6
GTGAAGGTCCGATTGAGGCCATCATCGAAGCCCGTAATAAAGGCGGCTACTTCCGCGAACTGTTTGATCTCTGCGCCCGT
ACCGACACCAAAAAGTTGAACCGTCGCGTGCTGGAAAAACTGATCATGTCCGGGGCGTTTGACCGTCTTGGGCCACATCG
CGCAGCGCTGATGAACTCGCTGGGCGATGCGTTAAAAGCGGCAGATCAACACGCGAAAGCGGAAGCTATCGGTCAGGCCG
ATATGTTCGGCGTGCTGGCCGAAGAGCCGGAACAAATTGAACAATCCTACGCCAGCTGCCAACCGTGGCCGGAGCAGGTG
GTATTAGATGGGGAACGTGAAACGTTAGGCCTGTACCTGACCGGACACCCTATCAACCAGTATTTAAAAGAGATTGAGCG
TTATGTCGGAGGCGTAAGGCTGAAAGACATGCACCCGACAGAACGTGGTAAAGTCATCACGGCTGCGGGGCTCGTTGTTG
CCGCGCGGGTTATGGTCACCAAGCGCGGCAATCGTATCGGTATCTGCACGCTGGATGACCGTTCCGGGCGGCTGGAAGTG
ATGTTGTTTACTGACGCCCTGGATAAATACCAGCAATTGCTGGAAAAAGACCGCATACTTATCGTCAGCGGACAGGTCAG
CTTTGATGACTTCAGCGGTGGGCTTAAAATGACCGCTCGCGAAGTGATGGATATTGACGAAGCCCGGGAAAAATATGCTC
GCGGGCTTGCTATCTCGCTGACGGACAGGCAAATTGATGACCAGCTTTTAAACCGACTCCGTCAGTCTCTGGAACCCCAC
CGCTCTGGGACAATTCCAGTACATCTCTACTATCAGAGGGCGGATGCACGCGCGCGGTTGCGTTTTGGCGCGACGTGGCG
TGTCTCTCCGAGCGATCGTTTATTAAACGATCTCCGTGGCCTCATTGGTTCGGAGCAGGTGGAACTGGAGTTTGACTAAT
ACAGGAATACTATGAGTCTGAATTTCCTTGATTTTGAACAGCCGATTGCAGAGCTGGAAGCGAAAATCGATTCTCTGACT
GCGGTTAGCCGTCAGGATGAGAAACTGGATATTAACATCGATGAAGAAGTGCATCGTCTGCGTGAAAAAAGCGTAGAACT
GACACGTAAAATCTTCGCCGATCTCGGTGCATGGCAGATTGCGCAACTGGCACGCCATCCACAGCGTCCTTATACCCTGG
ATTACGTTCGCCTGGCATTTGATGAATTTGACGAACTGGCTGGCGACCGCGCGTATGCAGACGATAAAGCTATCGTCGGT
GGTATCGCCCGTCTCGATGGTCGTCCGGTGATGATCATTGGTCATCAAAAAGGTCGTGAAACCAAAGAAAAAATTCGCCG
TAACTTTGGTATGCCAGC
>51_M22_unitig_12
CCACCACCATCGGGCATTTCGCCAGCATACACTCCAGGGCTGCCGTACCCGACGCCAGTAGCGCCGCATCGCTGGCGACC
ATCGCCTCACGGCCCATCCCATCCAGCAAATGAACTGAAAGGTCTGGCGCGACTTCAGCTTTGATGCGTTCAAACTGCTC
GCGGCGTTTGGCATTCACCAGTGGCACCACGATTTCGAGATCCGGATATGTCTGGCGCAAAAGCTGGGCCGTTTTCAGGA
AATCGGCACTAAGCATTTCAACTTCTGCACCACGGCTCCCCGGTAGCAACGCCAGGCAGTGGGCATCGTGAGGGATCCCC
AGCACATCACGGGCGGCATTTTTATCTGGATCTAATGGCATGGCATCAGCCATGGTATGACCGATAAAGCGGCACGGTAC
GTTGTATTTGTCATAAAACGCTTTTTCGAAAGGCAGAAATGCGAGCACCAGATCGGTGGCTCTGCCTATTTTGAAAACAC
GTTTCTGTCGCCACGCCCAGACTGACGGACTGACGTAATGAATGGTTTTGATACCCTGCTTTTTGAGGTTACCTTCAAGA
GTAATATTGAAGTCAGGCGCATCAATACCAACAAAAACATCTGGCTTCAGTTCGCCAAAACGCTTTGTCAGATCGGCACG
AATATGCAGTAAGCGACGCAGACGACCGAGCACTTCAACAATGCCCATCACCGCCAGTTCTTCCATTTCGTACCAGGCTT
CGCAGCCTTCAGCCTGCATTCGTGGCCCGGCAACACCAACAAAGCGGGCGTTGGGCACATGTTCTTTCAGAGCGCGGATT
AAACCGGCCCCCAGGATATCGCCGGAGGTTTCTCCGGCGACCAGGGCAATCGTTAATGGACGCTGTTCAGTCATTAACGA
ATCAGACCGCGCGTTGAGCGTGCAAAGAAATCGGTAAAGGCTTTCACTTCCGGATATGTTTCCGCCAGTTCAGCAATTTC
CGGTTTCACTTCATCGAGCGTTTTACCGCTACGATAAATCAGCTTATACGCATTGCGGATAGCGGTAATCGCCTCACGGC
TGAATCCGCGGCGCTTCAGCCCTTCGATATTGACACCGAACGGCGTTGCGTGGTTACCCTGCGCAATGACATAAGGAGGG
ACGTCCTGCGCCACACCGGAGCAGCCGCCAACCATCACGTGCGCACCAATGATGCAGAACTGATGGACTGCGGTCATGCC
GCCGATGATCGCGAAGTCGTCAACCGATACGTGACCCGCCAGCGTTGCGTTGTTGGCGAGAATACAGCGGTTACCTACCG
TACAATCGTGCGCAATGTGCGCGTTGATCATCAGTAAGTTGTCGCTGCCCACCTTCGTCAATCCACCGCCCTGGACTGTG
CCACGATGAATGGTGACGCTTTCGCGAATGCGGTTACGATCGCCGATTTCCACACGGGTCGGTTCGCCAGCATATTTCAG
ATCCTGGTTAACTTCGCCGATGGAGGCGAACTGATAAATCTCATTATCGCGGCCAATTTTAGTATGACCATTCACGACAA
CGTGAGATTTCAGTACGGTACCCTCACCAATTTCGACATGGGGTCCAACGATACAAAAAGGACCAATGTGTGCGTTCGCG
CCAATTGACGCGCCCTCTTCCACAATGGCGGTTGGATGCACAAAGGCGGATTTATCAATCACGTATCAGGCCTCCCGGCT
ACGAGCACACATCATCGTTGCTTCGCAAACTACTTTACCATCGACCAGAGCAACCCCTTTAAAACGGGTCAGGCCG
>51_M22_unitig_0
TAGATTGTGACATGGATTTAATTCCGTCTATGCTAATCTAGAGCTGGATTAGGCCCTGTTTGGGAACAAAGTTTTTGAAA
ACTACAGTTTTTGAAATACTATACTATACTTTAGTTATGACAATACCGTAATTTATAATACCGCAGTTTTAAAAACTGAG
GTCCAGAGCTAAGTTTAGAATGCCTTAAAACAACTATAGTATTTGCAATACTTCAGTTTTGAAAACAGAGATTTTACCCA
GCTTGCCAAACACCATTATGTATATAATACTGCAGTATTTGAGAATACTGCAGTATTTGAGAATACTGCAGTATTCTTCC
AAAACTGCAGAAAAACTTTGTTCCCAAACACCCCCTTAGTGTGTAAACGAACAAGGACTTAGGCCCTGTTTGGGAACAAA
GTTTTTGAAAACCACAGTTTTTGAAATACTACAGTATACTTAGTCATGACAATACCGCAGTTTACAATACCGCAGTTTTG
AAAACTGAGGTCCAGAGCTAAGTTTAGAATGTCTTAAAACAACTATAGTATTTGCAATACTTCAGTTTTGAAAACAGAGA
TTTTAGCTAGCTTGCCAAACACCATTCTGTATATAATACTGCAGTATTTGAGAATACTGCAGTATTCTTCCAAAACTGTG
AAAAAATTTCACTCCCAAACACCCCCTTATTGGGTCATGTCCATCGGTTCATTGAATTGCTCCCTTCTCTGCATCTACTC
CAACGACTTTCTCTTTCCACTGATATAGAAAAATCCCTCATAAGACCTTGTTTAGTTGCACATGGCCCTTCAATCCAGTG
GTATTAACAGTGAAATTAATTATTTTTAAGATAACAATATGTACTACAAATATTATATAATTTTTTGAAACTCTGAAAAT
AAATATAAAAGTCAAATAGCTTAGTTAAAGTATAAATATGAGTTGAATAGAGAGAATAGTAGAAGAGGAGAAATGAAAGG
AAAGAAGGTATTTAAAAATGAATAGAATGTATAAATAGAGAAAAAAGGAGAATGGTCGGAATCGGCCTTGGTGCCACTCG
CGGGAATCTGCATCTGCGATACAGTCCGCCTGAAATAATTTGACGTTGTGGTTTTACAGTTCTCTGAGAAGTCTAATTTT
AACCAAATATATATAAATAATATTTATAGTACGCAAATAGTATTATGTAATAATTTGTTCTGAGATATGAATATTGTCAA
TACTTCTATCGAAATCTAGTTAGACGAGAACCTCCAAAAGATTAGCCAAAAATATTAGCTAAATTTAGTGATTTAGCTAC
TCTCTAAAATAGATTTCATAAAAAAGAGTAGACTAATCTCATAGACTTTCTAAACCAACAGACTGAATGGCGAGTGACAC
ATGTTATCTAAAAATAAAGAGCGAAGATAAAGAAATAAAGAGCTATTAAATTTGAAGAGCTATTTACATTTACAGAGTCT
GTCGGAGACGATTTTCTTCCTCATAATATCTATATTTATTTTTACAAAATAATTAGGCTAGTCTCTTCTAGTTGCTCAAA
AAAAATTGTGCGATAAAACGGTAAGAGTACACCACTTTATTACATGATGCTACGTGGTGTTAGGTTTTGTTGTCTTTGTA
GAAAGGGCAGCAGTGTATTGCCCCTCTACTCACTGCACCCCATTATGGCCTGATGCTCGAAACATCATCATAACTAGTAG
CTAGTTGTAGCAACATAACGCATTGTCACATATGGACATACCACGAGTACTATGCATTATCAACAGATCTTTCACGCGAT
ACAAAGTGAACAAAGTGGGGGTATGAGTTTTTTATCTTTTGAAAGCATGTGAATGACGTGTCTAACAGTTCACCCATATA
GTCAACCAAAACACAATTGCATTGCTCGTAGAGTGAAGTTTAAATATGGGTATGAGAATATGTAAGCTACTCGAGATAAC
ATAATAAGTTTTCCATTCAATCAACAACTCAGTATCATAGAGTTTGTTAACAGTCCGAAGCCTAAATCGCGCGACCGCAC
CTTCTCTCTCCCTCTCTCTCCTTTCGCTCGTTTCTCTGTTTTGAGCGCCGCCGCACTCCGTCCGTCGCGCGCGCCGTCAC
CTGCCCTCGCCGTCCGTCGCGCGCGCGCTCGCCGCCGCACTCGCCTGCCCTCGCCGCCGCACTGCCCGAGGTCTCCTGCC
CGCGCGCGCTCGCCGCCCGCGCGCGCTCGCAGCCCGCGCGCCCTCGCCGGCCGCGCGCGCTCGTCCGCCGTCCTCCCTCG
CCGGAACGCCGGAACGCCGCAACGCCGCCCGCCGTGCCGCGCGCCCGTCGCTCTGCACGCGCGCCCGTCGCTCTGCGCGC
CCGCCGCGCTCCACCGACGGGAATTCGACGCCATCTCTGTCACTGCCTCCACCGCCATTGAGGTATCCTTCATCTTGTCC
ACCTTCATCTTCGCATTCTCTAGCACCTAGCTGAACACGTGATTAGGTAGAAGTGGGAGCTTAATTGCTCGTCAGTGCAT
GGGCGGCGTCACCACCCCGCCACCAAAAACTGTTTTGTCTTGACTGAGGGAGAAGCACAAACCTATTTGCCTTGGCATAG
CTGCCTGAGAAGGAGCTACACAGCATGAGCTATGATTTCCTTTTTGTCATTTTCGTCAGTGCTGTGAATTATTAATAGGT
GCAGAAAAATCTGTTTTGGGGGGGGAACCATCAATTTTCGTCGGCCTAGATGGTGGCCGACGAAAATATGTTCCCAGGCT
ATTTTCGTCGGCCACCATTCAGGCCGACGAAAATATGTTCCAGGGTATTTTCGTCGGCCACCACCTATGCCGACGAAAAT
ATCCTGAGCTATTTTCGTCGGCCACCTAGGCCGACGAAAATAAATGGTCGCCTCATTATTTTCGTCGGTTTGCTCAATGC
CGACGAAAATAGGTGATTTTCGTCGGTACCGACGAAAATAGATGCCTATTTTCGTCGAAATTATTTTCGGCGGTATGTTC
GTCGGTTTAGGCCTATTTTCGTGGGTTTTTGGCCCACGAAAATTTAGGCGTTTCCTGTAGTGGGGCCTGGGCCACGCACG
TCGACAGCGTGCATTTAAATACGCCGGCGGAGCTCGATCAACGAAAGTCGATCGAGAGACCCTGCTGCTAGCTAGCTGGA
CACCGAGAGAGAAAGAGAGAGAGAGCGAGAGATGGGCAGGAGGGCGTGCTGCGCCAAGGAAGGGGTGAAGAGAGGGGCGT
GGACGGCCAAGGAAGACGATACCTTGGCCGCCTACGTCAAGGCCCACGGCGAAGGCAAATGGAGGGAGGTGCCCCAGAAA
GCCGGTAAATAAATTGTTGATTAGCTTTTCTTTCAGATTTCGTTTTGGGATCAGCATATCATATATATATACCAAGACAA
GATCGACGACGACGCGGCTGATGGTGTGTGTGCAGGTTTGCGTCGGTGCGGCAAGAGCTGCCGGCTGCGGTGGCTGAACT
ACCTCCGGCCCAACATCAAGCGCGGCAACATCTCCTACGACGAGGAGGATCTCATCGTCCGGCTCCACAAGCTCCTCGGC
AACAGGTTACATGAGCTGACGACGAGCAGCCATCTGCTACGAATTCATCCGTTCCGGTGTTTGTCTACTCCTTTACATAC
GTACGTACGTACGTACGTGTTGGCATGCAGGTGGTCGCTGATTGCAGGCAGGCTGCCGGGCCGAACAGATAATGAAATCA
AGAACTACTGGAACAGCACGCTGGGCCGGAGGGCCGGCGCTGGCGCCGGCGCCGGCGGCAGCAGGGTCGTCTTCGCGCCG
GACACCGGCTCGCACGCCACCCCGCCGGCGGCGGGGAGCCGCGAGATGACCGGCGGCCAGAAGGGCGCCGCTCCTCGCGC
GGACCTCGGCTCGCCCGGCTCCGCAGCAGTAGTGTGGGCGCCCAAGGCGGCGCGGTGCACGGGCGGGCTCTTCTTCCACC
GGCGGGACACGCACACGCCGCACGCGGGCGGGACCGAGACGCCGACGCCAATGATGGCCGGTGGTGGAGGAGGAGAAGCA
CGGTCGTCGGACGACTGCAGCTCGGCGGCGTCGGTATCTCCCCTCGTGGGAAGCAGCCAGCACGACCCGTGCTTCTCCGG
CGACGGCGACGGCGACTGGATGGACGACGTGAGGGCCCTGGCGTCGTTTCTCGAGTCCGACGAGGAGTGGCTCCGCTGTC
ACACGGCCGAGCAGCTTGTGTAGACAAGACAACAAGTACACGTACGGAGTACAATTATATATAGCCATGCGTATGTATAC
TTTTTTCCCTTCTCCAATCCAAACAGAAATACGTATGCGTATGAAATAGTATCGGTTTCCTGCTGCATACATAAAAAAAT
AATCTGATTTAAATGATTTGTTTCGTTTATAAAAATAAGATCTCCATATCACATATGCAAATAGACTCGTTATAACCAGT
TTATGATATATAATGATACTAATTATGTTACACGCTGCAAATATTTATGTAGTATGGTACACCGCATAAAAATATATTTC
CTACTACACGCGCATAAATTTAAGATAGCAAAAATGAGCGTCGAAAGGAAATGATTTAACATGTATGGAAACAAAAAAAA
TATGATTTAAATATTTTATTTCCTCTATAAATATAGGATCTTAAGTAGTCATGCAGTTAGGTTCGTTAGAATCAGTTTAT
GATATATACTGATACTAAATATACTACATGATGAAAGTATTTATGCACTGCGGTACGCTGCGTAAAAATCTAGCATGCAG
TTCGAATCAACAACCCCACGTCCATACCGGCAAACATAAATCAAAAGGATTTGATTAGGAGAGTTAATTATGGTACTTAA
TTATGCGAGTTGATTAGGAAATTTATTTTTTTCTCGGTAACGGACACCATAAATCAAGGTATTGCATACACGAGATTTTA
TTGAATCATGACATATGACCTTATTTCTTAGAGCGGTTACCATTTTTCTGAATTTCTATTTCGTTGCGTAAAGATATGTA
TCGTAAATATCTTATGCATATGGTGTAAATGGTAAGGACCTAATAAACACGCAGAATTAGATAACTAGATAATGCATAAA
ATCAATAAAGAAATATATATAAAATCTAAATAGAAATATCATAAGGAGTCATTAACTGGCAATCTATCGTAAAAACATAT
TGATGTTGACACACCGCACGCGGGCGGGACGGAGATGCCGATGCCAATGATGGCCGGTGGTGGAGGAGAAGCACGGTCGT
CGGAGGATTGCAGCTCGGCGGCGTCGGTATCTCCCCTCGTGGGAAGCCAGCACGACCCGTGCTTCTCCGGCGACGGCGAC
GGCGACAGGCGACTGGATGGACGACGTGAGGGCCCTGGCGTCGTTCTCGAGTCCGACGAGGAGTGGCTCCGCTGTCACAC
GGCCGAGCAGCTTGTGTAGACAACAAGTACACGTACGGAGTACAATATATATAGCCATGCGTATGTATACTTTTTTTCCC
TCTCCAATCCAAACAGAAATACGTATGCGTATGAAATAGTATCTGTTTCCTGCTGTATACATAGAAAAAAAATCTGATTT
AAATGATTTGTTTCGTTCATAAAAATAGGATATCCACAGCAGATATACAACTAGACTCGTTATAACCAGTTTATGATATA
TAATAATACTAATTATGCTATATGCTGCAGATATTTATGTAGTGTGGTGTACCGCATAAAAATATGTTTACTACTGCACG
CGCATAAATTTAAGATAGCAAAAATGAGCGTCGAAAGGAAATGATTTAACATGTATGGAAACAAAAAACATGATTTAAAT
ATTTTATTTTCTTCATAAATATATGATCTCTTAAGTAGTCATGCAGTTAGGCTCGTTAGAACTAGTTTATGATATATACT
GATACTAAATATGCTACACGATGAAGGTATTTATGCACTGCGGTACGCTGCGTAAAAATCTAGCATGCAGTTCGAATCAA
CAACCCCCACGTCCATACGGGCAAACATAAATCAAAAGGATTTGATTAGAAGAGTTAATTATGGGACTTAGTTATGCGAG
TTGATTAGGAAATTTATTTTTTTTCACAGAAACGAACACCATAAATCAAGGTATTGCATACACGAGATTTTTTTGAATCG
TAACATATGACCTTATTTCTTAGAGTGGTTACCATTTTTCTGAATTTCTATTTCGTTGTGTAAAGGCATGTGTCGTAAAT
ATCTTATGCATATGGTGTAAATGGTAGAGACCTAATATACACACTAGATTAGGTAAGTAGATAATGCATAAAATCAATAA
AGGTATATATAAAATCTGAATAGAAATATCATAAACATACGATAGATGGAAGGGGAGTCATTAACTGACAATCTATCGTA
AAAACATATTGATGTTGACATATATATATGTATACAAAGTAGCATAAAAATAGATATATGATTGTATGTCGTCCTTCCAC
CGGACACATGCATATGGGTGTGTCCCTCACGAGGCGCATGCATGTGATCTTATTTTTATGGCACATCCGAGAAATATGGA
AACCACCAGACACATGCATACGAGAGTTTCCATTGTATGCATGCAAATTTTATGACATTTTCGTTTTCCCACTGTTCCCA
TTGTATAAACGTAAAATTGAATGGCAGGAATTGAGCAAAAGCATAAATTCTTATAGAAAGTTGCATAAATATCTACACCG
CGCATCATAATTCATGAAAAAGTCCTAATATGTGCACAATCAACAACCCCATGCATAAAACAATGATTGGAGCATATTGT
CGCCGTCTCGCGCGTCTCCGAGGAGCCGACACCGCACACGCCTATGGATCCGTCGCCACATGCGCACCTCCCAGATCCGT
CGTCGTTCGCGCTTCCGGGGGGCATCGCTGCCGCACTCGCCTCAGATGGCGTCGCCGTCTCGTGCGCCTCTGGTATCCGC
TGTCGCCTCTCCCGCGTAGGAGAGGTCGCCGTTGTCGCTCCCGCCTCAGATGGCCGTCATCGCGTGTTCCATCAGGGAAC
ACCGTCGTGCGCGCATCAATGGGGTTGGGGCACCGTCGCTCGTGCATCGTGGTGGGGGCGTCGCCGCTAAAAAATGAAAT
CCTAGCGCTCTGGAATTTCTTTTATAGACGTCCGGGAAATGATGTGGCTGAACCGGATGCATTGTTGAACAGGACTTCGT
TGTGGATTGTCGTTGGCCCGCATGTTGTAACTTCATCATGTTCATAACCAGGCATAGATCCTGCTCTGCACCGTACACGT
CCACCTGCTCTCATTTTAAAAAAACGATTACACTGTAGTATGTATATATTTATATATAGTCACAACAATATAATATGCAT
CTAAGGTAGTCGATGCAAGATAGGACTATCGGTCTGTTCGCTGTGTTGCTTATTCTAAAATGGCTTCTATTTTTTCTATA
AGATTTTATTTCTATAAGTTATAGTTGTATTAGTCCAAACAGCTAGCTTAAAGACATAGCAAAGAGGTCGTATATTTGAT
GAGTATAACAGCCTAACTCCATGCAGTTTTGTACGCAATAGGGTAGCGTTGAAGGCTTTTGTAATGTACGTCAAAAACTA
CGCAGGTAGCCTCCTACTTTGTTTTACCAAATTCCTTTGTTCGGTTAGACAAATCCACATGCAGCGAGGAGGGAGTTAAT
GAATCGCCCTAATGCATGCTCCTTCAGTCGCAAGAGGGTGTTTGGTTAATGTCCATATCACATTGGATGTTTAATGTCCA
TTACGAGTATTAAATATAGTCTAATTATAAAAATAACTACACAACTAAAGACTAAACGACGAGACAATTTTTAAATCTAA
TTAATCTATTATTAACAATATTTATTATAGCATCATATGATCGAATCTTGGGCTAATTAGACTTAAAAGACATGTCTTCT
TACCATTTAGTTCTTATATGTGTAATTAGTTTTATAATTAGACTATATATATAATACCTCTAACTAGTATTTAAAATGGT
ATAGTGCTTCTGGTCGGTATGCCCCGCCAAACTCCACGCTCGGGTGAGCTCTCCTCCTCGATGGCACGCACGGCCTCTCC
CAACACAACATCTCATTCTCTTATCCCTAAGGCTCTTAGCAGCTTACCCATCTTCTCTCCTATCTTATTTTTTGTTTTAA
ATTTCACTGTCTAAATAGTGTAGTTTAAAGTGCAAAATAATATTTTACACGAACTGCTGGAGACACCCTAATCCACAGTT
CCGCACCTATCCTCGCAAGTGGAGAAGAGGAGCCCGACGAAGGAGGAGAAAGGCTTGCCAATGGAGGAAAAGAGAAAGGG
GGCGTCAGATATTGACATAGGATAAGAGGCGTTGTTAGAGAATAGAAACAATACTAAAATTAAGGAAAGCCATAGTAAAC
ATTTCAATACCAATTTTGATTGTCGGGGTAATTGGTTCCAACCAGTACTAATATCAAAACATTAGTATCAGTTGGAGATA
CTAACCAGTACTAATCTCATTTGGTAAGTTCATTCTCTCGTATAGTATAGTTAAAATAGTTGTTTGTTTATGTAGATTTC
TTAATATTTGTGGTTGATTTGTATAATTTAGAGAAAATAGTAAGTTTATCTTCTAATATGTGTTTAAATATTTATGAATG
AAGTATAAATAATGAAGTAGAAATTAGTACTAGAAAACGCTTCAGCTTTTTGTTTTAATATTTATTGATTTATTTGAGTT
AATTCTCGTATATGTTGTGTATTATGTATAAAGGTAATATAATACTCTATAATAGGCCAGGTGTTGTCTAGATTTTTCAA
AGAATTTGTTAAACATTTCACTTGTTTAACTGTGAAAAAGGTTAGAACGCTCATCCTCTCGTACATTATAGTTGAAATAG
TTTTGTGTAGATTTATTCAATTTTGTGGCTAATTGTGCCTTATGTTTATTACAAAGATTGTATCAACAATGTTTATATAA
ATAATGCAGATGGACTGCCAATGAATGTACAACATGAATCAACGCTCTAAAGGATATATTGAAGGTATTCACTACTTTTT
AAAGACGGTCGAGAGACACAAGCTTAGAGGTTTCATGCGTTGTCCATGTAGAGACTGTAAAAAAGAGAGAGAATACTTGT
CATCGGCACCAATTCAAGAGGATTGGTCAAGACAAAATGAATAAGATATTAGGAATCGTGAATTGGTTTGACCATATTAC
TATTAGTCTATATATGCTTCTATGAGAATCAAACTAGACCATTTATATCTAGATGACATTGAAGCAAGGTTCACAATATT
GAAGAAATGATTCTCTCAATGGATGCTCAATATAATGTGACTCAAGAATGGTTTGATAGGGTGAATGACATTCAATGCAT
GCTCAATATGATGCTCAATATGATGTGACTCAATGTTCACATCTTTGTCTTCGAAGATAGCATGGAAATGGCTGAGAAGG
ACTAAGCGAAGATGGAGGCCAAGCAACGACTTGTGGATCAAGTACCATGGCTAAGGTGAATAAGAGAGTACTTGCACCAA
GTCGATGAATTAATCATCTATAAAGAGTTATATAGTGTTGATGCATCAGTAAAGTGATTTGAAGCCATGAGTTGAGCTCA
TATATGGTGAAATGGTTGAAGTCACATGCTCGATTTGTGTTTGCTTCAAAAGGTGAGGCAAAGATGTTTTTGATCCTTAT
GAAGCAACACCATAAAGAAATCACACATGAGACACCAATGACTCAAGGAGTTTACATAATTATATTTTATTTAACTTGAG
TATAGAGATCGTTGTACTATCAAGGGAGATCCAAAAAGAAGGTTGGTATTGATACTAAAGCTTATAATCCTTGATCCAAA
ACTTCTATTTTATCCTTGTTAATCCTTAGTGGAAGTATGTAGTACAATCTTTTTATGTTTATCTTGTTCAAAATTGCTTT
ATGAAAAATCCTGATTCAGTCGGGATTCAGGCTGGTTCAGCCAGGATTGAAATCCTGGTTCAGCTAGGATTCAGGCTTGC
TCAGCAGGTATTTTCTTGGTCCACCAGGTACTCAGCCAGGAAGTTGACCGGGATCCTTTCTGCTGAATATCGACTCAGCC
GGTTTCAGACCGGCTCAGCCGGTTTTCCTCATTGCTCAGCTCCCTGCCCAGCCGAGCAGTTAGTCGGTTTCCTCTCTGTT
GGAAATTGGCTCAGCCGATTTCAGACCCGGCTCAGCTGGATTCTCTCCCATTTCACCTTGCTGCTCAGCCGGTGGCTAGA
CCGGTTTCAAATGCCCAAATAATGAAATCTTGAATAGTTCTGCCTTTCAAAAAGCCATATTGATTTTGATGAATTAATTT
TGTCATTACTTGTTGAAGTATATCTGCCAAAATCTTAGTAATCAGCTTGATAGAGCAATTGAGTGACGATATAGGTCTGA
AGTCATTAACTGAAACTAGATTATCTTTTTTGGGATCAAAGTAATATATGCTCCATTAATACTTCACAAGCAAATGTTAT
GATGAAAGAAACCATTGCATAAATCATAGAAATCCATTCGAATGATAGGCCAACATTTCTTGAAGAAGTCTGAATTAAAG
TCATCTAGACCTCGCAATTTGCCCCAAGGTTAGCCTTTAACAATGCTATTAATTTATTCTGTTGAAAACTTAGTTTCAAG
CAACTGAAGTGCATCAACCTGTGGGAAAAGGTCCTCAAGATTAAGGATCGATCCCTGATAGAAAGAGATTCATAATCTTT
CTTTGAAAGCATTCCAAAGGACTTTCTTATTGTCATGGGAGTAAACCAATTGATTTTCAAAATTTAGGAGACAAGAAATG
TATTTTATTTTGGAAGAGAGAGTAGTGTTGGCATGGAAGAACTTAGTATTTTTGTCCCCAACCATTACCCAGTTGATTTT
ACTTCTTTGCTTCCAATATTCATTTTGTAGCTTGAGTAGGAGATCAATATTCTTGCGTACTAAGATCCTGAAATTCCATT
CTATAACCGAGAGATCTCTAAATTCTTCCAAGATACTAAAAATGAAGAATTGTCTTGTTTGTTGAGATATATCAAAGATG
CTAACGATTTTATACTTTTTGCCACGTTCTAATTAACAATGCACTTTTCGTTTATTCTGTATATGTATATAGAGTTCTGT
[truncated: 575,826 more chars]
