# Supplementary material for: Paramutation at the maize pl1 locus is associated with RdDM activity at distal tandem repeats
Source: PLoS Genet. 2024 May 30;20(5):e1011296. doi: 10.1371/journal.pgen.1011296 (PMC11166354; doi:10.1371/journal.pgen.1011296)
Supplement: S4 File — (TXT) [file pgen.1011296.s022.txt]

##gff-version	3
Pl1-Rh_region	RepBase	Repeat	1	985	7118	-	.	Class=LTR/Copia;Name=PREM2_ZM_LTR
Pl1-Rh_region	RepBase	Repeat	988	1771	4063	+	.	Class=LTR/Gypsy;Name=Gypsy12-ZM_LTR
Pl1-Rh_region	RepBase	Repeat	1772	9160	45522	+	.	Class=LTR/Gypsy;Name=Gypsy-199_ZM-I
Pl1-Rh_region	RepBase	Repeat	9161	10377	6792	+	.	Class=LTR/Copia;Name=LTR_JI1
Pl1-Rh_region	RepBase	Repeat	10378	17117	49665	+	.	Class=LTR/Copia;Name=PREM2_ZM_I
Pl1-Rh_region	RepBase	Repeat	17118	18347	6864	+	.	Class=LTR/Copia;Name=LTR_JI1
Pl1-Rh_region	RepBase	Repeat	18348	21200	11779	+	.	Class=LTR/Gypsy;Name=Gypsy-199_ZM-I
Pl1-Rh_region	RepBase	Repeat	21201	22513	8913	+	.	Class=LTR/Copia;Name=PREM2_ZM_LTR
Pl1-Rh_region	RepBase	Repeat	22514	29326	55875	+	.	Class=LTR/Copia;Name=PREM2_ZM_I
Pl1-Rh_region	RepBase	Repeat	29327	30637	8554	+	.	Class=LTR/Copia;Name=PREM2_ZM_LTR
Pl1-Rh_region	RepBase	Repeat	30638	30763	790	+	.	Class=LTR/Gypsy;Name=Gypsy12-ZM_I
Pl1-Rh_region	RepBase	Repeat	30764	31642	5123	+	.	Class=LTR/Gypsy;Name=Gypsy12-ZM_LTR
Pl1-Rh_region	RepBase	Repeat	31643	31758	739	-	.	Class=LTR/Copia;Name=Copia12-ZM_I
Pl1-Rh_region	RepBase	Repeat	31860	32001	829	-	.	Class=DNA/hAT;Name=hAT-N36_ZM
Pl1-Rh_region	RepBase	Repeat	34595	34783	410	-	.	Class=DNA/MuDR;Name=MuDR-N1_ZM
Pl1-Rh_region	RepBase	Repeat	35390	36647	7435	-	.	Class=LTR/Copia;Name=PREM3_ZM_LTR
Pl1-Rh_region	RepBase	Repeat	36648	43059	50979	-	.	Class=LTR/Copia;Name=Copia13-ZM_I
Pl1-Rh_region	RepBase	Repeat	43060	44317	7447	-	.	Class=LTR/Copia;Name=PREM3_ZM_LTR
Pl1-Rh_region	RepBase	Repeat	44375	44519	778	+	.	Class=DNA/MuDR;Name=MuDR-33_ZM
Pl1-Rh_region	RepBase	Repeat	44520	45224	3074	-	.	Class=DNA/hAT;Name=hAT-17N1_ZM
Pl1-Rh_region	RepBase	Repeat	45232	45314	362	-	.	Class=DNA/hAT;Name=hAT-N26_ZM
Pl1-Rh_region	RepBase	Repeat	45699	46296	2577	+	.	Class=DNA/MuDR;Name=MuDR-33_ZM
Pl1-Rh_region	RepBase	Repeat	46400	46536	508	-	.	Class=DNA/EnSpm/CACTA;Name=DOPPIA4B_ZM
Pl1-Rh_region	RepBase	Repeat	46617	46677	236	-	.	Class=LTR/Copia;Name=RLG_scAle_2_1-I
Pl1-Rh_region	RepBase	Repeat	46753	46958	807	-	.	Class=DNA/MuDR;Name=MuDR-N1_ZM
Pl1-Rh_region	RepBase	Repeat	47416	47496	456	-	.	Class=DNA;Name=DNA-TA-1_ZM
Pl1-Rh_region	RepBase	Repeat	49644	49691	266	-	.	Class=LTR/Gypsy;Name=RLG_scDEL_6_1-LTR
Pl1-Rh_region	RepBase	Repeat	52019	52175	1098	-	.	Class=DNA/hAT;Name=hAT-N36_ZM
Pl1-Rh_region	RepBase	Repeat	52911	53014	269	-	.	Class=LTR/Gypsy;Name=Gypsy-129_ZM-LTR
Pl1-Rh_region	RepBase	Repeat	53088	53136	261	-	.	Class=LTR/Gypsy;Name=Gypsy-181_ZM-I
Pl1-Rh_region	RepBase	Repeat	53163	53213	262	-	.	Class=LTR/Gypsy;Name=Gypsy-79-I_ZM
Pl1-Rh_region	RepBase	Repeat	53608	53679	230	-	.	Class=LTR/Gypsy;Name=Gypsy-79-I_ZM
Pl1-Rh_region	RepBase	Repeat	55424	55506	670	+	.	Class=DNA;Name=DNA-TA-1_ZM
Pl1-Rh_region	RepBase	Repeat	56375	56426	253	-	.	Class=DNA/Helitron;Name=Helitron-N6_ZM
Pl1-Rh_region	RepBase	Repeat	57101	57173	385	-	.	Class=DNA/Harbinger;Name=HARB-N19_PaM
Pl1-Rh_region	RepBase	Repeat	57353	57462	394	-	.	Class=DNA/Harbinger;Name=HARB-N31_PaM
Pl1-Rh_region	RepBase	Repeat	57616	57777	331	-	.	Class=DNA/Harbinger;Name=HARB-N31_PaM
Pl1-Rh_region	RepBase	Repeat	57884	58009	601	+	.	Class=NonLTR/L1;Name=L1-4_ZM
Pl1-Rh_region	RepBase	Repeat	59307	59443	655	+	.	Class=NonLTR/SINE/SINE2;Name=SINE2-1_ZM
Pl1-Rh_region	RepBase	Repeat	60586	60640	237	+	.	Class=NonLTR/L1;Name=LINE1-8_SBi
Pl1-Rh_region	RepBase	Repeat	61613	61698	547	+	.	Class=DNA/Harbinger;Name=HARB-N60_ZM
Pl1-Rh_region	RepBase	Repeat	61703	61960	1701	-	.	Class=DNA/Harbinger;Name=HARB-N2_ZM
Pl1-Rh_region	RepBase	Repeat	61963	62152	1375	+	.	Class=DNA/Harbinger;Name=HARB-N60_ZM
Pl1-Rh_region	RepBase	Repeat	62161	62556	1346	-	.	Class=DNA/hAT;Name=DS
Pl1-Rh_region	RepBase	Repeat	62565	63159	3377	+	.	Class=DNA/hAT;Name=HAZEAN2
Pl1-Rh_region	RepBase	Repeat	63215	63267	294	-	.	Class=DNA;Name=TE-3-1_ZM
Pl1-Rh_region	RepBase	Repeat	63315	63388	384	+	.	Class=DNA/Harbinger;Name=DNA-3-5_ZM
Pl1-Rh_region	RepBase	Repeat	63397	63684	1059	-	.	Class=DNA/Harbinger;Name=HARB-N25_ZM
Pl1-Rh_region	RepBase	Repeat	63871	64033	421	-	.	Class=DNA/Harbinger;Name=HARB-N28_PaM
Pl1-Rh_region	RepBase	Repeat	64788	66845	9620	+	.	Class=NonLTR/L1;Name=LINE1-20_ZM
Pl1-Rh_region	RepBase	Repeat	66847	67468	4132	+	.	Class=LTR/Copia;Name=LTR_JI1
Pl1-Rh_region	RepBase	Repeat	67469	68100	4881	+	.	Class=LTR/Gypsy;Name=Gypsy-203_ZM-LTR
Pl1-Rh_region	RepBase	Repeat	68101	76409	73243	+	.	Class=LTR/Gypsy;Name=Gypsy-203_ZM-I
Pl1-Rh_region	RepBase	Repeat	76410	77042	4896	+	.	Class=LTR/Gypsy;Name=Gypsy-203_ZM-LTR
Pl1-Rh_region	RepBase	Repeat	77043	77611	3585	+	.	Class=LTR/Copia;Name=LTR_JI1
Pl1-Rh_region	RepBase	Repeat	77612	82800	37219	+	.	Class=LTR/Copia;Name=PREM2_ZM_I
Pl1-Rh_region	RepBase	Repeat	82802	83950	6761	+	.	Class=LTR/Copia;Name=PREM2_ZM_LTR
Pl1-Rh_region	RepBase	Repeat	83951	90687	51159	+	.	Class=LTR/Copia;Name=PREM2_ZM_I
Pl1-Rh_region	RepBase	Repeat	90688	91888	7229	+	.	Class=LTR/Copia;Name=PREM2_ZM_LTR
Pl1-Rh_region	RepBase	Repeat	91889	93466	9825	+	.	Class=LTR/Copia;Name=PREM2_ZM_I
Pl1-Rh_region	RepBase	Repeat	93467	94626	7214	+	.	Class=LTR/Copia;Name=LTR_JI1
Pl1-Rh_region	RepBase	Repeat	94627	95001	1167	+	.	Class=NonLTR/L1;Name=LINE1-20_ZM
Pl1-Rh_region	RepBase	Repeat	95002	98591	20580	+	.	Class=NonLTR/L1;Name=LINE1-18_ZM
Pl1-Rh_region	RepBase	Repeat	98659	98699	240	+	.	Class=LTR/Gypsy;Name=Gypsy-74B_ZM-LTR
Pl1-Rh_region	RepBase	Repeat	100133	100243	291	-	.	Class=DNA/EnSpm/CACTA;Name=EnSpm-15B_ZM
Pl1-Rh_region	RepBase	Repeat	100329	100553	526	-	.	Class=DNA/EnSpm/CACTA;Name=EnSpm4_SB
Pl1-Rh_region	RepBase	Repeat	100819	100878	230	+	.	Class=NonLTR/L1;Name=LINE1-11_SBi
Pl1-Rh_region	RepBase	Repeat	101619	101923	2111	+	.	Class=DNA/Harbinger;Name=HARBN2_ZM
Pl1-Rh_region	RepBase	Repeat	101957	102042	420	-	.	Class=DNA/EnSpm/CACTA;Name=SHOOTER-B
Pl1-Rh_region	RepBase	Repeat	102071	102125	237	+	.	Class=DNA/Harbinger;Name=HARB-N18_ZM
Pl1-Rh_region	RepBase	Repeat	102166	102201	262	-	.	Class=DNA/Harbinger;Name=HARB-N18_ZM
Pl1-Rh_region	RepBase	Repeat	102278	102380	597	-	.	Class=DNA/Helitron;Name=Helitron-N12B_ZM
Pl1-Rh_region	RepBase	Repeat	102533	103111	1693	+	.	Class=DNA/Harbinger;Name=HARB-N55_ZM
Pl1-Rh_region	RepBase	Repeat	103301	103390	498	-	.	Class=DNA/Helitron;Name=Helitron-N28_ZM
Pl1-Rh_region	RepBase	Repeat	103891	104022	453	+	.	Class=DNA/Mariner;Name=Mariner-N17_SHS
Pl1-Rh_region	RepBase	Repeat	104146	105147	8012	+	.	Class=DNA/MuDR;Name=MuDR-8N2_ZM
Pl1-Rh_region	RepBase	Repeat	107824	107974	438	+	.	Class=DNA/MuDR;Name=MuDR-7N2_ZM
Pl1-Rh_region	RepBase	Repeat	108012	108236	1129	-	.	Class=DNA/Harbinger;Name=HARB-N17_ZM
Pl1-Rh_region	RepBase	Repeat	108415	108809	2547	-	.	Class=DNA/Harbinger;Name=HARB-N31_ZM
Pl1-Rh_region	RepBase	Repeat	108934	109013	242	-	.	Class=DNA/Harbinger;Name=HARB-N65_ZM
Pl1-Rh_region	RepBase	Repeat	109168	109306	343	+	.	Class=DNA/Mariner;Name=STOWAWAY12_SB
Pl1-Rh_region	RepBase	Repeat	109307	109591	1236	+	.	Class=DNA/Harbinger;Name=HARB-3N1_SBi
Pl1-Rh_region	RepBase	Repeat	109890	109987	566	-	.	Class=DNA/Harbinger;Name=HARB-N5_ZM
Pl1-Rh_region	RepBase	Repeat	111265	111355	532	-	.	Class=DNA/hAT;Name=DS
Pl1-Rh_region	RepBase	Repeat	111390	111496	724	+	.	Class=LTR/Gypsy;Name=TEKAY_LTR
Pl1-Rh_region	RepBase	Repeat	111818	112479	2615	-	.	Class=LTR/Copia;Name=Copia12-ZM_I
Pl1-Rh_region	RepBase	Repeat	112480	112776	1972	-	.	Class=LTR/Gypsy;Name=Gypsy-206_ZM-LTR
Pl1-Rh_region	RepBase	Repeat	113004	113039	203	-	.	Class=DNA/MuDR;Name=MuDR-18_SBi
Pl1-Rh_region	RepBase	Repeat	113074	113656	1775	+	.	Class=DNA/Harbinger;Name=HARB-N55_ZM
Pl1-Rh_region	RepBase	Repeat	113856	113938	550	+	.	Class=DNA;Name=DNA-TA-1_ZM
Pl1-Rh_region	RepBase	Repeat	114255	114662	3345	-	.	Class=DNA/Harbinger;Name=HARB-N24_ZM
Pl1-Rh_region	RepBase	Repeat	114883	115026	332	+	.	Class=DNA/Mariner;Name=Mariner-N8_PaM
Pl1-Rh_region	RepBase	Repeat	115066	115284	1128	-	.	Class=DNA/Harbinger;Name=HARB-N17_ZM
Pl1-Rh_region	RepBase	Repeat	115465	115839	2459	-	.	Class=DNA/Harbinger;Name=HARB-N31_ZM
Pl1-Rh_region	RepBase	Repeat	115840	116142	2225	+	.	Class=DNA/Harbinger;Name=HARB-N33_ZM
Pl1-Rh_region	RepBase	Repeat	116169	116453	2519	+	.	Class=DNA/Harbinger;Name=HARB-N33_ZM
Pl1-Rh_region	RepBase	Repeat	116588	116807	785	-	.	Class=DNA/Harbinger;Name=HARB-N65_ZM
Pl1-Rh_region	RepBase	Repeat	116887	117012	372	+	.	Class=DNA/Mariner;Name=STOWAWAY12_SB
Pl1-Rh_region	RepBase	Repeat	117013	117304	1270	+	.	Class=DNA/Harbinger;Name=HARB-N10_PaM
Pl1-Rh_region	RepBase	Repeat	117604	117707	622	-	.	Class=DNA/Harbinger;Name=HARB-N5_ZM
Pl1-Rh_region	RepBase	Repeat	117835	118122	749	+	.	Class=DNA/EnSpm/CACTA;Name=ENSPM2C_ZM
Pl1-Rh_region	RepBase	Repeat	118407	118809	2633	+	.	Class=DNA/EnSpm/CACTA;Name=DOPPIA4_ZM
Pl1-Rh_region	RepBase	Repeat	120136	120510	2170	+	.	Class=DNA/MuDR;Name=MuDR-4N2_ZM
Pl1-Rh_region	RepBase	Repeat	120651	120920	1356	+	.	Class=DNA/MuDR;Name=MuDR-N2_ZM
Pl1-Rh_region	RepBase	Repeat	121282	121321	222	+	.	Class=DNA/MuDR;Name=MuDR-4N3_ZM
Pl1-Rh_region	RepBase	Repeat	121323	121510	989	+	.	Class=DNA/MuDR;Name=MuDR-4N2_ZM
Pl1-Rh_region	RepBase	Repeat	121515	122160	2662	+	.	Class=DNA/MuDR;Name=MuDR-N2_ZM
Pl1-Rh_region	RepBase	Repeat	122162	122512	1525	+	.	Class=DNA/MuDR;Name=MuDR-4N2_ZM
Pl1-Rh_region	RepBase	Repeat	122532	122905	784	+	.	Class=DNA/MuDR;Name=MuDR-4N4_ZM
Pl1-Rh_region	RepBase	Repeat	123438	123702	1235	-	.	Class=DNA/Harbinger;Name=HARBN1_ZM
Pl1-Rh_region	RepBase	Repeat	123825	123935	558	+	.	Class=DNA/Harbinger;Name=HARB-N5B_ZM
Pl1-Rh_region	RepBase	Repeat	124071	124201	531	+	.	Class=DNA/EnSpm/CACTA;Name=EnSpm-32_ZM
Pl1-Rh_region	RepBase	Repeat	124208	124840	3571	+	.	Class=DNA/EnSpm/CACTA;Name=EnSpm-32_ZM
Pl1-Rh_region	RepBase	Repeat	124843	125813	4697	+	.	Class=LTR/Copia;Name=Copia17-ZM_LTR
Pl1-Rh_region	RepBase	Repeat	125953	126697	1232	-	.	Class=NonLTR/L1;Name=LINE1-5_SBi
Pl1-Rh_region	RepBase	Repeat	126871	127039	447	+	.	Class=DNA/hAT;Name=ZhAT-N11_ZM
Pl1-Rh_region	RepBase	Repeat	127107	127289	877	+	.	Class=DNA/hAT;Name=hAT-119_ZM
Pl1-Rh_region	RepBase	Repeat	127791	127958	1042	+	.	Class=DNA/hAT;Name=hAT-119_ZM
Pl1-Rh_region	RepBase	Repeat	128078	128217	556	-	.	Class=DNA/EnSpm/CACTA;Name=EnSpm-6N1_ZM
Pl1-Rh_region	RepBase	Repeat	128540	128638	257	+	.	Class=LTR/Gypsy;Name=Gypsy-199_ZM-LTR
Pl1-Rh_region	RepBase	Repeat	129449	129809	2697	-	.	Class=LTR/Gypsy;Name=Gypsy-154_ZM-I
Pl1-Rh_region	RepBase	Repeat	129902	130148	361	+	.	Class=DNA/EnSpm/CACTA;Name=EnSpm-N12_SBi
Pl1-Rh_region	RepBase	Repeat	130218	130410	1468	+	.	Class=DNA/Harbinger;Name=HARB-N34_ZM
Pl1-Rh_region	RepBase	Repeat	131088	131380	1004	+	.	Class=DNA;Name=DNA-4_ZM
Pl1-Rh_region	RepBase	Repeat	131450	131688	822	+	.	Class=DNA;Name=DNA-4_ZM
Pl1-Rh_region	RepBase	Repeat	131968	132213	734	-	.	Class=LTR/Copia;Name=Copia-36_Sit-I
Pl1-Rh_region	RepBase	Repeat	132547	132620	281	-	.	Class=LTR/Copia;Name=Copia-59_ZM-I
Pl1-Rh_region	RepBase	Repeat	132623	132951	1152	+	.	Class=LTR/Copia;Name=Copia-199_ZM-LTR
Pl1-Rh_region	RepBase	Repeat	133210	133353	335	+	.	Class=LTR/Copia;Name=Copia-197_ZM-LTR
Pl1-Rh_region	RepBase	Repeat	133368	133506	887	-	.	Class=DNA/Mariner;Name=Mariner-N12_SHS
Pl1-Rh_region	RepBase	Repeat	133855	133987	793	+	.	Class=DNA/Helitron;Name=Helitron-N12B_ZM
Pl1-Rh_region	RepBase	Repeat	133997	134361	1789	+	.	Class=LTR/Copia;Name=Copia-199_ZM-LTR
Pl1-Rh_region	RepBase	Repeat	134373	134637	759	-	.	Class=LTR/Copia;Name=Copia-69_SB-LTR
Pl1-Rh_region	RepBase	Repeat	134793	134923	625	+	.	Class=DNA/Harbinger;Name=HARB-N5B_ZM
Pl1-Rh_region	RepBase	Repeat	135007	135132	1052	+	.	Class=DNA;Name=DNA-7_ZM
Pl1-Rh_region	RepBase	Repeat	135523	135790	1130	-	.	Class=DNA/Harbinger;Name=HARBN1_ZM
Pl1-Rh_region	RepBase	Repeat	135808	135894	398	+	.	Class=DNA/Helitron;Name=Helitron-N3_ZM
Pl1-Rh_region	RepBase	Repeat	135895	135938	241	+	.	Class=DNA/Helitron;Name=Helitron-N3_ZM
Pl1-Rh_region	RepBase	Repeat	135947	136079	793	+	.	Class=DNA/Helitron;Name=Helitron-N12B_ZM
Pl1-Rh_region	RepBase	Repeat	136089	136453	1789	+	.	Class=LTR/Copia;Name=Copia-199_ZM-LTR
Pl1-Rh_region	RepBase	Repeat	136465	136729	759	-	.	Class=LTR/Copia;Name=Copia-69_SB-LTR
Pl1-Rh_region	RepBase	Repeat	136885	137015	625	+	.	Class=DNA/Harbinger;Name=HARB-N5B_ZM
Pl1-Rh_region	RepBase	Repeat	137099	137224	1052	+	.	Class=DNA;Name=DNA-7_ZM
Pl1-Rh_region	RepBase	Repeat	137615	137882	1130	-	.	Class=DNA/Harbinger;Name=HARBN1_ZM
Pl1-Rh_region	RepBase	Repeat	137900	137986	398	+	.	Class=DNA/Helitron;Name=Helitron-N3_ZM
Pl1-Rh_region	RepBase	Repeat	137987	138030	241	+	.	Class=DNA/Helitron;Name=Helitron-N3_ZM
Pl1-Rh_region	RepBase	Repeat	138039	138171	793	+	.	Class=DNA/Helitron;Name=Helitron-N12B_ZM
Pl1-Rh_region	RepBase	Repeat	138181	138545	1789	+	.	Class=LTR/Copia;Name=Copia-199_ZM-LTR
Pl1-Rh_region	RepBase	Repeat	138557	138821	759	-	.	Class=LTR/Copia;Name=Copia-69_SB-LTR
Pl1-Rh_region	RepBase	Repeat	138977	139107	625	+	.	Class=DNA/Harbinger;Name=HARB-N5B_ZM
Pl1-Rh_region	RepBase	Repeat	139191	139316	1052	+	.	Class=DNA;Name=DNA-7_ZM
Pl1-Rh_region	RepBase	Repeat	139707	139974	1130	-	.	Class=DNA/Harbinger;Name=HARBN1_ZM
Pl1-Rh_region	RepBase	Repeat	139992	140078	398	+	.	Class=DNA/Helitron;Name=Helitron-N3_ZM
Pl1-Rh_region	RepBase	Repeat	140079	140122	241	+	.	Class=DNA/Helitron;Name=Helitron-N3_ZM
Pl1-Rh_region	RepBase	Repeat	140131	140263	793	+	.	Class=DNA/Helitron;Name=Helitron-N12B_ZM
Pl1-Rh_region	RepBase	Repeat	140273	140637	1789	+	.	Class=LTR/Copia;Name=Copia-199_ZM-LTR
Pl1-Rh_region	RepBase	Repeat	140649	140913	759	-	.	Class=LTR/Copia;Name=Copia-69_SB-LTR
Pl1-Rh_region	RepBase	Repeat	141069	141199	625	+	.	Class=DNA/Harbinger;Name=HARB-N5B_ZM
Pl1-Rh_region	RepBase	Repeat	141283	141408	1052	+	.	Class=DNA;Name=DNA-7_ZM
Pl1-Rh_region	RepBase	Repeat	141799	142066	1130	-	.	Class=DNA/Harbinger;Name=HARBN1_ZM
Pl1-Rh_region	RepBase	Repeat	142084	142170	398	+	.	Class=DNA/Helitron;Name=Helitron-N3_ZM
Pl1-Rh_region	RepBase	Repeat	142171	142214	241	+	.	Class=DNA/Helitron;Name=Helitron-N3_ZM
Pl1-Rh_region	RepBase	Repeat	142223	142355	793	+	.	Class=DNA/Helitron;Name=Helitron-N12B_ZM
Pl1-Rh_region	RepBase	Repeat	142365	142729	1789	+	.	Class=LTR/Copia;Name=Copia-199_ZM-LTR
Pl1-Rh_region	RepBase	Repeat	142741	143005	759	-	.	Class=LTR/Copia;Name=Copia-69_SB-LTR
Pl1-Rh_region	RepBase	Repeat	143161	143291	625	+	.	Class=DNA/Harbinger;Name=HARB-N5B_ZM
Pl1-Rh_region	RepBase	Repeat	143375	143500	1052	+	.	Class=DNA;Name=DNA-7_ZM
Pl1-Rh_region	RepBase	Repeat	143891	144158	1130	-	.	Class=DNA/Harbinger;Name=HARBN1_ZM
Pl1-Rh_region	RepBase	Repeat	144176	144262	398	+	.	Class=DNA/Helitron;Name=Helitron-N3_ZM
Pl1-Rh_region	RepBase	Repeat	144263	144343	299	+	.	Class=DNA/Helitron;Name=Helitron-N3_ZM
Pl1-Rh_region	RepBase	Repeat	144345	144464	787	-	.	Class=DNA/Harbinger;Name=HARB-N66_ZM
Pl1-Rh_region	RepBase	Repeat	146846	147039	856	+	.	Class=DNA/Helitron;Name=Helitron-N18_ZM
Pl1-Rh_region	RepBase	Repeat	147060	147243	1362	-	.	Class=DNA/Harbinger;Name=HARB-N41_ZM
Pl1-Rh_region	RepBase	Repeat	147358	147524	1129	+	.	Class=DNA/Helitron;Name=Helitron-N18_ZM
Pl1-Rh_region	RepBase	Repeat	148565	148828	310	-	.	Class=DNA/MuDR;Name=MuDR-N19_EcCG
Pl1-Rh_region	RepBase	Repeat	148835	148990	230	-	.	Class=DNA/MuDR;Name=MuDR-N17_PaM
Pl1-Rh_region	RepBase	Repeat	149660	149870	1001	+	.	Class=DNA/Mariner;Name=STOWAWAY1_ZM
Pl1-Rh_region	RepBase	Repeat	149948	150087	335	+	.	Class=DNA/Harbinger;Name=HARB-N21_ZM
Pl1-Rh_region	RepBase	Repeat	150128	150191	330	+	.	Class=LTR/Gypsy;Name=Gypsy-154_ZM-I
Pl1-Rh_region	RepBase	Repeat	150196	150403	1025	+	.	Class=DNA/Harbinger;Name=HARB-N24_PaM
Pl1-Rh_region	RepBase	Repeat	151120	151233	276	-	.	Class=Simple/Sat/SAT;Name=CENSAT_ZM
Pl1-Rh_region	RepBase	Repeat	151976	152894	3841	-	.	Class=LTR/Copia;Name=Copia15-ZM_LTR
Pl1-Rh_region	RepBase	Repeat	152977	153134	1446	+	.	Class=DNA/EnSpm/CACTA;Name=ENSPM-8_ZM
Pl1-Rh_region	RepBase	Repeat	153135	154809	12371	+	.	Class=LTR/Gypsy;Name=HUCK1-LTR_ZM
Pl1-Rh_region	RepBase	Repeat	154810	162847	60894	+	.	Class=LTR/Gypsy;Name=HUCK1-I_ZM
Pl1-Rh_region	RepBase	Repeat	163047	163894	5468	+	.	Class=LTR/Gypsy;Name=HUCK1-I_ZM
Pl1-Rh_region	RepBase	Repeat	163895	166646	21193	-	.	Class=LTR/Copia;Name=PREM2_ZM_I
Pl1-Rh_region	RepBase	Repeat	166647	167954	9499	-	.	Class=LTR/Copia;Name=PREM2_ZM_LTR
Pl1-Rh_region	RepBase	Repeat	167957	169294	7595	+	.	Class=LTR/Gypsy;Name=Gypsy12-ZM_I
Pl1-Rh_region	RepBase	Repeat	169306	170640	4392	+	.	Class=LTR/Gypsy;Name=Gypsy-199_ZM-I
Pl1-Rh_region	RepBase	Repeat	170881	170912	215	+	.	Class=LTR/Gypsy;Name=Gypsy12-ZM_I
Pl1-Rh_region	RepBase	Repeat	171190	171782	1634	+	.	Class=LTR/Gypsy;Name=Gypsy12-ZM_I
Pl1-Rh_region	RepBase	Repeat	171897	171985	335	+	.	Class=LTR/Gypsy;Name=Gypsy12-ZM_I
Pl1-Rh_region	RepBase	Repeat	172046	172419	1490	+	.	Class=LTR/Gypsy;Name=Gypsy-199_ZM-I
Pl1-Rh_region	RepBase	Repeat	172420	173416	4362	+	.	Class=LTR/Gypsy;Name=Gypsy12-ZM_LTR
Pl1-Rh_region	RepBase	Repeat	173545	173638	238	-	.	Class=DNA/EnSpm/CACTA;Name=EnSpm-32_ZM
Pl1-Rh_region	RepBase	Repeat	173639	173740	346	+	.	Class=DNA/EnSpm/CACTA;Name=EnSpm-21_SBi
Pl1-Rh_region	RepBase	Repeat	174352	174391	218	-	.	Class=LTR/Copia;Name=Copia-59_SB-I
Pl1-Rh_region	RepBase	Repeat	175720	178428	18910	-	.	Class=DNA/hAT;Name=hAT-109_ZM
Pl1-Rh_region	RepBase	Repeat	178458	178672	1500	+	.	Class=DNA/hAT;Name=ZhAT3_ZM
Pl1-Rh_region	RepBase	Repeat	178852	178952	254	+	.	Class=DNA/hAT;Name=ZhAT3_ZM
Pl1-Rh_region	RepBase	Repeat	178973	179146	337	+	.	Class=DNA/hAT;Name=ZhAT3_ZM
Pl1-Rh_region	RepBase	Repeat	179147	179387	1446	+	.	Class=DNA/hAT;Name=ZhAT3_ZM
Pl1-Rh_region	RepBase	Repeat	179397	179753	2822	-	.	Class=DNA/hAT;Name=ZhATN1_ZM
Pl1-Rh_region	RepBase	Repeat	179754	181022	8178	-	.	Class=LTR/Gypsy;Name=CENTA_LTR
Pl1-Rh_region	RepBase	Repeat	181025	181187	482	+	.	Class=Interspersed_Repeat;Name=ERACSI34_EA
Pl1-Rh_region	RepBase	Repeat	181188	182025	5341	-	.	Class=LTR/Gypsy;Name=CENTA_I
Pl1-Rh_region	RepBase	Repeat	182026	182705	3686	+	.	Class=LTR/Gypsy;Name=ZEON1_ZM_LTR
Pl1-Rh_region	RepBase	Repeat	182706	188879	46386	+	.	Class=LTR/Gypsy;Name=ZEON1_ZM_I
Pl1-Rh_region	RepBase	Repeat	188880	189556	3698	+	.	Class=LTR/Gypsy;Name=ZEON1_ZM_LTR
Pl1-Rh_region	RepBase	Repeat	189557	190738	8749	-	.	Class=LTR/Gypsy;Name=CENTA_I
Pl1-Rh_region	RepBase	Repeat	190739	191851	7293	-	.	Class=LTR/Gypsy;Name=CENTA_LTR
Pl1-Rh_region	RepBase	Repeat	191852	192117	1910	-	.	Class=DNA/hAT;Name=hAT-109_ZM
