# Supplementary material for: Paramutation at the maize pl1 locus is associated with RdDM activity at distal tandem repeats
Source: PLoS Genet. 2024 May 30;20(5):e1011296. doi: 10.1371/journal.pgen.1011296 (PMC11166354; doi:10.1371/journal.pgen.1011296)
Supplement: S5 File — (XLSX) [file pgen.1011296.s023.xlsx]

## Sheet: USR RNA
Pos	Name	Ct SYBR	Amount SYBR	Target SYBR
A1			-	unknown
A2			-	unknown
A3			-	unknown
A4			-	unknown
A5			-	unknown
A6			-	unknown
A7			-	unknown
A8			-	unknown
A9			-	unknown
A10			-	unknown
A11			-	unknown
A12			-	unknown
B1			-	unknown
B2	USR Pl-Rh 1	30.08	-	unknown
B3	USR Pl-Rh 1	29.98	-	unknown
B4	USR Pl-Rh 1	29.86	-	unknown
B5	USR no template		-	unknown
B6			-	unknown
B7	gapdh Pl-Rh 1	21.33	-	unknown
B8	gapdh Pl-Rh 1	21.18	-	unknown
B9	gapdh Pl-Rh 1	21.33	-	unknown
B10	gapdh no template		-	unknown
B11			-	unknown
B12			-	unknown
C1			-	unknown
C2	USR Pl-Rh 2	32.76	-	unknown
C3	USR Pl-Rh 2	32.45	-	unknown
C4	USR Pl-Rh 2	32.55	-	unknown
C5	USR no template		-	unknown
C6			-	unknown
C7	gapdh Pl-Rh 2	21.07	-	unknown
C8	gapdh Pl-Rh 2	21.04	-	unknown
C9	gapdh Pl-Rh 2	21.14	-	unknown
C10	gapdh no template		-	unknown
C11			-	unknown
C12			-	unknown
D1			-	unknown
D2	USR Pl-Rh 3	31.19	-	unknown
D3	USR Pl-Rh 3	30.82	-	unknown
D4	USR Pl-Rh 3	31.09	-	unknown
D5	USR no template		-	unknown
D6			-	unknown
D7	gapdh Pl-Rh 3	20.74	-	unknown
D8	gapdh Pl-Rh 3	20.83	-	unknown
D9	gapdh Pl-Rh 3	20.62	-	unknown
D10	gapdh no template		-	unknown
D11			-	unknown
D12			-	unknown
E1			-	unknown
E2	USR Pl´ 1	34.73	-	unknown
E3	USR Pl´ 1	35.23	-	unknown
E4	USR Pl´ 1	34.26	-	unknown
E5			-	unknown
E6			-	unknown
E7	gapdh Pl´ 1	21.05	-	unknown
E8	gapdh Pl´ 1	21.14	-	unknown
E9	gapdh Pl´ 1	21.03	-	unknown
E10			-	unknown
E11			-	unknown
E12			-	unknown
F1			-	unknown
F2	USR Pl´ 2	36.74	-	unknown
F3	USR Pl´ 2	36.63	-	unknown
F4	USR Pl´ 2	36.3	-	unknown
F5			-	unknown
F6			-	unknown
F7	gapdh Pl´ 2	21.76	-	unknown
F8	gapdh Pl´ 2	21.82	-	unknown
F9	gapdh Pl´ 2	21.86	-	unknown
F10			-	unknown
F11			-	unknown
F12			-	unknown
G1			-	unknown
G2	USR Pl´ 3	35.55	-	unknown
G3	USR Pl´ 3	35.8	-	unknown
G4	USR Pl´ 3	35.46	-	unknown
G5			-	unknown
G6			-	unknown
G7	gapdh Pl´ 3	21.58	-	unknown
G8	gapdh Pl´ 3	21.63	-	unknown
G9	gapdh Pl´ 3	21.72	-	unknown
G10			-	unknown
G11			-	unknown
G12			-	unknown
H1			-	unknown
H2			-	unknown
H3			-	unknown
H4			-	unknown
H5			-	unknown
H6			-	unknown
H7			-	unknown
H8			-	unknown
H9			-	unknown
H10			-	unknown
H11			-	unknown
H12			-	unknown
Analysis Parameters
Type of Application	Quantification
Dye(s)	SYBR
Inverted Data	OFF
Threshold setting	CalQplex
Threshold level	n/a
Baseline setting	Automatic
Baseline range (from cycle no. ... to)	n/a
Drift Correction	OFF

## Sheet: USR MNase
Pos	Name	Ct SYBR	Amount SYBR	Target SYBR		Pos	Name	Ct SYBR	Amount SYBR	Target SYBR
A1	(-)_aat_1		-	unknown		A1	(-)_aat_1	33.39	-	unknown
A2	(-)_aat_2	34.12	-	unknown		A2	(-)_aat_2	33.32	-	unknown
A3	(-)_aat_3	34.79	-	unknown		A3	(-)_aat_3	32.03	-	unknown
A4	(-)_P1_1		-	unknown		A4	(-)_P4_1		-	unknown
A5	(-)_P1_2		-	unknown		A5	(-)_P4_2		-	unknown
A6	(-)_P1_3	30.61	-	unknown		A6	(-)_P4_3		-	unknown
A7	(-)_P2_1		-	unknown		A7			-	unknown
A8	(-)_P2_2		-	unknown		A8			-	unknown
A9	(-)_P2_3	35.42	-	unknown		A9			-	unknown
A10	(-)_P3_1		-	unknown		A10			-	unknown
A11	(-)_P3_2		-	unknown		A11			-	unknown
A12	(-)_P3_3		-	unknown		A12			-	unknown
B1	3_aat_1	19.62	-	unknown		B1	3_aat_1	19.87	-	unknown
B2	3_aat_2	19.57	-	unknown		B2	3_aat_2	19.75	-	unknown
B3	3_aat_3	19.63	-	unknown		B3	3_aat_3	19.78	-	unknown
B4	3_P1_1	24.33	-	unknown		B4	3_P4_1	22.76	-	unknown
B5	3_P1_2	25.52	-	unknown		B5	3_P4_2	22.95	-	unknown
B6	3_P1_3	24.24	-	unknown		B6	3_P4_3	22.76	-	unknown
B7	3_P2_1	29.78	-	unknown		B7			-	unknown
B8	3_P2_2	26.26	-	unknown		B8			-	unknown
B9	3_P2_3	25.43	-	unknown		B9			-	unknown
B10	3_P3_1	28.7	-	unknown		B10			-	unknown
B11	3_P3_2	23.57	-	unknown		B11			-	unknown
B12	3_P3_3	23.65	-	unknown		B12			-	unknown
C1	4_aat_1	19.23	-	unknown		C1	4_aat_1	19.31	-	unknown
C2	4_aat_2	19.35	-	unknown		C2	4_aat_2	19.31	-	unknown
C3	4_aat_3	19.35	-	unknown		C3	4_aat_3	19.32	-	unknown
C4	4_P1_1	24.21	-	unknown		C4	4_P4_1	23.11	-	unknown
C5	4_P1_2	24.17	-	unknown		C5	4_P4_2	23.25	-	unknown
C6	4_P1_3	23.75	-	unknown		C6	4_P4_3	23.11	-	unknown
C7	4_P2_1	31.34	-	unknown		C7			-	unknown
C8	4_P2_2	26.12	-	unknown		C8			-	unknown
C9	4_P2_3	24.7	-	unknown		C9			-	unknown
C10	4_P3_1	23.53	-	unknown		C10			-	unknown
C11	4_P3_2	23.62	-	unknown		C11			-	unknown
C12	4_P3_3	24.24	-	unknown		C12			-	unknown
D1	5_aat_1	18.65	-	unknown		D1	5_aat_1	18.53	-	unknown
D2	5_aat_2	18.65	-	unknown		D2	5_aat_2	18.38	-	unknown
D3	5_aat_3	18.55	-	unknown		D3	5_aat_3	18.29	-	unknown
D4	5_P1_1	24.68	-	unknown		D4	5_P4_1	21.68	-	unknown
D5	5_P1_2	23.79	-	unknown		D5	5_P4_2	21.48	-	unknown
D6	5_P1_3	23.39	-	unknown		D6	5_P4_3	21.61	-	unknown
D7	5_P2_1	25.33	-	unknown		D7			-	unknown
D8	5_P2_2	23.66	-	unknown		D8			-	unknown
D9	5_P2_3	23.49	-	unknown		D9			-	unknown
D10	5_P3_1	23.21	-	unknown		D10			-	unknown
D11	5_P3_2	24.02	-	unknown		D11			-	unknown
D12	5_P3_3	23.86	-	unknown		D12			-	unknown
E1	6_aat_1	19.06	-	unknown		E1	6_aat_1	18.79	-	unknown
E2	6_aat_2	19.06	-	unknown		E2	6_aat_2	18.69	-	unknown
E3	6_aat_3	18.95	-	unknown		E3	6_aat_3	18.59	-	unknown
E4	6_P1_1	23.61	-	unknown		E4	6_P4_1	21.83	-	unknown
E5	6_P1_2	23.72	-	unknown		E5	6_P4_2	21.73	-	unknown
E6	6_P1_3	23.67	-	unknown		E6	6_P4_3	21.81	-	unknown
E7	6_P2_1	23.56	-	unknown		E7			-	unknown
E8	6_P2_2	23.21	-	unknown		E8			-	unknown
E9	6_P2_3	23.45	-	unknown		E9			-	unknown
E10	6_P3_1	23.29	-	unknown		E10			-	unknown
E11	6_P3_2	23.32	-	unknown		E11			-	unknown
E12	6_P3_3	23.48	-	unknown		E12			-	unknown
F1	7_aat_1	18.38	-	unknown		F1	7_aat_1	18.15	-	unknown
F2	7_aat_2	18.31	-	unknown		F2	7_aat_2	18.07	-	unknown
F3	7_aat_3	18.47	-	unknown		F3	7_aat_3	17.95	-	unknown
F4	7_P1_1	22.97	-	unknown		F4	7_P4_1	19.92	-	unknown
F5	7_P1_2	22.81	-	unknown		F5	7_P4_2	20.75	-	unknown
F6	7_P1_3	22.86	-	unknown		F6	7_P4_3	20.7	-	unknown
F7	7_P2_1	22.29	-	unknown		F7			-	unknown
F8	7_P2_2	21.88	-	unknown		F8			-	unknown
F9	7_P2_3	21.73	-	unknown		F9			-	unknown
F10	7_P3_1	21.3	-	unknown		F10			-	unknown
F11	7_P3_2	21.89	-	unknown		F11			-	unknown
F12	7_P3_3	21.8	-	unknown		F12			-	unknown
G1	8_aat_1	18.18	-	unknown		G1	8_aat_1	17.5	-	unknown
G2	8_aat_2	17.88	-	unknown		G2	8_aat_2	17.4	-	unknown
G3	8_aat_3	18.01	-	unknown		G3	8_aat_3	17.41	-	unknown
G4	8_P1_1	22.46	-	unknown		G4	8_P4_1	20.51	-	unknown
G5	8_P1_2	22.42	-	unknown		G5	8_P4_2	20.44	-	unknown
G6	8_P1_3	22.44	-	unknown		G6	8_P4_3	20.34	-	unknown
G7	8_P2_1	21.58	-	unknown		G7			-	unknown
G8	8_P2_2	21.47	-	unknown		G8			-	unknown
G9	8_P2_3	21.33	-	unknown		G9			-	unknown
G10	8_P3_1	21.73	-	unknown		G10			-	unknown
G11	8_P3_2	21.71	-	unknown		G11			-	unknown
G12	8_P3_3	21.84	-	unknown		G12			-	unknown
H1			-	unknown		H1			-	unknown
H2			-	unknown		H2			-	unknown
H3			-	unknown		H3			-	unknown
H4			-	unknown		H4			-	unknown
H5			-	unknown		H5			-	unknown
H6			-	unknown		H6			-	unknown
H7			-	unknown		H7			-	unknown
H8			-	unknown		H8			-	unknown
H9			-	unknown		H9			-	unknown
H10			-	unknown		H10			-	unknown
H11			-	unknown		H11			-	unknown
H12			-	unknown		H12			-	unknown
Analysis Parameters						Analysis Parameters
Type of Application	Quantification					Type of Application	Quantification
Dye(s)	SYBR					Dye(s)	SYBR
Inverted Data	OFF					Inverted Data	OFF
Threshold setting	Noiseband					Threshold setting	Noiseband
Threshold level	143					Threshold level	116
Baseline setting	Automatic					Baseline setting	Automatic
Baseline range (from cycle no. ... to)	n/a					Baseline range (from cycle no. ... to)	n/a
Drift Correction	OFF					Drift Correction	OFF

## Sheet: pl1 CDS RNA
Well	Sample Name	Detector	Ct	Tm
Exp2 A5	Pl-Rh B73 s-1	actin (M358-M305)	26.78	87.7
Exp2 A6	Pl-Rh B73 s-2	actin (M358-M305)	26.68	87.7
Exp2 A7	Pl-Rh A619 s-1	actin (M358-M305)	26.43	87.7
Exp2 A8	Pl-Rh A619 s-2	actin (M358-M305)	25.26	87.7
Exp2 A9	Pl-Rh B73 h-1	actin (M358-M305)	26.02	87.7
Exp2 A10	Pl-Rh B73 h-2	actin (M358-M305)	26.53	87.7
Exp2 A11	Pl-Rh A619 h-1	actin (M358-M305)	25.92	88.1
Exp2 A12	Pl-Rh A619 h-2	actin (M358-M305)	24.65	87.7
Exp2 B5	Pl-Rh B73 s-1	actin (M358-M305)	26.19	88.1
Exp2 B6	Pl-Rh B73 s-2	actin (M358-M305)	25.97	88.1
Exp2 B7	Pl-Rh A619 s-1	actin (M358-M305)	24.78	88.1
Exp2 B8	Pl-Rh A619 s-2	actin (M358-M305)	24.26	87.7
Exp2 B9	Pl-Rh B73 h-1	actin (M358-M305)	26.75	88.1
Exp2 B10	Pl-Rh B73 h-2	actin (M358-M305)	26.09	88.1
Exp2 B11	Pl-Rh A619 h-1	actin (M358-M305)	25.62	88.1
Exp2 B12	Pl-Rh A619 h-2	actin (M358-M305)	25.51	88.1
Exp2 C5	Pl-Rh B73 s-1	pl (IH2539-40)	26.67	88.1
Exp2 C6	Pl-Rh B73 s-2	pl (IH2539-40)	25.35	88.4
Exp2 C7	Pl-Rh A619 s-1	pl (IH2539-40)	24.16	88.1
Exp2 C8	Pl-Rh A619 s-2	pl (IH2539-40)	22.86	88.1
Exp2 C9	Pl-Rh B73 h-1	pl (IH2539-40)	26.08	88.1
Exp2 C10	Pl-Rh B73 h-2	pl (IH2539-40)	24.99	88.1
Exp2 C11	Pl-Rh A619 h-1	pl (IH2539-40)	24.79	80.4
Exp2 C12	Pl-Rh A619 h-2	pl (IH2539-40)	24.2	80
Exp2 D5	Pl-Rh B73 s-1	pl (IH2539-40)	26.91	88.4
Exp2 D6	Pl-Rh B73 s-2	pl (IH2539-40)	25.7	88.4
Exp2 D7	Pl-Rh A619 s-1	pl (IH2539-40)	25.29	88.1
Exp2 D8	Pl-Rh A619 s-2	pl (IH2539-40)	23.56	88.1
Exp2 D9	Pl-Rh B73 h-1	pl (IH2539-40)	25.5	88.1
Exp2 D10	Pl-Rh B73 h-2	pl (IH2539-40)	24.56	87.7
Exp2 D11	Pl-Rh A619 h-1	pl (IH2539-40)	25.28	87.7
Exp2 D12	Pl-Rh A619 h-2	pl (IH2539-40)	24.79	87.4
Exp2 E5	Pl' B73 s-1	actin (M358-M305)	26.65	88.1
Exp2 E6	Pl' B73 s-2	actin (M358-M305)	26.01	88.1
Exp2 E7	Pl' A619 s-1	actin (M358-M305)	26.36	88.1
Exp2 E8	Pl' A619 s-2	actin (M358-M305)	25.81	88.1
Exp2 E9	Pl' B73 h-1	actin (M358-M305)	23.85	88.1
Exp2 E10	Pl' B73 h-2	actin (M358-M305)	23.29	87.7
Exp2 E11	Pl' A619 h-1	actin (M358-M305)	23.72	87.7
Exp2 E12	Pl' A619 h-2	actin (M358-M305)	24.86	87.4
Exp2 F5	Pl' B73 s-1	actin (M358-M305)	24.69	88.1
Exp2 F6	Pl' B73 s-2	actin (M358-M305)	23.5	88.1
Exp2 F7	Pl' A619 s-1	actin (M358-M305)	25.45	88.1
Exp2 F8	Pl' A619 s-2	actin (M358-M305)	25.53	88.1
Exp2 F9	Pl' B73 h-1	actin (M358-M305)	22.63	88.1
Exp2 F10	Pl' B73 h-2	actin (M358-M305)	22.2	87.7
Exp2 F11	Pl' A619 h-1	actin (M358-M305)	22.53	87.7
Exp2 F12	Pl' A619 h-2	actin (M358-M305)	24.3	87.4
Exp2 G5	Pl' B73 s-1	pl (IH2539-40)	28.1	88.1
Exp2 G6	Pl' B73 s-2	pl (IH2539-40)	27.1	87.7
Exp2 G7	Pl' A619 s-1	pl (IH2539-40)	28.24	88.1
Exp2 G8	Pl' A619 s-2	pl (IH2539-40)	27.43	87.7
Exp2 G9	Pl' B73 h-1	pl (IH2539-40)	28.1	72.7
Exp2 G10	Pl' B73 h-2	pl (IH2539-40)	29.62	88.8
Exp2 G11	Pl' A619 h-1	pl (IH2539-40)	25.43	87.7
Exp2 G12	Pl' A619 h-2	pl (IH2539-40)	27.84	72
Exp2 H5	Pl' B73 s-1	pl (IH2539-40)	28.3	82.1
Exp2 H6	Pl' B73 s-2	pl (IH2539-40)	28.48	88.8
Exp2 H7	Pl' A619 s-1	pl (IH2539-40)	29.03	87.7
Exp2 H8	Pl' A619 s-2	pl (IH2539-40)	27.91	84.5
Exp2 H9	Pl' B73 h-1	pl (IH2539-40)	29.7	72.7
Exp2 H10	Pl' B73 h-2	pl (IH2539-40)	28.07	72.4
Exp2 H11	Pl' A619 h-1	pl (IH2539-40)	26.98	65.5
Exp2 H12	Pl' A619 h-2	pl (IH2539-40)	29.47	72.4
